# Supplementary material for: SNP Identification through Transcriptome Analysis of the European Brown Hare (Lepus europaeus): Cellular Energetics and Mother’s Curse
Source: PLoS One. 2016 Jul 26;11(7):e0159939. doi: 10.1371/journal.pone.0159939 (PMC4961287; doi:10.1371/journal.pone.0159939)
Supplement: S1 Table — An excel file that contains the blast results of the brown hare assembled sequences against human and rabbit (downloaded from ENSEMBL). (XLSX) [file pone.0159939.s004.xlsx]

## Sheet: legend
Collumn	Label	Label_description
Collumn_A	Contig_id_nucleotide	Accesion_number of Trinity/Cap3 assembled contig as nucleotide sequence, in supplementary FASTA sequence file S1
Collumn_B	Contig_id_pep	Accesion_number of Trinity/Cap3 assembled contig as peptide sequence, in supplementary FASTA sequence file S2
Collumn_C	Ensembl_protein_Id	The Ensembl protein id of the best human or rabbit sequence that is the closest homolog to the brown hare peptide
Collumn_D	Blastp_Evalue	The Blastp E-value of the human or rabbit (database) sequence to the brown hare (query) sequence
Collumn_E	qstart	Blastp pairwise alignment start position of the query sequence
Collumn_F	qend	Blastp pairwise alignment end position of the query sequence
Collumn_G	sstart	Blastp pairwise alignment start position of the subject sequence
Collumn_H	send	Blastp pairwise alignment end position of the subject sequence
Collumn_I	bitscore	The Blastp bit-score of the alignment
Collumn_J	qlen	Length of the query (brown-hare) sequence
Collumn_K	slen	Length of the subject (human/rabbit) sequence
Collumn_L	aln_length	Length of the blastp pairwise alignment
Collumn_M	pident	percent of identities in alignment
Collumn_N	ppos	percent of positives in alignment
Collumn_O	%query_aligned	percent of the brown-hare query sequence that is aligned with the subject sequence (human/rabbit)
Collumn_P	%subject_aligned	percent of the subject sequence (human/rabbit) that is aligned with the brown-hare query sequence
Collumn_Q	ratio_query/subject_coverage_human	ratio of the query to subject that is aligned
Collumn_R	Ensembl_gene_id	The Ensembl gene id of the best human or rabbit sequence that is the closest homolog to the brown hare peptide
Collumn_S	Description	The Ensembl gene id description

## Sheet: human
contig_id_nucleotide	contig_id_pep	Ensembl_prot_id_human	Blastp_Evalue_human	qstart_human	qend_human	sstart_human	send_human	bitscore_human	qlen_human	slen_human	aln_length_human	pident_human	ppos_human	%query_aligned_human	%subject_aligned_human	ratio_query/subject_coverage_human	Ensembl_gene_id_human	Description_human	HUGO_Nomenclature_id_human	HUGO_Nomenclature_symbol
Contig2593|m.17551	cds.Contig2593|m.17551	ENSP00000378359	0	29	402	1	374	598	404	375	374	79.14	90.37	92.5743	99.7333	0.928218	ENSG00000172955	alcohol dehydrogenase 6 (class V) [Source:HGNC Symbol;Acc:255]	255	ADH6
comp48269_c0_seq1|m.344103	cds.comp48269_c0_seq1|m.344103	ENSP00000216218	0	1	369	1	369	545	370	369	369	95.39	97.29	99.7297	100	0.997297	ENSG00000100380	suppression of tumorigenicity 13 (colon carcinoma) (Hsp70 interacting protein) [Source:HGNC Symbol;Acc:11343]	11343	ST13
comp47895_c0_seq3|m.324779	cds.comp47895_c0_seq3|m.324779	ENSP00000364277	0	1	879	83	961	1451	880	961	879	98.07	98.63	99.8864	91.4672	1.09205	ENSG00000102302	FYVE, RhoGEF and PH domain containing 1 [Source:HGNC Symbol;Acc:3663]	3663	FGD1
Contig5485|m.45215	cds.Contig5485|m.45215	ENSP00000339260	0	1	602	1	602	1097	603	602	602	94.35	97.01	99.8342	100	0.998342	ENSG00000010379	solute carrier family 6 (neurotransmitter transporter), member 13 [Source:HGNC Symbol;Acc:11046]	11046	SLC6A13
comp49933_c0_seq3|m.417210	cds.comp49933_c0_seq3|m.417210	ENSP00000356150	0	1	491	1	490	816	492	490	491	90.22	93.89	99.7967	100	0.997967	ENSG00000198625	Mdm4 p53 binding protein homolog (mouse) [Source:HGNC Symbol;Acc:6974]	6974	MDM4
comp41852_c0_seq1|m.197558	cds.comp41852_c0_seq1|m.197558	ENSP00000367196	2e-109	18	171	1	154	314	172	154	154	96.75	98.7	89.5349	100	0.895349	ENSG00000122694	GLI pathogenesis-related 2 [Source:HGNC Symbol;Acc:18007]	18007	GLIPR2
comp44353_c0_seq1|m.229454	cds.comp44353_c0_seq1|m.229454	ENSP00000440650	0	1	398	1	399	661	399	399	399	83.96	89.22	99.7494	100	0.997494	ENSG00000151689	inositol polyphosphate-1-phosphatase [Source:HGNC Symbol;Acc:6071]	6071	INPP1
Contig2869|m.19959	cds.Contig2869|m.19959	ENSP00000379839	0	1	722	32	753	1384	723	753	722	99.86	100	99.8617	95.8831	1.04149	ENSG00000159921	glucosamine (UDP-N-acetyl)-2-epimerase/N-acetylmannosamine kinase [Source:HGNC Symbol;Acc:23657]	23657	GNE
Contig2377|m.15551	cds.Contig2377|m.15551	ENSP00000325136	0	34	506	2	474	929	507	474	473	93.87	98.31	93.2939	99.789	0.934911	ENSG00000138029	hydroxyacyl-CoA dehydrogenase/3-ketoacyl-CoA thiolase/enoyl-CoA hydratase (trifunctional protein), beta subunit [Source:HGNC Symbol;Acc:4803]	4803	HADHB
comp12192_c0_seq1|m.111137	cds.comp12192_c0_seq1|m.111137	ENSP00000244289	0	38	793	295	1052	1242	804	1076	758	88.92	94.06	94.0299	70.4461	1.33478	ENSG00000079435	lipase, hormone-sensitive [Source:HGNC Symbol;Acc:6621]	6621	LIPE
comp39265_c1_seq1|m.177431	cds.comp39265_c1_seq1|m.177431	ENSP00000272930	8e-120	52	236	1	185	344	237	185	185	96.22	100	78.0591	100	0.780591	ENSG00000184182	ubiquitin-conjugating enzyme E2F (putative) [Source:HGNC Symbol;Acc:12480]	12480	UBE2F
comp51077_c2_seq1|m.481605	cds.comp51077_c2_seq1|m.481605	ENSP00000266481	0	24	722	1	699	1325	723	699	699	98.86	99.28	96.6805	100	0.966805	ENSG00000087470	dynamin 1-like [Source:HGNC Symbol;Acc:2973]	2973	DNM1L
comp47567_c0_seq1|m.314275	cds.comp47567_c0_seq1|m.314275	ENSP00000320658	0	4	481	1	477	795	482	477	478	87.87	93.1	99.1701	100	0.991701	ENSG00000139131	tyrosyl-tRNA synthetase 2, mitochondrial [Source:HGNC Symbol;Acc:24249]	24249	YARS2
comp50959_c1_seq2|m.473246	cds.comp50959_c1_seq2|m.473246	ENSP00000342800	0	41	837	11	837	1332	838	837	827	84.89	88.27	95.1074	98.8053	0.962574	ENSG00000057294	plakophilin 2 [Source:HGNC Symbol;Acc:9024]	9024	PKP2
Contig3320|m.23825	cds.Contig3320|m.23825	ENSP00000305608	0	1	339	1	339	613	340	339	339	84.07	93.51	99.7059	100	0.997059	ENSG00000166451	centromere protein N [Source:HGNC Symbol;Acc:30873]	30873	CENPN
comp36417_c0_seq1|m.161641	cds.comp36417_c0_seq1|m.161641	ENSP00000418893	0	1	397	166	562	717	398	567	397	86.4	91.69	99.7487	70.0176	1.42462	ENSG00000174640	solute carrier organic anion transporter family, member 2A1 [Source:HGNC Symbol;Acc:10955]	10955	SLCO2A1
comp36580_c0_seq1|m.162342	cds.comp36580_c0_seq1|m.162342	ENSP00000301905	0	46	366	1	322	581	368	322	322	90.68	95.96	87.2283	100	0.872283	ENSG00000168078	PDZ binding kinase [Source:HGNC Symbol;Acc:18282]	18282	PBK
comp50969_c0_seq4|m.473572	cds.comp50969_c0_seq4|m.473572	ENSP00000408697	0	1	790	1	789	1251	791	796	790	83.16	90.38	99.8736	99.1206	1.0076	ENSG00000189233	nuclear GTPase, germinal center associated [Source:HGNC Symbol;Acc:33550]	33550	NUGGC
comp27513_c0_seq1|m.133731	cds.comp27513_c0_seq1|m.133731	ENSP00000428290	0	1	375	1	375	681	390	417	375	97.6	99.73	96.1538	89.9281	1.06923	ENSG00000164463	CREB3 regulatory factor [Source:HGNC Symbol;Acc:24050]	24050	CREBRF
Contig5830|m.48475	cds.Contig5830|m.48475	ENSP00000239215	2e-147	5	232	1	228	416	233	228	228	95.61	97.37	97.8541	100	0.978541	ENSG00000113734	BCL2/adenovirus E1B 19kDa interacting protein 1 [Source:HGNC Symbol;Acc:1082]	1082	BNIP1
comp47697_c0_seq1|m.318933	cds.comp47697_c0_seq1|m.318933	ENSP00000347444	0	9	1105	1	1098	1971	1106	1098	1098	87.16	93.17	99.1863	100	0.991863	ENSG00000196116	tudor domain containing 7 [Source:HGNC Symbol;Acc:30831]	30831	TDRD7
comp15712_c0_seq1|m.114923	cds.comp15712_c0_seq1|m.114923	ENSP00000229758	0	1	423	26	447	750	424	447	423	86.29	91.49	99.7642	94.4072	1.05674	ENSG00000112029	F-box protein 5 [Source:HGNC Symbol;Acc:13584]	13584	FBXO5
comp51275_c1_seq1|m.494223	cds.comp51275_c1_seq1|m.494223	ENSP00000348965	0	54	4684	16	4646	9311	4685	4646	4631	98.9	99.65	98.8474	99.6771	0.991676	ENSG00000197102	dynein, cytoplasmic 1, heavy chain 1 [Source:HGNC Symbol;Acc:2961]	2961	DYNC1H1
comp42530_c0_seq2|m.204792	cds.comp42530_c0_seq2|m.204792	ENSP00000356202	0	1	380	1	380	652	381	380	380	85.26	94.21	99.7375	100	0.997375	ENSG00000112031	mitochondrial translational release factor 1-like [Source:HGNC Symbol;Acc:21051]	21051	MTRF1L
Contig7338|m.65763	cds.Contig7338|m.65763	ENSP00000352834	0	1	1063	1	1063	2035	1064	1063	1063	97.27	99.15	99.906	100	0.99906	ENSG00000197879	myosin IC [Source:HGNC Symbol;Acc:7597]	7597	MYO1C
comp43632_c0_seq4|m.219016	cds.comp43632_c0_seq4|m.219016	ENSP00000413937	0	31	478	1	448	676	485	448	449	76.17	86.41	92.3711	100	0.923711	ENSG00000132376	inositol polyphosphate-5-phosphatase K [Source:HGNC Symbol;Acc:33882]	33882	INPP5K
comp26483_c0_seq1|m.130952	cds.comp26483_c0_seq1|m.130952	ENSP00000393448	4e-121	1	187	1	187	347	211	209	187	100	100	88.6256	89.4737	0.990521	ENSG00000164104	high mobility group box 2 [Source:HGNC Symbol;Acc:5000]	5000	HMGB2
Contig5506|m.45447	cds.Contig5506|m.45447	ENSP00000461382	0	1	575	1	573	994	576	573	575	93.04	97.04	99.8264	100	0.998264	ENSG00000167703	solute carrier family 43 (amino acid system L transporter), member 2 [Source:HGNC Symbol;Acc:23087]	23087	SLC43A2
comp45357_c0_seq8|m.249605	cds.comp45357_c0_seq8|m.249605	ENSP00000301336	1e-140	1	363	1	378	411	388	401	378	78.04	83.6	93.5567	94.2643	0.992493	ENSG00000167705	Rab interacting lysosomal protein [Source:HGNC Symbol;Acc:30266]	30266	RILP
comp50244_c0_seq10|m.434792	cds.comp50244_c0_seq10|m.434792	ENSP00000393860	0	1	425	1	425	778	426	425	425	92.71	96.47	99.7653	100	0.997653	ENSG00000169499	pleckstrin homology domain containing, family A (phosphoinositide binding specific) member 2 [Source:HGNC Symbol;Acc:14336]	14336	PLEKHA2
comp48630_c0_seq1|m.360402	cds.comp48630_c0_seq1|m.360402	ENSP00000377532	0	1	1178	1	1178	2205	1179	1178	1178	97.11	98.73	99.9152	100	0.999152	ENSG00000173599	pyruvate carboxylase [Source:HGNC Symbol;Acc:8636]	8636	PC
comp39975_c1_seq1|m.182101	cds.comp39975_c1_seq1|m.182101	ENSP00000371952	4e-172	29	300	24	295	486	300	357	272	89.71	94.49	90.6667	76.1905	1.19	ENSG00000170801	HtrA serine peptidase 3 [Source:HGNC Symbol;Acc:30406]	30406	HTRA3
comp45689_c0_seq1|m.258038	cds.comp45689_c0_seq1|m.258038	ENSP00000278407	0	54	524	16	499	590	526	500	484	67.56	79.13	89.5437	96.8	0.925038	ENSG00000149131	serpin peptidase inhibitor, clade G (C1 inhibitor), member 1 [Source:HGNC Symbol;Acc:1228]	1228	SERPING1
comp47685_c0_seq1|m.318721	cds.comp47685_c0_seq1|m.318721	ENSP00000460348	0	1	2335	1	2335	4701	2336	2335	2335	100	100	99.9572	100	0.999572	ENSG00000174231	pre-mRNA processing factor 8 [Source:HGNC Symbol;Acc:17340]	17340	PRPF8
comp50903_c1_seq38|m.470756	cds.comp50903_c1_seq38|m.470756	ENSP00000386609	0	3	1613	328	1941	2669	1614	1941	1616	90.66	93.81	99.8141	83.153	1.20037	ENSG00000167716	WD repeat domain 81 [Source:HGNC Symbol;Acc:26600]	26600	WDR81
comp47051_c0_seq5|m.299530	cds.comp47051_c0_seq5|m.299530	ENSP00000321853	0	85	560	16	491	641	561	491	476	81.93	87.61	84.8485	96.945	0.875223	ENSG00000167711	serpin peptidase inhibitor, clade F (alpha-2 antiplasmin, pigment epithelium derived factor), member 2 [Source:HGNC Symbol;Acc:9075]	9075	SERPINF2
comp45555_c0_seq2|m.255039	cds.comp45555_c0_seq2|m.255039	ENSP00000254722	0	38	439	16	417	683	441	418	402	86.07	93.28	91.1565	96.1722	0.947846	ENSG00000132386	serpin peptidase inhibitor, clade F (alpha-2 antiplasmin, pigment epithelium derived factor), member 1 [Source:HGNC Symbol;Acc:8824]	8824	SERPINF1
comp29157_c0_seq1|m.138030	cds.comp29157_c0_seq1|m.138030	ENSP00000460921	0	2	427	75	505	588	455	558	432	71.3	83.56	93.6264	77.2401	1.21215	ENSG00000186532	SET and MYND domain containing 4 [Source:HGNC Symbol;Acc:21067]	21067	SMYD4
comp42074_c0_seq1|m.199652	cds.comp42074_c0_seq1|m.199652	ENSP00000244043	0	18	482	33	500	766	483	500	468	82.91	89.53	96.2733	93.6	1.02856	ENSG00000124212	prostaglandin I2 (prostacyclin) synthase [Source:HGNC Symbol;Acc:9603]	9603	PTGIS
comp49973_c0_seq2|m.419109	cds.comp49973_c0_seq2|m.419109	ENSP00000264515	0	1	538	1	538	1043	539	538	538	99.81	99.81	99.8145	100	0.998145	ENSG00000117222	retinoblastoma binding protein 5 [Source:HGNC Symbol;Acc:9888]	9888	RBBP5
comp48665_c0_seq1|m.361168	cds.comp48665_c0_seq1|m.361168	ENSP00000357844	0	5	517	1	515	747	518	515	517	85.49	91.3	99.0347	100	0.990347	ENSG00000112394	solute carrier family 16 (aromatic amino acid transporter), member 10 [Source:HGNC Symbol;Acc:17027]	17027	SLC16A10
Contig7145|m.64071	cds.Contig7145|m.64071	ENSP00000356130	0	1	919	1	929	1627	920	929	929	92.68	95.16	99.8913	100	0.998913	ENSG00000133059	dual serine/threonine and tyrosine protein kinase [Source:HGNC Symbol;Acc:29043]	29043	DSTYK
comp49702_c0_seq1|m.403519	cds.comp49702_c0_seq1|m.403519	ENSP00000357840	0	20	446	1	426	622	456	518	427	79.86	88.29	93.6404	82.2394	1.13863	ENSG00000173214	KIAA1919 [Source:HGNC Symbol;Acc:21053]	21053	KIAA1919
comp46024_c0_seq1|m.268498	cds.comp46024_c0_seq1|m.268498	ENSP00000393363	0	59	1173	1	1117	1951	1174	1117	1118	96.15	97.94	94.9744	100	0.949744	ENSG00000100014	sperm antigen with calponin homology and coiled-coil domains 1-like [Source:HGNC Symbol;Acc:29022]	29022	SPECC1L
comp50493_c0_seq1|m.451829	cds.comp50493_c0_seq1|m.451829	ENSP00000465894	0	1	390	1	389	588	398	396	390	75.9	84.36	97.9899	98.2323	0.997533	ENSG00000154889	metallophosphoesterase 1 [Source:HGNC Symbol;Acc:15988]	15988	MPPE1
comp47780_c0_seq21|m.321047	cds.comp47780_c0_seq21|m.321047	ENSP00000375912	0	1	316	27	342	593	317	342	316	97.15	98.1	99.6845	92.3977	1.07886	ENSG00000168958	mitochondrial fission factor [Source:HGNC Symbol;Acc:24858]	24858	MFF
comp44476_c0_seq1|m.231445	cds.comp44476_c0_seq1|m.231445	ENSP00000303028	3e-114	10	237	1	229	332	238	229	229	75.98	85.15	95.7983	100	0.957983	ENSG00000168955	transmembrane 4 L six family member 20 [Source:HGNC Symbol;Acc:26230]	26230	TM4SF20
Contig724|m.3055	cds.Contig724|m.3055	ENSP00000298288	0	9	427	1	414	741	428	414	419	88.31	92.6	97.8972	100	0.978972	ENSG00000165501	leucine rich repeat protein 1 [Source:HGNC Symbol;Acc:19742]	19742	LRR1
comp49064_c0_seq1|m.375078	cds.comp49064_c0_seq1|m.375078	ENSP00000394617	0	1	367	1	367	649	368	367	367	98.37	98.91	99.7283	100	0.997283	ENSG00000161217	phosphate cytidylyltransferase 1, choline, alpha [Source:HGNC Symbol;Acc:8754]	8754	PCYT1A
comp46471_c0_seq1|m.282673	cds.comp46471_c0_seq1|m.282673	ENSP00000466292	2e-144	19	297	1	279	412	298	279	279	90.68	94.27	93.6242	100	0.936242	ENSG00000166289	pleckstrin homology domain containing, family F (with FYVE domain) member 1 [Source:HGNC Symbol;Acc:20764]	20764	PLEKHF1
comp50274_c0_seq1|m.436938	cds.comp50274_c0_seq1|m.436938	ENSP00000269195	0	1	559	1	559	1161	560	559	559	99.28	99.82	99.8214	100	0.998214	ENSG00000141429	UDP-N-acetyl-alpha-D-galactosamine:polypeptide N-acetylgalactosaminyltransferase 1 (GalNAc-T1) [Source:HGNC Symbol;Acc:4123]	4123	GALNT1
Contig7968|m.73417	cds.Contig7968|m.73417	ENSP00000284881	0	5	301	1	297	566	302	297	297	91.25	95.62	98.3444	100	0.983444	ENSG00000154642	chromosome 21 open reading frame 91 [Source:HGNC Symbol;Acc:16459]	16459	C21orf91
comp40662_c1_seq1|m.187376	cds.comp40662_c1_seq1|m.187376	ENSP00000396421	0	2	394	167	559	789	395	559	393	95.42	98.73	99.4937	70.3041	1.41519	ENSG00000144815	neurexophilin and PC-esterase domain family, member 3 [Source:HGNC Symbol;Acc:28238]	28238	NXPE3
comp48570_c0_seq6|m.355978	cds.comp48570_c0_seq6|m.355978	ENSP00000325663	0	23	736	1	718	1093	737	718	720	84.86	89.44	96.8792	100	0.968792	ENSG00000144802	nuclear factor of kappa light polypeptide gene enhancer in B-cells inhibitor, zeta [Source:HGNC Symbol;Acc:29805]	29805	NFKBIZ
comp46162_c0_seq1|m.270622	cds.comp46162_c0_seq1|m.270622	ENSP00000295688	0	1	545	1	545	1107	546	545	545	98.53	99.45	99.8168	100	0.998168	ENSG00000163468	chaperonin containing TCP1, subunit 3 (gamma) [Source:HGNC Symbol;Acc:1616]	1616	CCT3
Contig1140|m.5824	cds.Contig1140|m.5824	ENSP00000448669	0	1	288	27	314	596	289	314	288	99.31	100	99.654	91.7197	1.08651	ENSG00000075089	ARP6 actin-related protein 6 homolog (yeast) [Source:HGNC Symbol;Acc:24025]	24025	ACTR6
Contig3976|m.30402	cds.Contig3976|m.30402	ENSP00000471364	0	1	2336	1	2351	3747	2337	2351	2361	78.7	87	99.9572	100	0.999572	ENSG00000269261	coagulation factor VIII, procoagulant component [Source:HGNC Symbol;Acc:3546]	3546	F8
comp46836_c1_seq1|m.294404	cds.comp46836_c1_seq1|m.294404	ENSP00000250535	2e-142	1	200	1	200	400	201	200	200	92	97	99.5025	100	0.995025	ENSG00000129596	cysteine dioxygenase type 1 [Source:HGNC Symbol;Acc:1795]	1795	CDO1
comp49514_c1_seq2|m.393451	cds.comp49514_c1_seq2|m.393451	ENSP00000268182	0	19	1667	1	1649	3204	1667	1657	1649	97.51	98.97	98.9202	99.5172	0.994001	ENSG00000140575	IQ motif containing GTPase activating protein 1 [Source:HGNC Symbol;Acc:6110]	6110	IQGAP1
comp48506_c0_seq1|m.352786	cds.comp48506_c0_seq1|m.352786	ENSP00000353408	0	1	577	1	577	1032	578	577	577	99.13	100	99.827	100	0.99827	ENSG00000147065	moesin [Source:HGNC Symbol;Acc:7373]	7373	MSN
Contig8912|m.86133	cds.Contig8912|m.86133	ENSP00000318147	0	27	919	43	932	1519	920	932	894	90.6	94.3	97.0652	95.4936	1.01646	ENSG00000116406	ER degradation enhancer, mannosidase alpha-like 3 [Source:HGNC Symbol;Acc:16787]	16787	EDEM3
comp50742_c0_seq2|m.462541	cds.comp50742_c0_seq2|m.462541	ENSP00000235835	0	17	381	1	359	567	382	359	365	83.29	89.86	95.5497	100	0.955497	ENSG00000053371	aldo-keto reductase family 7, member A2 (aflatoxin aldehyde reductase) [Source:HGNC Symbol;Acc:389]	389	AKR7A2
comp46451_c1_seq2|m.282350	cds.comp46451_c1_seq2|m.282350	ENSP00000247026	0	10	566	1	558	689	567	558	560	81.96	91.25	98.2363	100	0.982363	ENSG00000126653	nuclear speckle splicing regulatory protein 1 [Source:HGNC Symbol;Acc:25305]	25305	NSRP1
comp45294_c0_seq1|m.247989	cds.comp45294_c0_seq1|m.247989	ENSP00000414073	0	1	319	1	319	632	319	340	319	91.54	96.55	100	93.8235	1.06583	ENSG00000008513	ST3 beta-galactoside alpha-2,3-sialyltransferase 1 [Source:HGNC Symbol;Acc:10862]	10862	ST3GAL1
comp49942_c1_seq1|m.417479	cds.comp49942_c1_seq1|m.417479	ENSP00000328875	0	1	915	1	914	1436	916	914	915	88.74	94.1	99.8908	100	0.998908	ENSG00000115993	trafficking protein, kinesin binding 2 [Source:HGNC Symbol;Acc:13206]	13206	TRAK2
comp44388_c0_seq2|m.230286	cds.comp44388_c0_seq2|m.230286	ENSP00000347206	0	1	621	1	621	874	622	621	621	94.2	95.97	99.8392	100	0.998392	ENSG00000197858	glycosylphosphatidylinositol anchor attachment 1 [Source:HGNC Symbol;Acc:4446]	4446	GPAA1
comp23474_c0_seq1|m.125379	cds.comp23474_c0_seq1|m.125379	ENSP00000423256	0	12	385	44	417	728	407	437	374	94.65	96.79	91.8919	85.5835	1.07371	ENSG00000174136	RGM domain family, member B [Source:HGNC Symbol;Acc:26896]	26896	RGMB
comp6900_c0_seq1|m.103923	cds.comp6900_c0_seq1|m.103923	ENSP00000444583	1e-95	1	146	1	146	279	147	192	146	91.1	97.95	99.3197	76.0417	1.30612	ENSG00000184154	leucine rich transmembrane and O-methyltransferase domain containing [Source:HGNC Symbol;Acc:25033]	25033	LRTOMT
comp47936_c0_seq1|m.326864	cds.comp47936_c0_seq1|m.326864	ENSP00000388152	0	2	573	15	589	760	574	589	577	85.79	90.81	99.6516	97.6231	1.02078	ENSG00000087266	SH3-domain binding protein 2 [Source:HGNC Symbol;Acc:10825]	10825	SH3BP2
comp33700_c0_seq1|m.150319	cds.comp33700_c0_seq1|m.150319	ENSP00000278671	3e-115	1	161	1	161	328	162	161	161	100	100	99.3827	100	0.993827	ENSG00000149357	late endosomal/lysosomal adaptor, MAPK and MTOR activator 1 [Source:HGNC Symbol;Acc:26068]	26068	LAMTOR1
comp46291_c0_seq4|m.279112	cds.comp46291_c0_seq4|m.279112	ENSP00000415203	0	22	1004	1	983	1565	1005	983	983	82.81	88.91	97.8109	100	0.978109	ENSG00000174227	phosphatidylinositol glycan anchor biosynthesis, class G [Source:HGNC Symbol;Acc:25985]	25985	PIGG
comp47647_c0_seq3|m.317265	cds.comp47647_c0_seq3|m.317265	ENSP00000377281	2e-135	25	237	31	243	387	252	257	213	84.04	90.14	84.5238	82.8794	1.01984	ENSG00000110195	folate receptor 1 (adult) [Source:HGNC Symbol;Acc:3791]	3791	FOLR1
comp37803_c0_seq1|m.168802	cds.comp37803_c0_seq1|m.168802	ENSP00000368688	4e-64	22	120	6	104	194	121	104	99	95.96	98.99	81.8182	95.1923	0.859504	ENSG00000186687	LYR motif containing 7 [Source:HGNC Symbol;Acc:28072]	28072	LYRM7
Contig4516|m.35753	cds.Contig4516|m.35753	ENSP00000298229	0	35	1273	21	1258	2034	1274	1258	1239	97.5	98.22	97.2527	98.4102	0.988239	ENSG00000165458	inositol polyphosphate phosphatase-like 1 [Source:HGNC Symbol;Acc:6080]	6080	INPPL1
comp16119_c0_seq2|m.115206	cds.comp16119_c0_seq2|m.115206	ENSP00000318650	2e-108	1	168	1	168	311	169	168	168	99.4	100	99.4083	100	0.994083	ENSG00000180875	gremlin 2, DAN family BMP antagonist [Source:HGNC Symbol;Acc:17655]	17655	GREM2
comp47968_c2_seq1|m.327675	cds.comp47968_c2_seq1|m.327675	ENSP00000231498	0	30	1420	1	1391	2698	1421	1391	1391	97.12	98.78	97.8888	100	0.978888	ENSG00000113569	nucleoporin 155kDa [Source:HGNC Symbol;Acc:8063]	8063	NUP155
comp50662_c0_seq1|m.459857	cds.comp50662_c0_seq1|m.459857	ENSP00000385362	0	30	869	1	839	1583	870	839	840	92.62	97.02	96.5517	100	0.965517	ENSG00000160293	vav 2 guanine nucleotide exchange factor [Source:HGNC Symbol;Acc:12658]	12658	VAV2
Contig1570|m.9020	cds.Contig1570|m.9020	ENSP00000355500	0	1	1585	1	1584	2578	1586	1584	1587	94.08	96.72	99.9369	100	0.999369	ENSG00000143702	centrosomal protein 170kDa [Source:HGNC Symbol;Acc:28920]	28920	CEP170
Contig1400|m.7757	cds.Contig1400|m.7757	ENSP00000260762	0	14	816	1	803	1547	818	804	803	95.89	97.88	98.1663	99.8756	0.982885	ENSG00000138190	exocyst complex component 6 [Source:HGNC Symbol;Acc:23196]	23196	EXOC6
comp33769_c1_seq1|m.150587	cds.comp33769_c1_seq1|m.150587	ENSP00000224356	0	34	526	3	495	915	529	497	493	94.52	96.75	93.1947	99.1952	0.939509	ENSG00000095596	cytochrome P450, family 26, subfamily A, polypeptide 1 [Source:HGNC Symbol;Acc:2603]	2603	CYP26A1
comp45513_c0_seq3|m.252964	cds.comp45513_c0_seq3|m.252964	ENSP00000327417	0	1	454	1	452	727	456	453	454	80.18	88.77	99.5614	99.7792	0.997817	ENSG00000183840	G protein-coupled receptor 39 [Source:HGNC Symbol;Acc:4496]	4496	GPR39
comp45513_c0_seq5|m.252987	cds.comp45513_c0_seq5|m.252987	ENSP00000380605	8e-72	1	119	1	119	216	142	141	119	99.16	100	83.8028	84.3972	0.992958	ENSG00000150551	LY6/PLAUR domain containing 1 [Source:HGNC Symbol;Acc:28431]	28431	LYPD1
Contig6320|m.54074	cds.Contig6320|m.54074	ENSP00000459855	2e-88	24	287	34	297	270	290	299	264	60.23	71.21	91.0345	88.2943	1.03103	ENSG00000262843	X	X	X
comp49066_c1_seq1|m.375116	cds.comp49066_c1_seq1|m.375116	ENSP00000409126	0	1	767	165	931	1425	768	931	767	92.31	96.35	99.8698	82.3845	1.21224	ENSG00000177119	anoctamin 6 [Source:HGNC Symbol;Acc:25240]	25240	ANO6
comp44423_c0_seq1|m.230663	cds.comp44423_c0_seq1|m.230663	ENSP00000367265	0	10	513	100	602	725	514	602	504	86.71	93.25	98.0545	83.5548	1.17353	ENSG00000136026	cytoskeleton-associated protein 4 [Source:HGNC Symbol;Acc:16991]	16991	CKAP4
comp46636_c0_seq1|m.288127	cds.comp46636_c0_seq1|m.288127	ENSP00000358106	0	1	709	1	709	1442	711	710	709	95.77	99.01	99.7187	99.8592	0.998594	ENSG00000085377	prolyl endopeptidase [Source:HGNC Symbol;Acc:9358]	9358	PREP
comp39628_c0_seq1|m.179769	cds.comp39628_c0_seq1|m.179769	ENSP00000460885	0	1	916	1	924	1451	918	1048	924	87.66	91.88	99.7821	88.1679	1.13173	ENSG00000103426	CORO7-PAM16 readthrough [Source:HGNC Symbol;Acc:44424]	44424	CORO7-PAM16
comp42165_c0_seq1|m.200501	cds.comp42165_c0_seq1|m.200501	ENSP00000472897	0	3	335	34	367	625	336	367	334	96.41	97.6	99.1071	91.0082	1.08899	ENSG00000269639	magnesium transporter 1 [Source:HGNC Symbol;Acc:28880]	28880	MAGT1
comp48826_c0_seq1|m.368246	cds.comp48826_c0_seq1|m.368246	ENSP00000254657	0	7	989	1	1044	1365	1105	1255	1048	73.66	79.58	88.9593	83.1873	1.06939	ENSG00000132326	period circadian clock 2 [Source:HGNC Symbol;Acc:8846]	8846	PER2
comp49667_c2_seq1|m.402317	cds.comp49667_c2_seq1|m.402317	ENSP00000285420	5e-172	1	292	31	323	484	293	323	293	92.49	96.93	99.6587	90.7121	1.09863	ENSG00000155100	OTU domain containing 6B [Source:HGNC Symbol;Acc:24281]	24281	OTUD6B
Contig3524|m.25591	cds.Contig3524|m.25591	ENSP00000378321	0	1	397	1	397	679	398	397	397	94.71	98.74	99.7487	100	0.997487	ENSG00000140403	DnaJ (Hsp40) homolog, subfamily A, member 4 [Source:HGNC Symbol;Acc:14885]	14885	DNAJA4
comp46908_c0_seq3|m.296216	cds.comp46908_c0_seq3|m.296216	ENSP00000338769	0	27	930	1	903	1442	931	903	905	84.75	89.5	97.0999	100	0.970999	ENSG00000088280	ArfGAP with SH3 domain, ankyrin repeat and PH domain 3 [Source:HGNC Symbol;Acc:14987]	14987	ASAP3
Contig7303|m.65449	cds.Contig7303|m.65449	ENSP00000370630	0	1	1782	1	1783	3117	1783	1783	1783	95.29	98.09	99.9439	100	0.999439	ENSG00000197555	signal-induced proliferation-associated 1 like 1 [Source:HGNC Symbol;Acc:20284]	20284	SIPA1L1
comp50824_c2_seq1|m.465849	cds.comp50824_c2_seq1|m.465849	ENSP00000278618	0	1	309	1	309	600	310	309	309	96.44	98.71	99.6774	100	0.996774	ENSG00000149313	aminoadipate-semialdehyde dehydrogenase-phosphopantetheinyl transferase [Source:HGNC Symbol;Acc:14235]	14235	AASDHPPT
comp46539_c1_seq3|m.285997	cds.comp46539_c1_seq3|m.285997	ENSP00000256649	0	9	588	1	580	936	589	580	580	87.07	92.76	98.472	100	0.98472	ENSG00000134253	tripartite motif containing 45 [Source:HGNC Symbol;Acc:19018]	19018	TRIM45
comp43579_c0_seq1|m.218449	cds.comp43579_c0_seq1|m.218449	ENSP00000287844	0	33	657	1	623	1119	658	623	625	98.24	99.04	94.9848	100	0.949848	ENSG00000033050	ATP-binding cassette, sub-family F (GCN20), member 2 [Source:HGNC Symbol;Acc:71]	71	ABCF2
comp50886_c0_seq3|m.469474	cds.comp50886_c0_seq3|m.469474	ENSP00000354313	0	53	632	1	578	1084	633	578	580	92.41	96.38	91.6272	100	0.916272	ENSG00000075240	GRAM domain containing 4 [Source:HGNC Symbol;Acc:29113]	29113	GRAMD4
comp38069_c0_seq1|m.170176	cds.comp38069_c0_seq1|m.170176	ENSP00000262188	0	1	483	1	483	862	484	483	483	100	100	99.7934	100	0.997934	ENSG00000082014	SWI/SNF related, matrix associated, actin dependent regulator of chromatin, subfamily d, member 3 [Source:HGNC Symbol;Acc:11108]	11108	SMARCD3
comp50173_c0_seq8|m.429929	cds.comp50173_c0_seq8|m.429929	ENSP00000438527	0	1	811	1	810	1077	812	810	816	84.56	88.85	99.8768	100	0.998768	ENSG00000058673	zinc finger CCCH-type containing 11A [Source:HGNC Symbol;Acc:29093]	29093	ZC3H11A
comp37759_c0_seq3|m.168470	cds.comp37759_c0_seq3|m.168470	ENSP00000250617	0	1	622	155	776	1108	623	776	622	94.37	97.11	99.8395	80.1546	1.24559	ENSG00000129675	Rac/Cdc42 guanine nucleotide exchange factor (GEF) 6 [Source:HGNC Symbol;Acc:685]	685	ARHGEF6
comp51357_c1_seq2|m.499343	cds.comp51357_c1_seq2|m.499343	ENSP00000364889	0	41	761	1	721	1283	762	721	721	92.51	96.81	94.6194	100	0.946194	ENSG00000102606	Rho guanine nucleotide exchange factor (GEF) 7 [Source:HGNC Symbol;Acc:15607]	15607	ARHGEF7
comp53781_c0_seq1|m.515960	cds.comp53781_c0_seq1|m.515960	ENSP00000288976	0	1	578	228	806	896	582	806	579	79.79	86.36	99.3127	71.8362	1.38249	ENSG00000158079	protein tyrosine phosphatase domain containing 1 [Source:HGNC Symbol;Acc:30184]	30184	PTPDC1
Contig3631|m.26513	cds.Contig3631|m.26513	ENSP00000393324	3e-103	25	189	60	224	301	190	224	165	96.36	98.79	86.8421	73.6607	1.17895	ENSG00000163412	eukaryotic translation initiation factor 4E family member 3 [Source:HGNC Symbol;Acc:31837]	31837	EIF4E3
Contig1871|m.11383	cds.Contig1871|m.11383	ENSP00000444021	0	1	433	67	499	831	434	499	433	95.84	97.23	99.7696	86.7735	1.14977	ENSG00000007341	suppression of tumorigenicity 7 like [Source:HGNC Symbol;Acc:18441]	18441	ST7L
comp40706_c0_seq1|m.187695	cds.comp40706_c0_seq1|m.187695	ENSP00000263168	0	25	310	1	286	560	311	286	286	98.6	99.3	91.9614	100	0.919614	ENSG00000116489	capping protein (actin filament) muscle Z-line, alpha 1 [Source:HGNC Symbol;Acc:1488]	1488	CAPZA1
comp51321_c0_seq1|m.497348	cds.comp51321_c0_seq1|m.497348	ENSP00000364345	0	5	996	1	992	1963	997	992	992	95.77	97.28	99.4985	100	0.994985	ENSG00000127463	ER membrane protein complex subunit 1 [Source:HGNC Symbol;Acc:28957]	28957	EMC1
comp43223_c0_seq1|m.213641	cds.comp43223_c0_seq1|m.213641	ENSP00000364320	4e-161	1	223	1	223	451	240	239	223	95.96	98.65	92.9167	93.3054	0.995833	ENSG00000053372	mRNA turnover 4 homolog (S. cerevisiae) [Source:HGNC Symbol;Acc:18477]	18477	MRTO4
comp48343_c0_seq11|m.347259	cds.comp48343_c0_seq11|m.347259	ENSP00000350028	0	29	1031	1	1003	1861	1032	1003	1003	94.92	97.41	97.1899	100	0.971899	ENSG00000155363	Mov10, Moloney leukemia virus 10, homolog (mouse) [Source:HGNC Symbol;Acc:7200]	7200	MOV10
Contig2801|m.19354	cds.Contig2801|m.19354	ENSP00000360149	0	1	507	1	507	863	508	507	507	91.52	95.66	99.8031	100	0.998031	ENSG00000088035	ALG6, alpha-1,3-glucosyltransferase [Source:HGNC Symbol;Acc:23157]	23157	ALG6
comp46003_c0_seq1|m.268192	cds.comp46003_c0_seq1|m.268192	ENSP00000339883	0	1	627	1	615	939	628	615	627	79.59	87.4	99.8408	100	0.998408	ENSG00000143815	lamin B receptor [Source:HGNC Symbol;Acc:6518]	6518	LBR
Contig6775|m.59365	cds.Contig6775|m.59365	ENSP00000347717	0	41	515	1	475	837	516	475	475	86.53	93.26	92.0543	100	0.920543	ENSG00000172893	7-dehydrocholesterol reductase [Source:HGNC Symbol;Acc:2860]	2860	DHCR7
comp43951_c0_seq2|m.224169	cds.comp43951_c0_seq2|m.224169	ENSP00000360129	0	17	623	23	629	1061	624	629	607	85.17	92.09	97.2756	96.5024	1.00801	ENSG00000203965	EF-hand calcium binding domain 7 [Source:HGNC Symbol;Acc:29379]	29379	EFCAB7
comp48128_c0_seq1|m.333677	cds.comp48128_c0_seq1|m.333677	ENSP00000272638	0	1	507	1	508	764	508	508	508	93.5	95.47	99.8031	100	0.998031	ENSG00000144224	UBX domain protein 4 [Source:HGNC Symbol;Acc:14860]	14860	UBXN4
comp43372_c1_seq1|m.216111	cds.comp43372_c1_seq1|m.216111	ENSP00000304102	0	11	326	12	327	620	327	327	316	99.05	99.37	96.6361	96.6361	1	ENSG00000168090	COP9 signalosome subunit 6 [Source:HGNC Symbol;Acc:21749]	21749	COPS6
Contig6645|m.57841	cds.Contig6645|m.57841	ENSP00000379641	0	35	380	1	346	562	381	346	346	92.49	95.66	90.8136	100	0.908136	ENSG00000072864	nudE neurodevelopment protein 1 [Source:HGNC Symbol;Acc:17619]	17619	NDE1
Contig3556|m.25858	cds.Contig3556|m.25858	ENSP00000307288	0	1	719	1	719	1433	720	719	719	97.22	99.03	99.8611	100	0.998611	ENSG00000166508	minichromosome maintenance complex component 7 [Source:HGNC Symbol;Acc:6950]	6950	MCM7
Contig5610|m.46281	cds.Contig5610|m.46281	ENSP00000309429	1e-91	13	296	1	284	278	297	284	284	91.9	94.37	95.6229	100	0.956229	ENSG00000174165	zinc finger, DHHC-type containing 24 [Source:HGNC Symbol;Acc:27387]	27387	ZDHHC24
comp45954_c0_seq1|m.267042	cds.comp45954_c0_seq1|m.267042	ENSP00000284601	0	20	1128	1	1122	1418	1129	1122	1127	71.07	79.86	98.2285	100	0.982285	ENSG00000154415	protein phosphatase 1, regulatory subunit 3A [Source:HGNC Symbol;Acc:9291]	9291	PPP1R3A
comp46436_c0_seq1|m.282030	cds.comp46436_c0_seq1|m.282030	ENSP00000262932	3e-130	41	242	6	208	374	273	248	203	91.63	94.58	73.9927	81.8548	0.90395	ENSG00000166997	canopy FGF signaling regulator 4 [Source:HGNC Symbol;Acc:28631]	28631	CNPY4
Contig584|m.2276	cds.Contig584|m.2276	ENSP00000348852	2e-116	91	325	1	235	341	326	235	235	99.15	99.15	72.0859	100	0.720859	ENSG00000054965	family with sequence similarity 168, member A [Source:HGNC Symbol;Acc:28999]	28999	FAM168A
comp42330_c0_seq1|m.202327	cds.comp42330_c0_seq1|m.202327	ENSP00000361667	0	39	525	39	525	806	539	538	487	93.43	97.33	90.3525	90.5204	0.998145	ENSG00000175283	dolichol kinase [Source:HGNC Symbol;Acc:23406]	23406	DOLK
Contig3994|m.30556	cds.Contig3994|m.30556	ENSP00000343676	0	32	341	1	310	548	365	333	310	96.77	98.39	84.9315	93.0931	0.912329	ENSG00000187513	gap junction protein, alpha 4, 37kDa [Source:HGNC Symbol;Acc:4278]	4278	GJA4
comp47548_c1_seq1|m.313564	cds.comp47548_c1_seq1|m.313564	ENSP00000387261	0	28	341	1	315	609	361	334	315	92.38	96.83	86.9806	94.3114	0.922271	ENSG00000152229	proline-serine-threonine phosphatase interacting protein 2 [Source:HGNC Symbol;Acc:9581]	9581	PSTPIP2
Contig7950|m.73211	cds.Contig7950|m.73211	ENSP00000361658	0	1	1281	4	1284	2509	1293	1749	1281	95.08	97.42	99.0719	73.2419	1.35267	ENSG00000095319	nucleoporin 188kDa [Source:HGNC Symbol;Acc:17859]	17859	NUP188
comp49931_c1_seq2|m.417165	cds.comp49931_c1_seq2|m.417165	ENSP00000361640	0	29	423	1	395	635	424	395	395	97.22	99.24	93.1604	100	0.931604	ENSG00000148341	SH3-domain GRB2-like endophilin B2 [Source:HGNC Symbol;Acc:10834]	10834	SH3GLB2
Contig9106|m.88794	cds.Contig9106|m.88794	ENSP00000170630	0	46	827	1	825	694	828	825	827	54.9	66.51	94.4444	100	0.944444	ENSG00000077238	interleukin 4 receptor [Source:HGNC Symbol;Acc:6015]	6015	IL4R
comp47879_c1_seq1|m.324469	cds.comp47879_c1_seq1|m.324469	ENSP00000380869	1e-150	1	210	6	216	422	211	216	211	96.68	97.63	99.5261	97.6852	1.01885	ENSG00000129472	RAB2B, member RAS oncogene family [Source:HGNC Symbol;Acc:20246]	20246	RAB2B
comp26758_c0_seq1|m.131741	cds.comp26758_c0_seq1|m.131741	ENSP00000305533	0	1	692	1	692	1172	694	903	692	84.39	92.2	99.7118	76.6334	1.30115	ENSG00000168152	THAP domain containing 9 [Source:HGNC Symbol;Acc:23192]	23192	THAP9
comp50420_c1_seq9|m.448646	cds.comp50420_c1_seq9|m.448646	ENSP00000262709	0	1	619	1	621	874	620	621	621	97.1	98.39	99.8387	100	0.998387	ENSG00000092203	TOX high mobility group box family member 4 [Source:HGNC Symbol;Acc:20161]	20161	TOX4
comp50420_c1_seq35|m.448860	cds.comp50420_c1_seq35|m.448860	ENSP00000298717	0	1	580	1	580	1055	581	580	580	97.76	98.1	99.8279	100	0.998279	ENSG00000165819	methyltransferase like 3 [Source:HGNC Symbol;Acc:17563]	17563	METTL3
comp40571_c0_seq1|m.186621	cds.comp40571_c0_seq1|m.186621	ENSP00000286371	7e-180	1	279	1	279	502	280	279	279	84.23	92.83	99.6429	100	0.996429	ENSG00000069849	ATPase, Na+/K+ transporting, beta 3 polypeptide [Source:HGNC Symbol;Acc:806]	806	ATP1B3
comp43946_c1_seq1|m.224098	cds.comp43946_c1_seq1|m.224098	ENSP00000317224	0	85	776	1	694	1187	777	694	694	97.41	97.84	89.0605	100	0.890605	ENSG00000179134	sterile alpha motif domain containing 4B [Source:HGNC Symbol;Acc:25492]	25492	SAMD4B
comp50318_c0_seq8|m.440406	cds.comp50318_c0_seq8|m.440406	ENSP00000263904	0	37	556	1	525	997	557	525	525	91.05	93.9	93.3573	100	0.933573	ENSG00000115145	signal transducing adaptor molecule (SH3 domain and ITAM motif) 2 [Source:HGNC Symbol;Acc:11358]	11358	STAM2
Contig4261|m.33280	cds.Contig4261|m.33280	ENSP00000331201	0	30	750	7	725	1169	793	777	721	93.07	96.26	90.9206	92.5354	0.982549	ENSG00000185359	hepatocyte growth factor-regulated tyrosine kinase substrate [Source:HGNC Symbol;Acc:4897]	4897	HGS
comp47520_c0_seq1|m.312048	cds.comp47520_c0_seq1|m.312048	ENSP00000310729	3e-178	1	406	1	406	508	407	406	406	91.63	93.84	99.7543	100	0.997543	ENSG00000122557	HERPUD family member 2 [Source:HGNC Symbol;Acc:21915]	21915	HERPUD2
comp13811_c0_seq1|m.113098	cds.comp13811_c0_seq1|m.113098	ENSP00000295682	1e-63	1	137	26	162	196	138	162	137	97.81	98.54	99.2754	84.5679	1.17391	ENSG00000163463	keratinocyte associated protein 2 [Source:HGNC Symbol;Acc:28942]	28942	KRTCAP2
comp51417_c0_seq1|m.510077	cds.comp51417_c0_seq1|m.510077	ENSP00000230036	0	18	840	18	840	1347	841	840	823	84.2	90.89	97.8597	97.9762	0.998811	ENSG00000112293	glycosylphosphatidylinositol specific phospholipase D1 [Source:HGNC Symbol;Acc:4459]	4459	GPLD1
comp45443_c0_seq2|m.251120	cds.comp45443_c0_seq2|m.251120	ENSP00000369391	0	3	363	1	361	574	366	363	361	75.35	85.87	98.6339	99.449	0.991803	ENSG00000124787	ribonuclease P/MRP 40kDa subunit [Source:HGNC Symbol;Acc:20992]	20992	RPP40
comp39678_c0_seq1|m.180079	cds.comp39678_c0_seq1|m.180079	ENSP00000221847	8e-96	41	257	1	220	286	262	229	220	65.45	76.82	82.8244	96.0699	0.862127	ENSG00000105246	Epstein-Barr virus induced 3 [Source:HGNC Symbol;Acc:3129]	3129	EBI3
comp25200_c0_seq1|m.127915	cds.comp25200_c0_seq1|m.127915	ENSP00000368265	0	62	395	23	356	601	412	372	334	98.2	99.1	81.068	89.7849	0.902913	ENSG00000122756	ciliary neurotrophic factor receptor [Source:HGNC Symbol;Acc:2170]	2170	CNTFR
comp43593_c1_seq1|m.218650	cds.comp43593_c1_seq1|m.218650	ENSP00000314508	0	47	582	1	536	983	583	536	536	90.67	93.66	91.9383	100	0.919383	ENSG00000177628	glucosidase, beta, acid [Source:HGNC Symbol;Acc:4177]	4177	GBA
comp33680_c1_seq1|m.150239	cds.comp33680_c1_seq1|m.150239	ENSP00000259632	4e-126	1	183	4	186	358	184	186	183	96.17	99.45	99.4565	98.3871	1.01087	ENSG00000137100	dynactin 3 (p22) [Source:HGNC Symbol;Acc:2713]	2713	DCTN3
comp39502_c0_seq2|m.178946	cds.comp39502_c0_seq2|m.178946	ENSP00000307275	1e-152	70	410	9	347	441	411	347	341	92.38	93.84	82.9684	97.6945	0.849263	ENSG00000116521	secretory carrier membrane protein 3 [Source:HGNC Symbol;Acc:10565]	10565	SCAMP3
comp42187_c0_seq4|m.200786	cds.comp42187_c0_seq4|m.200786	ENSP00000354856	0	63	561	1	498	821	562	498	499	98.6	99.2	88.79	100	0.8879	ENSG00000176444	CDC-like kinase 2 [Source:HGNC Symbol;Acc:2069]	2069	CLK2
comp42049_c0_seq1|m.199449	cds.comp42049_c0_seq1|m.199449	ENSP00000321239	0	1	261	1	261	524	262	261	261	96.55	98.47	99.6183	100	0.996183	ENSG00000163743	ring finger and CHY zinc finger domain containing 1, E3 ubiquitin protein ligase [Source:HGNC Symbol;Acc:17479]	17479	RCHY1
Contig756|m.3278	cds.Contig756|m.3278	ENSP00000277010	1e-145	41	263	1	223	412	264	223	223	96.86	98.21	84.4697	100	0.844697	ENSG00000147955	sigma non-opioid intracellular receptor 1 [Source:HGNC Symbol;Acc:8157]	8157	SIGMAR1
Contig7295|m.65371	cds.Contig7295|m.65371	ENSP00000423720	4e-148	1	222	1	222	417	223	222	222	89.64	94.59	99.5516	100	0.995516	ENSG00000174796	THAP domain containing 6 [Source:HGNC Symbol;Acc:23189]	23189	THAP6
Contig734|m.3110	cds.Contig734|m.3110	ENSP00000409335	0	1	1070	268	1337	2052	1071	1337	1070	99.35	99.81	99.9066	80.0299	1.24837	ENSG00000113360	drosha, ribonuclease type III [Source:HGNC Symbol;Acc:17904]	17904	DROSHA
comp50940_c0_seq2|m.472377	cds.comp50940_c0_seq2|m.472377	ENSP00000370419	0	18	479	8	469	843	480	469	462	87.01	94.16	96.25	98.5075	0.977083	ENSG00000075234	tetratricopeptide repeat domain 38 [Source:HGNC Symbol;Acc:26082]	26082	TTC38
comp54551_c0_seq1|m.517525	cds.comp54551_c0_seq1|m.517525	ENSP00000326879	0	2	344	16	358	568	344	442	343	86.3	91.55	99.7093	77.6018	1.28488	ENSG00000082213	chromosome 5 open reading frame 22 [Source:HGNC Symbol;Acc:25639]	25639	C5orf22
comp42940_c0_seq1|m.209890	cds.comp42940_c0_seq1|m.209890	ENSP00000415430	1e-171	1	622	111	739	512	623	739	645	56.9	67.75	99.8395	85.115	1.17299	ENSG00000075218	G-2 and S-phase expressed 1 [Source:HGNC Symbol;Acc:13698]	13698	GTSE1
Contig9178|m.90015	cds.Contig9178|m.90015	ENSP00000363520	0	1	406	1	406	684	407	406	406	92.12	97.04	99.7543	100	0.997543	ENSG00000001461	NIPA-like domain containing 3 [Source:HGNC Symbol;Acc:25233]	25233	NIPAL3
comp48937_c0_seq1|m.371092	cds.comp48937_c0_seq1|m.371092	ENSP00000363516	9e-144	27	267	1	241	408	268	241	241	91.7	95.44	89.9254	100	0.899254	ENSG00000117602	RCAN family member 3 [Source:HGNC Symbol;Acc:3042]	3042	RCAN3
comp50519_c2_seq1|m.453193	cds.comp50519_c2_seq1|m.453193	ENSP00000355895	3e-153	1	235	3	236	431	238	237	235	86.81	94.04	98.7395	98.7342	1.00005	ENSG00000143353	lysophospholipase-like 1 [Source:HGNC Symbol;Acc:20440]	20440	LYPLAL1
Contig4938|m.39910	cds.Contig4938|m.39910	ENSP00000276569	0	1	282	1	282	579	283	282	282	98.58	100	99.6466	100	0.996466	ENSG00000104442	armadillo repeat containing 1 [Source:HGNC Symbol;Acc:17684]	17684	ARMC1
comp44475_c0_seq6|m.231435	cds.comp44475_c0_seq6|m.231435	ENSP00000362574	2e-171	1	410	1	408	491	419	408	414	70.77	79.71	97.852	100	0.97852	ENSG00000116497	S100P binding protein [Source:HGNC Symbol;Acc:25768]	25768	S100PBP
comp50609_c1_seq3|m.457520	cds.comp50609_c1_seq3|m.457520	ENSP00000386896	0	5	1096	1	1091	2089	1097	1091	1092	92.77	96.89	99.5442	100	0.995442	ENSG00000091409	integrin, alpha 6 [Source:HGNC Symbol;Acc:6142]	6142	ITGA6
Contig3157|m.22507	cds.Contig3157|m.22507	ENSP00000421926	0	1	701	1	701	1111	720	719	704	85.8	89.91	97.3611	97.4965	0.998611	ENSG00000087206	ubiquitin interaction motif containing 1 [Source:HGNC Symbol;Acc:30298]	30298	UIMC1
comp48638_c1_seq2|m.360575	cds.comp48638_c1_seq2|m.360575	ENSP00000386985	0	2	422	16	436	818	423	436	423	95.27	96.45	99.5272	96.5596	1.03073	ENSG00000152256	pyruvate dehydrogenase kinase, isozyme 1 [Source:HGNC Symbol;Acc:8809]	8809	PDK1
comp50721_c0_seq4|m.461918	cds.comp50721_c0_seq4|m.461918	ENSP00000445829	1e-175	1	342	1	342	496	343	342	342	92.69	93.57	99.7085	100	0.997085	ENSG00000133195	solute carrier family 39, member 11 [Source:HGNC Symbol;Acc:14463]	14463	SLC39A11
comp47443_c0_seq1|m.309782	cds.comp47443_c0_seq1|m.309782	ENSP00000232607	0	15	485	8	478	874	488	480	471	92.14	96.18	96.5164	98.125	0.983607	ENSG00000114491	uridine monophosphate synthetase [Source:HGNC Symbol;Acc:12563]	12563	UMPS
comp41342_c0_seq2|m.192904	cds.comp41342_c0_seq2|m.192904	ENSP00000472946	3e-120	1	284	1	299	352	286	300	300	67.67	77	99.3007	99.6667	0.996328	ENSG00000268213	armadillo repeat containing, X-linked 6 [Source:HGNC Symbol;Acc:26094]	26094	ARMCX6
comp34945_c0_seq1|m.155725	cds.comp34945_c0_seq1|m.155725	ENSP00000320376	0	1	330	22	352	511	333	354	331	82.48	90.63	99.0991	93.5028	1.05985	ENSG00000181631	purinergic receptor P2Y, G-protein coupled, 13 [Source:HGNC Symbol;Acc:4537]	4537	P2RY13
comp45342_c0_seq16|m.248955	cds.comp45342_c0_seq16|m.248955	ENSP00000389899	7e-88	1	132	49	179	258	133	179	132	93.18	96.97	99.2481	73.1844	1.35614	ENSG00000117280	RAB7, member RAS oncogene family-like 1 [Source:HGNC Symbol;Acc:9789]	9789	RAB7L1
comp50983_c0_seq9|m.474339	cds.comp50983_c0_seq9|m.474339	ENSP00000337194	0	37	1044	1	1007	1283	1045	1007	1008	98.12	99.11	96.4593	100	0.964593	ENSG00000112739	pre-mRNA processing factor 4B [Source:HGNC Symbol;Acc:17346]	17346	PRPF4B
comp46230_c0_seq1|m.277499	cds.comp46230_c0_seq1|m.277499	ENSP00000356104	0	19	521	1	502	761	522	502	503	76.94	86.88	96.3602	100	0.963602	ENSG00000162877	peptidase M20 domain containing 1 [Source:HGNC Symbol;Acc:26518]	26518	PM20D1
Contig3979|m.30429	cds.Contig3979|m.30429	ENSP00000355388	0	1	626	235	860	1052	627	860	626	85.14	91.69	99.8405	72.7907	1.37161	ENSG00000196199	M-phase phosphoprotein 8 [Source:HGNC Symbol;Acc:29810]	29810	MPHOSPH8
comp45325_c0_seq2|m.248446	cds.comp45325_c0_seq2|m.248446	ENSP00000397873	0	1	953	1	953	1888	954	953	953	99.27	99.9	99.8952	100	0.998952	ENSG00000129083	coatomer protein complex, subunit beta 1 [Source:HGNC Symbol;Acc:2231]	2231	COPB1
comp34372_c0_seq1|m.153035	cds.comp34372_c0_seq1|m.153035	ENSP00000300692	1e-70	36	206	1	171	217	207	171	171	67.25	81.29	82.6087	100	0.826087	ENSG00000167286	CD3d molecule, delta (CD3-TCR complex) [Source:HGNC Symbol;Acc:1673]	1673	CD3D
comp44548_c2_seq6|m.233402	cds.comp44548_c2_seq6|m.233402	ENSP00000261891	0	31	396	5	370	736	397	370	366	96.99	98.91	92.1914	98.9189	0.93199	ENSG00000035664	death-associated protein kinase 2 [Source:HGNC Symbol;Acc:2675]	2675	DAPK2
comp44548_c2_seq5|m.233393	cds.comp44548_c2_seq5|m.233393	ENSP00000301264	0	37	490	1	454	736	491	454	454	88.55	94.27	92.4644	100	0.924644	ENSG00000167657	death-associated protein kinase 3 [Source:HGNC Symbol;Acc:2676]	2676	DAPK3
comp38103_c0_seq1|m.170365	cds.comp38103_c0_seq1|m.170365	ENSP00000379675	0	1	263	1	263	509	264	263	263	100	100	99.6212	100	0.996212	ENSG00000129084	proteasome (prosome, macropain) subunit, alpha type, 1 [Source:HGNC Symbol;Acc:9530]	9530	PSMA1
comp47664_c0_seq1|m.317620	cds.comp47664_c0_seq1|m.317620	ENSP00000310721	0	4	379	131	506	562	380	506	376	73.4	86.44	98.9474	74.3083	1.33158	ENSG00000172817	cytochrome P450, family 7, subfamily B, polypeptide 1 [Source:HGNC Symbol;Acc:2652]	2652	CYP7B1
comp44225_c0_seq1|m.227771	cds.comp44225_c0_seq1|m.227771	ENSP00000222002	4e-144	1	286	1	284	412	287	285	286	67.48	82.52	99.6516	99.6491	1.00002	ENSG00000105398	sulfotransferase family, cytosolic, 2A, dehydroepiandrosterone (DHEA)-preferring, member 1 [Source:HGNC Symbol;Acc:11458]	11458	SULT2A1
comp45477_c0_seq1|m.251791	cds.comp45477_c0_seq1|m.251791	ENSP00000358241	0	1	430	1	428	688	431	428	430	81.16	88.37	99.768	100	0.99768	ENSG00000162836	acid phosphatase 6, lysophosphatidic [Source:HGNC Symbol;Acc:29609]	29609	ACP6
comp48249_c0_seq2|m.339386	cds.comp48249_c0_seq2|m.339386	ENSP00000288985	0	57	646	6	595	1099	647	712	591	90.02	94.08	91.1901	82.8652	1.10046	ENSG00000182150	excision repair cross-complementing rodent repair deficiency, complementation group 6-like 2 [Source:HGNC Symbol;Acc:26922]	26922	ERCC6L2
comp49330_c3_seq3|m.387641	cds.comp49330_c3_seq3|m.387641	ENSP00000316203	0	34	436	1	403	798	437	403	403	93.8	98.01	92.2197	100	0.922197	ENSG00000100003	SEC14-like 2 (S. cerevisiae) [Source:HGNC Symbol;Acc:10699]	10699	SEC14L2
Contig1461|m.8272	cds.Contig1461|m.8272	ENSP00000256001	0	1	418	1	418	857	419	418	418	98.33	99.52	99.7613	100	0.997613	ENSG00000133627	ARP3 actin-related protein 3 homolog B (yeast) [Source:HGNC Symbol;Acc:17256]	17256	ACTR3B
Contig2473|m.16381	cds.Contig2473|m.16381	ENSP00000290155	0	97	386	1	290	539	387	290	290	93.45	98.62	74.9354	100	0.749354	ENSG00000159079	chromosome 21 open reading frame 59 [Source:HGNC Symbol;Acc:1301]	1301	C21orf59
comp48614_c1_seq3|m.357942	cds.comp48614_c1_seq3|m.357942	ENSP00000311026	0	21	860	1	839	1420	861	839	840	90.83	94.29	97.561	100	0.97561	ENSG00000164830	oxidation resistance 1 [Source:HGNC Symbol;Acc:15822]	15822	OXR1
comp45321_c1_seq1|m.248391	cds.comp45321_c1_seq1|m.248391	ENSP00000384088	0	1	819	1	818	1675	822	875	819	98.05	99.39	99.635	93.4857	1.06578	ENSG00000164654	missing oocyte, meiosis regulator, homolog (Drosophila) [Source:HGNC Symbol;Acc:21905]	21905	MIOS
comp24649_c0_seq1|m.127149	cds.comp24649_c0_seq1|m.127149	ENSP00000379914	7e-76	1	121	1	121	225	122	121	121	85.12	95.87	99.1803	100	0.991803	ENSG00000106399	replication protein A3, 14kDa [Source:HGNC Symbol;Acc:10291]	10291	RPA3
comp39474_c0_seq2|m.178770	cds.comp39474_c0_seq2|m.178770	ENSP00000357540	8e-81	16	168	1	153	241	170	154	153	86.27	93.46	90	99.3506	0.905882	ENSG00000148803	fucose mutarotase [Source:HGNC Symbol;Acc:24733]	24733	FUOM
comp45897_c1_seq1|m.265486	cds.comp45897_c1_seq1|m.265486	ENSP00000357535	0	10	299	1	290	516	300	290	290	86.21	91.72	96.6667	100	0.966667	ENSG00000127884	enoyl CoA hydratase, short chain, 1, mitochondrial [Source:HGNC Symbol;Acc:3151]	3151	ECHS1
comp41451_c0_seq3|m.193842	cds.comp41451_c0_seq3|m.193842	ENSP00000431688	1e-160	1	295	2	296	454	296	296	295	72.2	84.07	99.6622	99.6622	1	ENSG00000149124	glycine-N-acyltransferase [Source:HGNC Symbol;Acc:13734]	13734	GLYAT
comp50225_c2_seq3|m.433402	cds.comp50225_c2_seq3|m.433402	ENSP00000355629	0	1	716	1	714	1169	757	738	716	91.34	95.39	94.5839	96.748	0.977632	ENSG00000135775	component of oligomeric golgi complex 2 [Source:HGNC Symbol;Acc:6546]	6546	COG2
comp50520_c1_seq3|m.453435	cds.comp50520_c1_seq3|m.453435	ENSP00000228495	0	1	311	4	313	547	312	313	312	89.42	93.91	99.6795	99.0415	1.00644	ENSG00000110906	potassium channel tetramerization domain containing 10 [Source:HGNC Symbol;Acc:23236]	23236	KCTD10
comp48192_c0_seq1|m.336844	cds.comp48192_c0_seq1|m.336844	ENSP00000355627	0	1	477	10	485	627	478	485	478	67.15	77.82	99.7908	98.1443	1.01678	ENSG00000135744	angiotensinogen (serpin peptidase inhibitor, clade A, member 8) [Source:HGNC Symbol;Acc:333]	333	AGT
comp44864_c1_seq1|m.238315	cds.comp44864_c1_seq1|m.238315	ENSP00000278060	0	185	666	30	511	835	667	511	482	83.4	91.08	72.2639	94.3249	0.766117	ENSG00000148832	polyamine oxidase (exo-N4-amino) [Source:HGNC Symbol;Acc:20837]	20837	PAOX
comp48905_c1_seq2|m.370443	cds.comp48905_c1_seq2|m.370443	ENSP00000306070	3e-179	24	330	10	316	504	331	316	307	81.43	88.6	92.7492	97.1519	0.954683	ENSG00000170917	nudix (nucleoside diphosphate linked moiety X)-type motif 6 [Source:HGNC Symbol;Acc:8053]	8053	NUDT6
comp39847_c0_seq1|m.181318	cds.comp39847_c0_seq1|m.181318	ENSP00000364119	0	1	333	1	333	607	334	333	333	97.9	99.1	99.7006	100	0.997006	ENSG00000125977	eukaryotic translation initiation factor 2, subunit 2 beta, 38kDa [Source:HGNC Symbol;Acc:3266]	3266	EIF2S2
comp41812_c0_seq2|m.197149	cds.comp41812_c0_seq2|m.197149	ENSP00000323047	0	39	369	3	332	545	372	334	331	78.55	88.22	88.9785	98.8024	0.90057	ENSG00000148824	mitochondrial ribosome-associated GTPase 1 [Source:HGNC Symbol;Acc:32159]	32159	MTG1
comp43851_c0_seq4|m.222615	cds.comp43851_c0_seq4|m.222615	ENSP00000228922	0	5	354	1	350	602	355	350	350	86.86	92.86	98.5915	100	0.985915	ENSG00000111325	2-oxoglutarate and iron-dependent oxygenase domain containing 2 [Source:HGNC Symbol;Acc:25823]	25823	OGFOD2
comp40545_c0_seq1|m.186392	cds.comp40545_c0_seq1|m.186392	ENSP00000274008	0	20	910	1	893	1536	911	893	894	85.46	91.5	97.8046	100	0.978046	ENSG00000145375	spermatogenesis associated 5 [Source:HGNC Symbol;Acc:18119]	18119	SPATA5
comp49688_c1_seq5|m.403046	cds.comp49688_c1_seq5|m.403046	ENSP00000355621	0	37	856	41	860	1692	857	860	820	99.15	99.51	95.6826	95.3488	1.0035	ENSG00000143643	tetratricopeptide repeat domain 13 [Source:HGNC Symbol;Acc:26204]	26204	TTC13
comp43400_c0_seq1|m.216362	cds.comp43400_c0_seq1|m.216362	ENSP00000312458	1e-147	1	265	6	271	419	266	271	266	88.35	93.98	99.6241	98.155	1.01497	ENSG00000173409	ARV1 homolog (S. cerevisiae) [Source:HGNC Symbol;Acc:29561]	29561	ARV1
Contig6301|m.53845	cds.Contig6301|m.53845	ENSP00000280562	0	1	1128	212	1343	1777	1129	1343	1134	86.95	91.89	99.9114	84.2889	1.18534	ENSG00000090975	phosphatidylinositol transfer protein, membrane-associated 2 [Source:HGNC Symbol;Acc:21044]	21044	PITPNM2
comp49784_c0_seq12|m.410729	cds.comp49784_c0_seq12|m.410729	ENSP00000348772	0	1	1210	1	1210	1958	1264	1244	1211	88.77	92.49	95.7278	97.2669	0.984177	ENSG00000110697	phosphatidylinositol transfer protein, membrane-associated 1 [Source:HGNC Symbol;Acc:9003]	9003	PITPNM1
comp48238_c1_seq1|m.338868	cds.comp48238_c1_seq1|m.338868	ENSP00000305654	7e-139	1	205	1	205	392	206	205	205	91.22	94.63	99.5146	100	0.995146	ENSG00000171928	trans-golgi network vesicle protein 23 homolog B (S. cerevisiae) [Source:HGNC Symbol;Acc:20399]	20399	TVP23B
comp41579_c0_seq1|m.194877	cds.comp41579_c0_seq1|m.194877	ENSP00000356354	0	37	296	27	286	526	297	286	260	98.08	99.23	87.5421	90.9091	0.962963	ENSG00000120265	protein-L-isoaspartate (D-aspartate) O-methyltransferase [Source:HGNC Symbol;Acc:8728]	8728	PCMT1
comp41028_c0_seq1|m.190241	cds.comp41028_c0_seq1|m.190241	ENSP00000371559	0	53	439	1	387	677	440	387	387	94.57	97.42	87.9545	100	0.879545	ENSG00000032389	tumor suppressing subtransferable candidate 1 [Source:HGNC Symbol;Acc:12383]	12383	TSSC1
comp47746_c0_seq1|m.320263	cds.comp47746_c0_seq1|m.320263	ENSP00000324318	0	1	796	1	735	1016	797	735	797	73.65	78.92	99.8745	100	0.998745	ENSG00000171853	trafficking protein particle complex 12 [Source:HGNC Symbol;Acc:24284]	24284	TRAPPC12
comp38371_c0_seq1|m.171937	cds.comp38371_c0_seq1|m.171937	ENSP00000259748	0	1	494	1	492	900	495	492	495	92.53	94.34	99.798	100	0.99798	ENSG00000137218	fibroblast growth factor receptor substrate 3 [Source:HGNC Symbol;Acc:16970]	16970	FRS3
comp43783_c0_seq1|m.221302	cds.comp43783_c0_seq1|m.221302	ENSP00000360858	0	1	485	1	485	998	486	485	485	96.91	98.76	99.7942	100	0.997942	ENSG00000130558	olfactomedin 1 [Source:HGNC Symbol;Acc:17187]	17187	OLFM1
comp46937_c0_seq1|m.297194	cds.comp46937_c0_seq1|m.297194	ENSP00000321266	0	1	272	1	272	568	273	272	272	99.63	99.63	99.6337	100	0.996337	ENSG00000180957	phosphatidylinositol transfer protein, beta [Source:HGNC Symbol;Acc:9002]	9002	PITPNB
Contig3635|m.26555	cds.Contig3635|m.26555	ENSP00000261497	0	9	533	1	525	1099	534	525	525	99.05	99.81	98.3146	100	0.983146	ENSG00000124422	ubiquitin specific peptidase 22 [Source:HGNC Symbol;Acc:12621]	12621	USP22
Contig6200|m.52365	cds.Contig6200|m.52365	ENSP00000302100	0	1	328	1	323	542	329	323	328	81.1	88.72	99.696	100	0.99696	ENSG00000171747	lectin, galactoside-binding, soluble, 4 [Source:HGNC Symbol;Acc:6565]	6565	LGALS4
comp44164_c1_seq3|m.227050	cds.comp44164_c1_seq3|m.227050	ENSP00000276893	0	1	803	1	802	1496	804	802	804	92.79	95.65	99.8756	100	0.998756	ENSG00000147854	ubiquitin-like with PHD and ring finger domains 2, E3 ubiquitin protein ligase [Source:HGNC Symbol;Acc:12557]	12557	UHRF2
comp33470_c0_seq1|m.149521	cds.comp33470_c0_seq1|m.149521	ENSP00000317362	0	29	496	29	496	871	497	496	468	86.75	92.74	94.165	94.3548	0.997988	ENSG00000137509	prolylcarboxypeptidase (angiotensinase C) [Source:HGNC Symbol;Acc:9344]	9344	PRCP
comp48568_c6_seq2|m.355821	cds.comp48568_c6_seq2|m.355821	ENSP00000360635	0	38	489	28	479	748	492	492	452	83.41	91.37	91.8699	91.8699	1	ENSG00000176978	dipeptidyl-peptidase 7 [Source:HGNC Symbol;Acc:14892]	14892	DPP7
Contig8974|m.87108	cds.Contig8974|m.87108	ENSP00000262319	0	59	888	1	837	983	892	837	840	72.26	81.79	93.0493	100	0.930493	ENSG00000100726	telomere maintenance 2 [Source:HGNC Symbol;Acc:29099]	29099	TELO2
comp13894_c0_seq1|m.113227	cds.comp13894_c0_seq1|m.113227	ENSP00000317537	5e-88	47	227	1	181	264	244	197	181	98.34	100	74.1803	91.8782	0.807377	ENSG00000104964	amino-terminal enhancer of split [Source:HGNC Symbol;Acc:307]	307	AES
comp45984_c3_seq3|m.267563	cds.comp45984_c3_seq3|m.267563	ENSP00000365682	0	1	770	1	770	1317	771	770	770	99.35	99.74	99.8703	100	0.998703	ENSG00000196781	transducin-like enhancer of split 1 (E(sp1) homolog, Drosophila) [Source:HGNC Symbol;Acc:11837]	11837	TLE1
comp44985_c0_seq1|m.240916	cds.comp44985_c0_seq1|m.240916	ENSP00000262348	0	1	541	1	541	1074	542	541	541	97.78	98.71	99.8155	100	0.998155	ENSG00000116729	wntless Wnt ligand secretion mediator [Source:HGNC Symbol;Acc:30238]	30238	WLS
Contig7137|m.63956	cds.Contig7137|m.63956	ENSP00000268638	0	15	436	1	426	776	437	426	426	90.38	93.66	96.5675	100	0.965675	ENSG00000140968	interferon regulatory factor 8 [Source:HGNC Symbol;Acc:5358]	5358	IRF8
comp50312_c1_seq1|m.440208	cds.comp50312_c1_seq1|m.440208	ENSP00000259939	0	1	303	1	303	585	304	303	303	94.06	96.04	99.6711	100	0.996711	ENSG00000137393	ring finger protein 144B [Source:HGNC Symbol;Acc:21578]	21578	RNF144B
comp52480_c0_seq1|m.513350	cds.comp52480_c0_seq1|m.513350	ENSP00000360918	1e-155	6	273	1	268	441	303	272	268	83.58	90.3	88.4488	98.5294	0.89769	ENSG00000138135	cholesterol 25-hydroxylase [Source:HGNC Symbol;Acc:1907]	1907	CH25H
comp43987_c0_seq1|m.224892	cds.comp43987_c0_seq1|m.224892	ENSP00000300213	0	57	379	38	360	559	380	360	323	87.31	94.12	85	89.7222	0.947368	ENSG00000166946	cyclin D-type binding-protein 1 [Source:HGNC Symbol;Acc:1587]	1587	CCNDBP1
comp44563_c0_seq1|m.233605	cds.comp44563_c0_seq1|m.233605	ENSP00000361707	4e-65	1	160	1	159	201	161	159	160	86.25	91.25	99.3789	100	0.993789	ENSG00000172465	transcription elongation factor A (SII)-like 1 [Source:HGNC Symbol;Acc:11616]	11616	TCEAL1
comp38712_c0_seq2|m.173650	cds.comp38712_c0_seq2|m.173650	ENSP00000325376	0	49	593	17	561	912	593	730	545	98.72	98.9	91.9056	74.6575	1.23103	ENSG00000099783	heterogeneous nuclear ribonucleoprotein M [Source:HGNC Symbol;Acc:5046]	5046	HNRNPM
comp44558_c1_seq6|m.233552	cds.comp44558_c1_seq6|m.233552	ENSP00000416658	4e-121	33	220	7	194	347	221	194	188	89.89	93.62	85.0679	96.9072	0.877828	ENSG00000172113	NME/NM23 nucleoside diphosphate kinase 6 [Source:HGNC Symbol;Acc:20567]	20567	NME6
comp28599_c0_seq1|m.136576	cds.comp28599_c0_seq1|m.136576	ENSP00000337705	2e-34	1	58	1	58	115	59	58	58	93.1	98.28	98.3051	100	0.983051	ENSG00000173915	up-regulated during skeletal muscle growth 5 homolog (mouse) [Source:HGNC Symbol;Acc:30889]	30889	USMG5
comp2683_c1_seq1|m.97003	cds.comp2683_c1_seq1|m.97003	ENSP00000361943	2e-132	1	243	15	257	382	243	328	243	89.71	93	100	74.0854	1.34979	ENSG00000163909	hairy/enhancer-of-split related with YRPW motif-like [Source:HGNC Symbol;Acc:4882]	4882	HEYL
comp41709_c1_seq1|m.196043	cds.comp41709_c1_seq1|m.196043	ENSP00000361949	0	1	570	70	639	1103	592	660	570	99.12	99.82	96.2838	86.3636	1.11486	ENSG00000090621	poly(A) binding protein, cytoplasmic 4 (inducible form) [Source:HGNC Symbol;Acc:8557]	8557	PABPC4
comp47437_c1_seq1|m.309537	cds.comp47437_c1_seq1|m.309537	ENSP00000456042	0	1	468	1	468	873	468	548	468	96.37	98.5	100	85.4015	1.17094	ENSG00000140848	copine II [Source:HGNC Symbol;Acc:2315]	2315	CPNE2
comp43536_c0_seq1|m.217873	cds.comp43536_c0_seq1|m.217873	ENSP00000356562	0	1	696	1	696	1384	697	696	696	97.7	98.71	99.8565	100	0.998565	ENSG00000143324	xenotropic and polytropic retrovirus receptor 1 [Source:HGNC Symbol;Acc:12827]	12827	XPR1
comp51457_c0_seq1|m.511477	cds.comp51457_c0_seq1|m.511477	ENSP00000333994	3e-95	1	147	1	147	276	148	147	147	91.16	94.56	99.3243	100	0.993243	ENSG00000244734	hemoglobin, beta [Source:HGNC Symbol;Acc:4827]	4827	HBB
comp41664_c0_seq2|m.195711	cds.comp41664_c0_seq2|m.195711	ENSP00000411986	0	1	581	1	583	1010	581	622	584	88.53	91.95	100	93.7299	1.0669	ENSG00000091073	deltex homolog 2 (Drosophila) [Source:HGNC Symbol;Acc:15973]	15973	DTX2
Contig6115|m.51488	cds.Contig6115|m.51488	ENSP00000374098	2e-104	1	253	1	254	308	254	254	254	96.06	97.64	99.6063	100	0.996063	ENSG00000172775	family with sequence similarity 192, member A [Source:HGNC Symbol;Acc:29856]	29856	FAM192A
Contig1666|m.9764	cds.Contig1666|m.9764	ENSP00000376133	0	1	513	1	541	783	513	738	542	71.03	81.37	100	73.3062	1.36414	ENSG00000198040	zinc finger protein 84 [Source:HGNC Symbol;Acc:13159]	13159	ZNF84
comp36988_c1_seq2|m.164297	cds.comp36988_c1_seq2|m.164297	ENSP00000290810	0	19	552	1	534	1082	553	534	534	96.25	99.06	96.5642	100	0.965642	ENSG00000159593	NEDD8 activating enzyme E1 subunit 1 [Source:HGNC Symbol;Acc:621]	621	NAE1
comp36734_c0_seq1|m.163107	cds.comp36734_c0_seq1|m.163107	ENSP00000309548	0	1	530	1	529	846	531	529	531	81.92	89.83	99.8117	100	0.998117	ENSG00000172840	pyruvate dehyrogenase phosphatase catalytic subunit 2 [Source:HGNC Symbol;Acc:30263]	30263	PDP2
Contig6410|m.55210	cds.Contig6410|m.55210	ENSP00000430380	0	1	537	1	537	1113	538	537	537	97.95	99.07	99.8141	100	0.998141	ENSG00000164951	pyruvate dehyrogenase phosphatase catalytic subunit 1 [Source:HGNC Symbol;Acc:9279]	9279	PDP1
comp45411_c0_seq1|m.250672	cds.comp45411_c0_seq1|m.250672	ENSP00000443176	0	1	576	1	576	1122	577	576	576	97.4	98.96	99.8267	100	0.998267	ENSG00000159579	ring finger and SPRY domain containing 1 [Source:HGNC Symbol;Acc:29420]	29420	RSPRY1
Contig6523|m.56562	cds.Contig6523|m.56562	ENSP00000330278	0	20	1383	1	1364	2210	1384	1364	1365	86.74	91.43	98.5549	100	0.985549	ENSG00000054690	pleckstrin homology domain containing, family H (with MyTH4 domain) member 1 [Source:HGNC Symbol;Acc:17733]	17733	PLEKHH1
comp49738_c0_seq1|m.407916	cds.comp49738_c0_seq1|m.407916	ENSP00000225927	0	63	758	47	742	1195	760	743	696	88.22	95.69	91.5789	93.6743	0.977632	ENSG00000108784	N-acetylglucosaminidase, alpha [Source:HGNC Symbol;Acc:7632]	7632	NAGLU
comp49812_c0_seq1|m.412350	cds.comp49812_c0_seq1|m.412350	ENSP00000219204	3e-95	24	163	24	163	277	164	163	140	96.43	97.86	85.3659	85.8896	0.993902	ENSG00000102931	ADP-ribosylation factor-like 2 binding protein [Source:HGNC Symbol;Acc:17146]	17146	ARL2BP
comp48054_c0_seq1|m.331906	cds.comp48054_c0_seq1|m.331906	ENSP00000216452	7e-119	14	201	1	188	340	202	188	188	95.21	97.87	93.0693	100	0.930693	ENSG00000100564	phosphatidylinositol glycan anchor biosynthesis, class H [Source:HGNC Symbol;Acc:8964]	8964	PIGH
comp36173_c0_seq1|m.160578	cds.comp36173_c0_seq1|m.160578	ENSP00000261783	0	1	293	1	293	563	293	354	293	92.83	96.25	100	82.7684	1.20819	ENSG00000081181	arginase 2 [Source:HGNC Symbol;Acc:664]	664	ARG2
comp45754_c1_seq9|m.259805	cds.comp45754_c1_seq9|m.259805	ENSP00000388744	1e-159	66	347	27	308	454	348	308	282	95.39	96.45	81.0345	91.5584	0.885057	ENSG00000166592	Ras-related associated with diabetes [Source:HGNC Symbol;Acc:10446]	10446	RRAD
comp42381_c0_seq2|m.202955	cds.comp42381_c0_seq2|m.202955	ENSP00000450731	9e-118	1	232	1	232	340	233	232	232	92.67	95.26	99.5708	100	0.995708	ENSG00000100568	vesicle transport through interaction with t-SNAREs 1B [Source:HGNC Symbol;Acc:17793]	17793	VTI1B
comp41340_c0_seq2|m.192849	cds.comp41340_c0_seq2|m.192849	ENSP00000387471	7e-108	11	163	11	163	310	164	163	153	99.35	100	93.2927	93.865	0.993902	ENSG00000166595	family with sequence similarity 96, member B [Source:HGNC Symbol;Acc:24261]	24261	FAM96B
comp48986_c0_seq1|m.373053	cds.comp48986_c0_seq1|m.373053	ENSP00000338258	1e-98	1	316	35	356	300	317	356	326	76.99	82.21	99.6845	90.4494	1.1021	ENSG00000179604	CDC42 effector protein (Rho GTPase binding) 4 [Source:HGNC Symbol;Acc:17147]	17147	CDC42EP4
comp48938_c0_seq2|m.371111	cds.comp48938_c0_seq2|m.371111	ENSP00000370750	0	37	331	24	318	539	332	318	295	92.2	96.95	88.8554	92.7673	0.957831	ENSG00000072042	retinol dehydrogenase 11 (all-trans/9-cis/11-cis) [Source:HGNC Symbol;Acc:17964]	17964	RDH11
comp48968_c0_seq3|m.372392	cds.comp48968_c0_seq3|m.372392	ENSP00000334113	1e-69	15	305	1	290	224	305	330	293	51.88	65.19	95.4098	87.8788	1.0857	ENSG00000169084	dehydrogenase/reductase (SDR family) X-linked [Source:HGNC Symbol;Acc:18399]	18399	DHRSX
comp45717_c0_seq5|m.259118	cds.comp45717_c0_seq5|m.259118	ENSP00000377357	0	36	366	36	366	650	378	377	331	99.09	99.7	87.5661	87.7984	0.997354	ENSG00000171307	zinc finger, DHHC-type containing 16 [Source:HGNC Symbol;Acc:20714]	20714	ZDHHC16
Contig1147|m.5868	cds.Contig1147|m.5868	ENSP00000260818	0	1	2243	1	2243	4406	2244	2243	2243	97.68	99.33	99.9554	100	0.999554	ENSG00000138246	DnaJ (Hsp40) homolog, subfamily C, member 13 [Source:HGNC Symbol;Acc:30343]	30343	DNAJC13
comp45211_c0_seq1|m.245936	cds.comp45211_c0_seq1|m.245936	ENSP00000389124	3e-97	1	162	1	162	283	163	162	162	93.21	96.91	99.3865	100	0.993865	ENSG00000176485	phospholipase A2, group XVI [Source:HGNC Symbol;Acc:17825]	17825	PLA2G16
comp52170_c0_seq1|m.512756	cds.comp52170_c0_seq1|m.512756	ENSP00000375101	6e-170	1	258	1	258	479	258	366	258	88.76	95.35	100	70.4918	1.4186	ENSG00000182185	RAD51 paralog B [Source:HGNC Symbol;Acc:9822]	9822	RAD51B
comp38923_c0_seq1|m.175088	cds.comp38923_c0_seq1|m.175088	ENSP00000430432	0	1	488	1	488	825	489	488	488	98.98	99.39	99.7955	100	0.997955	ENSG00000196591	histone deacetylase 2 [Source:HGNC Symbol;Acc:4853]	4853	HDAC2
comp49015_c0_seq1|m.373874	cds.comp49015_c0_seq1|m.373874	ENSP00000232905	5e-67	1	113	1	113	202	114	113	113	100	100	99.1228	100	0.991228	ENSG00000114784	eukaryotic translation initiation factor 1B [Source:HGNC Symbol;Acc:30792]	30792	EIF1B
comp42138_c0_seq1|m.200233	cds.comp42138_c0_seq1|m.200233	ENSP00000339976	0	1	450	1	450	751	451	450	450	83.56	93.33	99.7783	100	0.997783	ENSG00000143498	TATA box binding protein (TBP)-associated factor, RNA polymerase I, A, 48kDa [Source:HGNC Symbol;Acc:11532]	11532	TAF1A
comp49602_c2_seq1|m.396618	cds.comp49602_c2_seq1|m.396618	ENSP00000376899	0	1	845	20	864	1583	861	879	845	90.77	95.86	98.1417	96.132	1.02091	ENSG00000134247	prostaglandin F2 receptor inhibitor [Source:HGNC Symbol;Acc:9601]	9601	PTGFRN
Contig2979|m.20930	cds.Contig2979|m.20930	ENSP00000317232	0	8	567	25	582	1077	568	582	560	92.86	96.43	98.5915	95.8763	1.02832	ENSG00000141756	FK506 binding protein 10, 65 kDa [Source:HGNC Symbol;Acc:18169]	18169	FKBP10
Contig5091|m.41387	cds.Contig5091|m.41387	ENSP00000384572	3e-164	2	253	9	260	461	254	260	253	90.91	94.47	99.2126	96.9231	1.02362	ENSG00000064490	regulatory factor X-associated ankyrin-containing protein [Source:HGNC Symbol;Acc:9987]	9987	RFXANK
Contig271|m.829	cds.Contig271|m.829	ENSP00000314608	0	9	700	17	708	1410	701	708	692	99.13	99.28	98.7161	97.7401	1.00999	ENSG00000178502	kelch-like family member 11 [Source:HGNC Symbol;Acc:19008]	19008	KLHL11
Contig5346|m.43888	cds.Contig5346|m.43888	ENSP00000358478	0	28	846	339	1162	1255	847	1162	825	84.85	89.82	96.6942	70.9122	1.36358	ENSG00000116830	transcription termination factor, RNA polymerase II [Source:HGNC Symbol;Acc:12398]	12398	TTF2
comp47351_c1_seq1|m.306730	cds.comp47351_c1_seq1|m.306730	ENSP00000296792	0	1	518	1	518	992	519	518	518	95.17	98.46	99.8073	100	0.998073	ENSG00000164338	UTP15, U3 small nucleolar ribonucleoprotein, homolog (S. cerevisiae) [Source:HGNC Symbol;Acc:25758]	25758	UTP15
Contig3082|m.21854	cds.Contig3082|m.21854	ENSP00000249636	0	6	656	1	651	1154	657	651	651	98.62	98.92	99.0868	100	0.990868	ENSG00000033800	protein inhibitor of activated STAT, 1 [Source:HGNC Symbol;Acc:2752]	2752	PIAS1
Contig398|m.1368	cds.Contig398|m.1368	ENSP00000262971	0	11	447	1	437	844	448	510	437	94.05	96.8	97.5446	85.6863	1.13839	ENSG00000105229	protein inhibitor of activated STAT, 4 [Source:HGNC Symbol;Acc:17002]	17002	PIAS4
comp25307_c0_seq1|m.128076	cds.comp25307_c0_seq1|m.128076	ENSP00000397197	0	30	453	1	426	797	454	426	426	94.13	96.71	93.3921	100	0.933921	ENSG00000122641	inhibin, beta A [Source:HGNC Symbol;Acc:6066]	6066	INHBA
comp44666_c0_seq1|m.234896	cds.comp44666_c0_seq1|m.234896	ENSP00000358896	0	53	417	1	365	642	428	375	365	83.01	90.14	85.2804	97.3333	0.876168	ENSG00000214435	arsenic (+3 oxidation state) methyltransferase [Source:HGNC Symbol;Acc:17452]	17452	AS3MT
comp50180_c0_seq3|m.430245	cds.comp50180_c0_seq3|m.430245	ENSP00000264198	0	31	382	1	352	613	383	352	352	92.05	98.01	91.906	100	0.91906	ENSG00000090432	mitochondrial E3 ubiquitin protein ligase 1 [Source:HGNC Symbol;Acc:25762]	25762	MUL1
Contig4059|m.31463	cds.Contig4059|m.31463	ENSP00000307666	0	1	964	1	964	1897	965	964	964	97.82	98.65	99.8964	100	0.998964	ENSG00000004766	coiled-coil domain containing 132 [Source:HGNC Symbol;Acc:25956]	25956	CCDC132
comp37916_c0_seq1|m.169456	cds.comp37916_c0_seq1|m.169456	ENSP00000261822	2e-112	3	212	1	210	325	213	210	210	92.86	96.67	98.5915	100	0.985915	ENSG00000110987	B-cell CLL/lymphoma 7A [Source:HGNC Symbol;Acc:1004]	1004	BCL7A
Contig6126|m.51640	cds.Contig6126|m.51640	ENSP00000469167	0	38	1031	1	992	1576	1032	992	994	96.58	97.28	96.3178	100	0.963178	ENSG00000269562	discs, large (Drosophila) homolog-associated protein 4 [Source:HGNC Symbol;Acc:24476]	24476	DLGAP4
comp48526_c1_seq5|m.353547	cds.comp48526_c1_seq5|m.353547	ENSP00000250263	0	50	393	1	349	610	394	349	350	90	94.29	87.3096	100	0.873096	ENSG00000104626	exoribonuclease 1 [Source:HGNC Symbol;Acc:23994]	23994	ERI1
comp41157_c0_seq1|m.191130	cds.comp41157_c0_seq1|m.191130	ENSP00000279022	4e-110	45	216	1	172	318	217	172	172	100	100	79.2627	100	0.792627	ENSG00000101335	myosin, light chain 9, regulatory [Source:HGNC Symbol;Acc:15754]	15754	MYL9
comp47259_c0_seq2|m.305311	cds.comp47259_c0_seq2|m.305311	ENSP00000453773	5e-153	1	237	1	237	430	238	237	237	96.2	97.89	99.5798	100	0.995798	ENSG00000118707	TGFB-induced factor homeobox 2 [Source:HGNC Symbol;Acc:15764]	15764	TGIF2
comp47105_c5_seq1|m.300925	cds.comp47105_c5_seq1|m.300925	ENSP00000403892	3e-96	34	245	1	215	288	245	301	215	77.21	84.65	86.5306	71.4286	1.21143	ENSG00000085644	zinc finger protein 213 [Source:HGNC Symbol;Acc:13005]	13005	ZNF213
comp39288_c0_seq1|m.177577	cds.comp39288_c0_seq1|m.177577	ENSP00000438280	1e-145	1	199	1	199	408	200	199	199	97.99	99.5	99.5	100	0.995	ENSG00000134533	RAS-like, estrogen-regulated, growth inhibitor [Source:HGNC Symbol;Acc:15980]	15980	RERG
comp25410_c0_seq1|m.128263	cds.comp25410_c0_seq1|m.128263	ENSP00000436570	0	1	314	56	369	595	315	369	314	93.31	96.18	99.6825	85.0949	1.17143	ENSG00000180773	solute carrier family 36 (proton/amino acid symporter), member 4 [Source:HGNC Symbol;Acc:19660]	19660	SLC36A4
comp50712_c0_seq1|m.461689	cds.comp50712_c0_seq1|m.461689	ENSP00000454071	0	66	896	25	860	1270	897	860	839	75.21	84.98	92.6421	97.2093	0.953017	ENSG00000130164	low density lipoprotein receptor [Source:HGNC Symbol;Acc:6547]	6547	LDLR
Contig977|m.4652	cds.Contig977|m.4652	ENSP00000380956	0	1	371	1	371	648	372	371	371	96.77	99.19	99.7312	100	0.997312	ENSG00000165795	NDRG family member 2 [Source:HGNC Symbol;Acc:14460]	14460	NDRG2
comp41869_c0_seq1|m.197676	cds.comp41869_c0_seq1|m.197676	ENSP00000416845	0	1	493	1	493	822	494	493	493	88.03	92.09	99.7976	100	0.997976	ENSG00000054392	hedgehog acyltransferase [Source:HGNC Symbol;Acc:18270]	18270	HHAT
comp44219_c0_seq1|m.227620	cds.comp44219_c0_seq1|m.227620	ENSP00000348459	0	1	336	1	336	659	337	336	336	91.67	97.32	99.7033	100	0.997033	ENSG00000153086	aminocarboxymuconate semialdehyde decarboxylase [Source:HGNC Symbol;Acc:19288]	19288	ACMSD
comp45014_c0_seq1|m.241616	cds.comp45014_c0_seq1|m.241616	ENSP00000259021	0	49	659	1	611	1198	660	611	611	99.51	99.67	92.5758	100	0.925758	ENSG00000136504	K(lysine) acetyltransferase 7 [Source:HGNC Symbol;Acc:17016]	17016	KAT7
comp45269_c0_seq1|m.247211	cds.comp45269_c0_seq1|m.247211	ENSP00000308533	5e-179	1	270	12	280	499	271	280	270	96.67	99.26	99.631	96.0714	1.03705	ENSG00000092208	gem (nuclear organelle) associated protein 2 [Source:HGNC Symbol;Acc:10884]	10884	GEMIN2
Contig6374|m.54759	cds.Contig6374|m.54759	ENSP00000309457	0	32	857	28	854	1678	858	854	827	97.94	99.15	96.2704	96.8384	0.994134	ENSG00000006715	vacuolar protein sorting 41 homolog (S. cerevisiae) [Source:HGNC Symbol;Acc:12713]	12713	VPS41
comp50790_c0_seq2|m.464564	cds.comp50790_c0_seq2|m.464564	ENSP00000351122	0	1	915	1	914	1672	916	914	915	94.64	96.72	99.8908	100	0.998908	ENSG00000136878	ubiquitin specific peptidase 20 [Source:HGNC Symbol;Acc:12619]	12619	USP20
comp39080_c0_seq1|m.176312	cds.comp39080_c0_seq1|m.176312	ENSP00000369500	0	1	360	1	352	531	361	352	360	88.89	91.39	99.723	100	0.99723	ENSG00000169895	synapse associated protein 1 [Source:HGNC Symbol;Acc:16273]	16273	SYAP1
Contig2023|m.12679	cds.Contig2023|m.12679	ENSP00000369465	0	42	537	31	528	809	538	528	500	91.4	94.6	92.1933	94.3182	0.977471	ENSG00000086712	taxilin gamma [Source:HGNC Symbol;Acc:18578]	18578	TXLNG
Contig8390|m.78707	cds.Contig8390|m.78707	ENSP00000439537	0	1	4187	1250	5430	7617	4188	5430	4187	94.98	97.42	99.9761	76.9982	1.29842	ENSG00000127603	microtubule-actin crosslinking factor 1 [Source:HGNC Symbol;Acc:13664]	13664	MACF1
comp43410_c0_seq3|m.216579	cds.comp43410_c0_seq3|m.216579	ENSP00000265112	0	90	769	44	723	1385	770	723	680	96.91	98.38	88.3117	94.0526	0.938961	ENSG00000113407	threonyl-tRNA synthetase [Source:HGNC Symbol;Acc:11572]	11572	TARS
comp48627_c0_seq3|m.360347	cds.comp48627_c0_seq3|m.360347	ENSP00000358060	0	1	718	1	718	1226	719	718	718	88.86	93.04	99.8609	100	0.998609	ENSG00000143374	threonyl-tRNA synthetase 2, mitochondrial (putative) [Source:HGNC Symbol;Acc:30740]	30740	TARS2
Contig7155|m.64195	cds.Contig7155|m.64195	ENSP00000221431	0	2	519	1	518	939	520	518	518	89.58	94.4	99.6154	100	0.996154	ENSG00000104835	seryl-tRNA synthetase 2, mitochondrial [Source:HGNC Symbol;Acc:17697]	17697	SARS2
Contig3509|m.25469	cds.Contig3509|m.25469	ENSP00000384579	8e-67	1	138	1	138	203	140	138	138	84.06	89.86	98.5714	100	0.985714	ENSG00000128626	mitochondrial ribosomal protein S12 [Source:HGNC Symbol;Acc:10380]	10380	MRPS12
Contig457|m.1662	cds.Contig457|m.1662	ENSP00000296424	3e-157	65	309	1	245	444	310	245	245	94.29	98.78	79.0323	100	0.790323	ENSG00000164039	3-hydroxybutyrate dehydrogenase, type 2 [Source:HGNC Symbol;Acc:32389]	32389	BDH2
comp51481_c0_seq1|m.511572	cds.comp51481_c0_seq1|m.511572	ENSP00000303356	2e-150	1	243	1	243	424	245	244	243	90.95	95.06	99.1837	99.5902	0.995918	ENSG00000169738	dicarbonyl/L-xylulose reductase [Source:HGNC Symbol;Acc:18985]	18985	DCXR
comp34714_c0_seq1|m.154634	cds.comp34714_c0_seq1|m.154634	ENSP00000345143	7e-140	1	271	49	317	401	272	317	272	85.29	90.81	99.6324	84.858	1.17411	ENSG00000188176	smoothelin-like 2 [Source:HGNC Symbol;Acc:24764]	24764	SMTNL2
Contig4979|m.40243	cds.Contig4979|m.40243	ENSP00000366934	0	1	566	136	701	864	568	702	566	76.15	87.63	99.6479	80.6268	1.23592	ENSG00000162408	nucleolar protein 9 [Source:HGNC Symbol;Acc:26265]	26265	NOL9
comp49704_c0_seq3|m.403589	cds.comp49704_c0_seq3|m.403589	ENSP00000350967	0	1	825	1	826	1545	826	826	826	89.59	94.19	99.8789	100	0.998789	ENSG00000134759	elongator acetyltransferase complex subunit 2 [Source:HGNC Symbol;Acc:18248]	18248	ELP2
comp50708_c0_seq2|m.461290	cds.comp50708_c0_seq2|m.461290	ENSP00000261326	0	12	877	1	888	1366	878	888	888	75.9	83.22	98.6333	100	0.986333	ENSG00000075643	molybdenum cofactor sulfurase [Source:HGNC Symbol;Acc:18234]	18234	MOCOS
comp50734_c4_seq5|m.462263	cds.comp50734_c4_seq5|m.462263	ENSP00000385158	0	1	634	53	695	722	653	716	644	72.36	82.92	97.0904	89.8045	1.08113	ENSG00000170264	family with sequence similarity 161, member A [Source:HGNC Symbol;Acc:25808]	25808	FAM161A
comp50672_c0_seq2|m.460094	cds.comp50672_c0_seq2|m.460094	ENSP00000419879	0	1	445	1	445	879	446	445	445	95.51	97.3	99.7758	100	0.997758	ENSG00000101290	CDP-diacylglycerol synthase (phosphatidate cytidylyltransferase) 2 [Source:HGNC Symbol;Acc:1801]	1801	CDS2
comp43850_c0_seq3|m.222585	cds.comp43850_c0_seq3|m.222585	ENSP00000335144	7e-160	7	247	29	269	452	273	300	241	92.95	97.1	88.2784	80.3333	1.0989	ENSG00000134779	tubulin polyglutamylase complex subunit 2 [Source:HGNC Symbol;Acc:24561]	24561	TPGS2
comp46066_c0_seq1|m.269025	cds.comp46066_c0_seq1|m.269025	ENSP00000306344	0	31	488	1	458	910	489	458	458	95.41	97.82	93.6605	100	0.936605	ENSG00000166575	transmembrane protein 135 [Source:HGNC Symbol;Acc:26167]	26167	TMEM135
comp48897_c0_seq2|m.370015	cds.comp48897_c0_seq2|m.370015	ENSP00000263398	0	1	358	1	361	541	359	361	362	83.15	87.02	99.7214	100	0.997214	ENSG00000026508	CD44 molecule (Indian blood group) [Source:HGNC Symbol;Acc:1681]	1681	CD44
comp51296_c0_seq3|m.495076	cds.comp51296_c0_seq3|m.495076	ENSP00000318643	8e-118	47	322	1	307	347	323	307	308	65.91	76.62	85.4489	100	0.854489	ENSG00000133106	epithelial stromal interaction 1 (breast) [Source:HGNC Symbol;Acc:16465]	16465	EPSTI1
comp50369_c0_seq1|m.446332	cds.comp50369_c0_seq1|m.446332	ENSP00000278379	0	4	571	7	574	1015	572	574	568	97.89	99.47	99.3007	98.9547	1.0035	ENSG00000110436	solute carrier family 1 (glial high affinity glutamate transporter), member 2 [Source:HGNC Symbol;Acc:10940]	10940	SLC1A2
comp51043_c2_seq1|m.477054	cds.comp51043_c2_seq1|m.477054	ENSP00000248706	5e-160	12	256	3	248	449	257	248	246	93.5	97.56	95.3307	99.1935	0.961058	ENSG00000128045	RAS-like, family 11, member B [Source:HGNC Symbol;Acc:23804]	23804	RASL11B
comp47750_c1_seq1|m.320355	cds.comp47750_c1_seq1|m.320355	ENSP00000285848	0	1	411	59	470	632	439	495	412	80.83	87.14	93.6219	83.2323	1.12483	ENSG00000155463	oxidase (cytochrome c) assembly 1-like [Source:HGNC Symbol;Acc:8526]	8526	OXA1L
comp45020_c0_seq1|m.241754	cds.comp45020_c0_seq1|m.241754	ENSP00000396704	0	31	1630	20	1621	2871	1631	1621	1602	97.38	98.63	98.0993	98.8279	0.992628	ENSG00000077097	topoisomerase (DNA) II beta 180kDa [Source:HGNC Symbol;Acc:11990]	11990	TOP2B
Contig5223|m.42703	cds.Contig5223|m.42703	ENSP00000384182	0	1	680	1	684	1117	681	684	684	82.16	90.64	99.8532	100	0.998532	ENSG00000184178	sec1 family domain containing 2 [Source:HGNC Symbol;Acc:30676]	30676	SCFD2
comp44614_c0_seq1|m.234148	cds.comp44614_c0_seq1|m.234148	ENSP00000285419	0	48	304	1	257	518	305	257	257	98.44	98.83	84.2623	100	0.842623	ENSG00000155099	transmembrane protein 55A [Source:HGNC Symbol;Acc:25452]	25452	TMEM55A
comp44605_c0_seq2|m.234060	cds.comp44605_c0_seq2|m.234060	ENSP00000380662	0	1	511	1	511	891	512	511	511	92.56	95.89	99.8047	100	0.998047	ENSG00000155465	solute carrier family 7 (amino acid transporter light chain, y+L system), member 7 [Source:HGNC Symbol;Acc:11065]	11065	SLC7A7
comp47728_c0_seq2|m.319686	cds.comp47728_c0_seq2|m.319686	ENSP00000309023	1e-172	1	269	1	269	483	270	269	269	94.8	97.4	99.6296	100	0.996296	ENSG00000138660	adaptor-related protein complex 1 associated regulatory protein [Source:HGNC Symbol;Acc:28808]	28808	AP1AR
comp51376_c1_seq4|m.502592	cds.comp51376_c1_seq4|m.502592	ENSP00000418070	0	15	515	49	549	994	516	549	501	98.2	99.2	97.093	91.2568	1.06395	ENSG00000177707	poliovirus receptor-related 3 [Source:HGNC Symbol;Acc:17664]	17664	PVRL3
comp34034_c0_seq1|m.151628	cds.comp34034_c0_seq1|m.151628	ENSP00000230056	2e-98	1	205	1	204	290	216	209	205	80	86.34	94.9074	97.6077	0.972336	ENSG00000112312	geminin, DNA replication inhibitor [Source:HGNC Symbol;Acc:17493]	17493	GMNN
comp49198_c0_seq1|m.381636	cds.comp49198_c0_seq1|m.381636	ENSP00000005260	0	78	586	1	511	798	587	511	511	85.91	91.19	86.7121	100	0.867121	ENSG00000006453	BAI1-associated protein 2-like 1 [Source:HGNC Symbol;Acc:21649]	21649	BAIAP2L1
comp43888_c3_seq1|m.223417	cds.comp43888_c3_seq1|m.223417	ENSP00000379288	2e-171	1	233	1	233	478	246	245	233	100	100	94.7154	95.102	0.995935	ENSG00000164924	tyrosine 3-monooxygenase/tryptophan 5-monooxygenase activation protein, zeta polypeptide [Source:HGNC Symbol;Acc:12855]	12855	YWHAZ
comp43990_c0_seq1|m.224914	cds.comp43990_c0_seq1|m.224914	ENSP00000369147	0	9	361	2	355	622	363	356	354	88.7	91.53	97.2452	99.4382	0.977946	ENSG00000137074	aprataxin [Source:HGNC Symbol;Acc:15984]	15984	APTX
comp45246_c0_seq1|m.246840	cds.comp45246_c0_seq1|m.246840	ENSP00000361562	0	1	493	1	498	900	494	498	498	88.55	93.78	99.7976	100	0.997976	ENSG00000064601	cathepsin A [Source:HGNC Symbol;Acc:9251]	9251	CTSA
comp39273_c0_seq2|m.177524	cds.comp39273_c0_seq2|m.177524	ENSP00000348108	0	36	381	1	346	610	382	346	346	98.55	98.55	90.5759	100	0.905759	ENSG00000131773	KH domain containing, RNA binding, signal transduction associated 3 [Source:HGNC Symbol;Acc:18117]	18117	KHDRBS3
comp45246_c0_seq1|m.246839	cds.comp45246_c0_seq1|m.246839	ENSP00000417138	0	40	524	18	492	852	526	493	485	86.6	90.93	92.2053	96.3489	0.956994	ENSG00000100979	phospholipid transfer protein [Source:HGNC Symbol;Acc:9093]	9093	PLTP
comp48681_c0_seq2|m.361428	cds.comp48681_c0_seq2|m.361428	ENSP00000394259	2e-163	1	242	1	242	457	243	242	242	90.91	95.45	99.5885	100	0.995885	ENSG00000109854	HIV-1 Tat interactive protein 2, 30kDa [Source:HGNC Symbol;Acc:16637]	16637	HTATIP2
comp46659_c0_seq1|m.288742	cds.comp46659_c0_seq1|m.288742	ENSP00000331879	0	41	570	1	531	949	571	531	531	93.03	96.61	92.8196	100	0.928196	ENSG00000185238	protein arginine methyltransferase 3 [Source:HGNC Symbol;Acc:30163]	30163	PRMT3
comp40850_c0_seq1|m.188833	cds.comp40850_c0_seq1|m.188833	ENSP00000275016	0	6	473	1	469	732	474	469	469	79.53	90.62	98.7342	100	0.987342	ENSG00000146233	cytochrome P450, family 39, subfamily A, polypeptide 1 [Source:HGNC Symbol;Acc:17449]	17449	CYP39A1
comp43947_c0_seq1|m.224130	cds.comp43947_c0_seq1|m.224130	ENSP00000326674	0	36	613	1	581	874	614	581	581	84.51	91.39	94.1368	100	0.941368	ENSG00000007541	phosphatidylinositol glycan anchor biosynthesis, class Q [Source:HGNC Symbol;Acc:14135]	14135	PIGQ
Contig4677|m.37350	cds.Contig4677|m.37350	ENSP00000389934	0	1	522	1	522	1069	526	708	522	98.85	99.62	99.2395	73.7288	1.34601	ENSG00000070367	exocyst complex component 5 [Source:HGNC Symbol;Acc:10696]	10696	EXOC5
comp68456_c0_seq1|m.541760	cds.comp68456_c0_seq1|m.541760	ENSP00000474828	7e-71	1	109	6	145	213	112	145	140	77.86	77.86	97.3214	96.5517	1.00797	ENSG00000153291	solute carrier family 25, member 27 [Source:HGNC Symbol;Acc:21065]	21065	SLC25A27
comp42414_c0_seq2|m.203214	cds.comp42414_c0_seq2|m.203214	ENSP00000445666	0	1	423	1	422	770	424	441	423	86.76	92.91	99.7642	95.6916	1.04256	ENSG00000146070	phospholipase A2, group VII (platelet-activating factor acetylhydrolase, plasma) [Source:HGNC Symbol;Acc:9040]	9040	PLA2G7
comp50363_c0_seq1|m.446204	cds.comp50363_c0_seq1|m.446204	ENSP00000205636	1e-88	1	183	1	183	262	184	183	183	87.98	91.8	99.4565	100	0.994565	ENSG00000091317	CKLF-like MARVEL transmembrane domain containing 6 [Source:HGNC Symbol;Acc:19177]	19177	CMTM6
Contig7202|m.64599	cds.Contig7202|m.64599	ENSP00000323811	0	1	581	1	578	1086	582	578	581	89.16	94.66	99.8282	100	0.998282	ENSG00000131373	2-hydroxyacyl-CoA lyase 1 [Source:HGNC Symbol;Acc:17856]	17856	HACL1
comp46049_c0_seq1|m.268834	cds.comp46049_c0_seq1|m.268834	ENSP00000452762	0	1	333	1	333	572	334	333	333	94.29	97.6	99.7006	100	0.997006	ENSG00000140374	electron-transfer-flavoprotein, alpha polypeptide [Source:HGNC Symbol;Acc:3481]	3481	ETFA
comp62083_c0_seq1|m.531224	cds.comp62083_c0_seq1|m.531224	ENSP00000408984	4e-40	1	92	1	92	132	94	93	92	79.35	84.78	97.8723	98.9247	0.989362	ENSG00000205021	chemokine (C-C motif) ligand 3-like 1 [Source:HGNC Symbol;Acc:10628]	10628	CCL3L1
Contig1426|m.8031	cds.Contig1426|m.8031	ENSP00000308369	0	22	696	238	911	1177	697	911	675	91.41	94.22	96.8436	73.9846	1.30897	ENSG00000174106	LEM domain containing 3 [Source:HGNC Symbol;Acc:28887]	28887	LEMD3
comp48145_c0_seq2|m.334282	cds.comp48145_c0_seq2|m.334282	ENSP00000373734	0	1	1286	10	1274	2440	1287	1274	1287	94.17	96.27	99.9223	99.2936	1.00633	ENSG00000170456	DENN/MADD domain containing 5B [Source:HGNC Symbol;Acc:28338]	28338	DENND5B
comp29174_c0_seq1|m.138086	cds.comp29174_c0_seq1|m.138086	ENSP00000276659	3e-120	1	190	54	243	345	191	243	190	97.37	98.42	99.4764	78.1893	1.27225	ENSG00000147655	R-spondin 2 [Source:HGNC Symbol;Acc:28583]	28583	RSPO2
comp47707_c0_seq1|m.319314	cds.comp47707_c0_seq1|m.319314	ENSP00000475496	0	1	338	1	338	548	339	338	338	93.49	96.75	99.705	100	0.99705	ENSG00000085365	secretory carrier membrane protein 1 [Source:HGNC Symbol;Acc:10563]	10563	SCAMP1
comp42704_c1_seq1|m.206852	cds.comp42704_c1_seq1|m.206852	ENSP00000282538	0	1	494	28	521	978	495	521	494	93.93	97.17	99.798	94.8177	1.05253	ENSG00000144644	glutamate decarboxylase-like 1 [Source:HGNC Symbol;Acc:27949]	27949	GADL1
comp48296_c3_seq2|m.345449	cds.comp48296_c3_seq2|m.345449	ENSP00000377640	3e-77	1	157	1	157	231	158	157	157	100	100	99.3671	100	0.993671	ENSG00000114391	ribosomal protein L24 [Source:HGNC Symbol;Acc:10325]	10325	RPL24
comp41792_c0_seq2|m.196900	cds.comp41792_c0_seq2|m.196900	ENSP00000436035	0	1	712	1	712	1182	715	715	713	85.13	91.16	99.5804	99.5804	1	ENSG00000177106	EPS8-like 2 [Source:HGNC Symbol;Acc:21296]	21296	EPS8L2
comp44142_c0_seq1|m.226680	cds.comp44142_c0_seq1|m.226680	ENSP00000442388	0	1	821	1	822	1360	822	822	822	93.31	96.59	99.8783	100	0.998783	ENSG00000151491	epidermal growth factor receptor pathway substrate 8 [Source:HGNC Symbol;Acc:3420]	3420	EPS8
comp48229_c8_seq1|m.338220	cds.comp48229_c8_seq1|m.338220	ENSP00000237937	6e-125	70	282	1	213	360	283	213	213	98.59	99.06	75.265	100	0.75265	ENSG00000107372	zinc finger, AN1-type domain 5 [Source:HGNC Symbol;Acc:13008]	13008	ZFAND5
comp44748_c0_seq1|m.235980	cds.comp44748_c0_seq1|m.235980	ENSP00000252729	5e-84	1	254	1	260	256	255	260	260	83.85	87.31	99.6078	100	0.996078	ENSG00000130433	calcium channel, voltage-dependent, gamma subunit 6 [Source:HGNC Symbol;Acc:13625]	13625	CACNG6
Contig4972|m.40194	cds.Contig4972|m.40194	ENSP00000268383	0	1	456	1	454	729	457	454	456	90.35	93.64	99.7812	100	0.997812	ENSG00000140743	cerebellar degeneration-related protein 2, 62kDa [Source:HGNC Symbol;Acc:1799]	1799	CDR2
comp46566_c1_seq1|m.286659	cds.comp46566_c1_seq1|m.286659	ENSP00000252603	1e-98	3	192	69	258	291	193	258	190	83.68	90	98.4456	73.6434	1.33679	ENSG00000130313	6-phosphogluconolactonase [Source:HGNC Symbol;Acc:8903]	8903	PGLS
comp51333_c1_seq2|m.497614	cds.comp51333_c1_seq2|m.497614	ENSP00000473348	0	4	797	10	802	1405	798	802	794	84.89	91.69	99.4987	98.8778	1.00628	ENSG00000049239	hexose-6-phosphate dehydrogenase (glucose 1-dehydrogenase) [Source:HGNC Symbol;Acc:4795]	4795	H6PD
comp38755_c0_seq1|m.173868	cds.comp38755_c0_seq1|m.173868	ENSP00000222803	7e-133	68	257	22	211	379	258	211	190	96.32	98.42	73.6434	90.0474	0.817829	ENSG00000106080	FK506 binding protein 14, 22 kDa [Source:HGNC Symbol;Acc:18625]	18625	FKBP14
Contig563|m.2176	cds.Contig563|m.2176	ENSP00000275517	3e-90	44	271	23	252	273	272	252	231	74.89	84.42	83.8235	91.2698	0.918414	ENSG00000146670	cell division cycle associated 5 [Source:HGNC Symbol;Acc:14626]	14626	CDCA5
Contig1339|m.7360	cds.Contig1339|m.7360	ENSP00000419562	0	45	483	1	439	829	485	439	439	97.04	98.41	90.5155	100	0.905155	ENSG00000163728	tetratricopeptide repeat domain 14 [Source:HGNC Symbol;Acc:24697]	24697	TTC14
comp40782_c0_seq1|m.188254	cds.comp40782_c0_seq1|m.188254	ENSP00000397947	0	37	556	1	519	960	557	519	520	94.62	97.31	93.3573	100	0.933573	ENSG00000106086	pleckstrin homology domain containing, family A (phosphoinositide binding specific) member 8 [Source:HGNC Symbol;Acc:30037]	30037	PLEKHA8
comp38483_c0_seq1|m.172474	cds.comp38483_c0_seq1|m.172474	ENSP00000470248	0	22	493	20	490	775	616	615	472	91.31	93.64	76.6234	76.5854	1.0005	ENSG00000268139	Prickle-like protein 3 [Source:UniProtKB/TrEMBL;Acc:F5H4N2]	X	X
Contig2541|m.17008	cds.Contig2541|m.17008	ENSP00000294258	2e-165	1	258	1	258	466	273	310	258	90.7	93.8	94.5055	83.2258	1.13553	ENSG00000162300	zinc finger protein-like 1 [Source:HGNC Symbol;Acc:12868]	12868	ZFPL1
comp49144_c1_seq1|m.379602	cds.comp49144_c1_seq1|m.379602	ENSP00000279281	0	51	804	29	782	1268	805	782	754	97.48	98.81	93.6646	96.4194	0.971429	ENSG00000149823	vacuolar protein sorting 51 homolog (S. cerevisiae) [Source:HGNC Symbol;Acc:1172]	1172	VPS51
comp50157_c0_seq1|m.429297	cds.comp50157_c0_seq1|m.429297	ENSP00000396646	0	14	303	14	303	593	304	303	290	97.59	98.62	95.3947	95.7096	0.996711	ENSG00000099942	v-crk avian sarcoma virus CT10 oncogene homolog-like [Source:HGNC Symbol;Acc:2363]	2363	CRKL
Contig5568|m.45924	cds.Contig5568|m.45924	ENSP00000250894	0	1	1080	254	1336	1879	1081	1336	1084	92.62	95.66	99.9075	81.0629	1.23247	ENSG00000138834	mitogen-activated protein kinase 8 interacting protein 3 [Source:HGNC Symbol;Acc:6884]	6884	MAPK8IP3
comp51306_c2_seq4|m.496840	cds.comp51306_c2_seq4|m.496840	ENSP00000349636	0	18	1319	6	1307	2368	1320	1307	1302	95.62	97.77	98.6364	99.6174	0.990152	ENSG00000008294	sperm associated antigen 9 [Source:HGNC Symbol;Acc:14524]	14524	SPAG9
comp40657_c0_seq1|m.187320	cds.comp40657_c0_seq1|m.187320	ENSP00000292577	6e-178	1	310	1	310	499	311	310	310	92.26	97.1	99.6785	100	0.996785	ENSG00000129968	abhydrolase domain containing 17A [Source:HGNC Symbol;Acc:28756]	28756	ABHD17A
comp40402_c1_seq1|m.185240	cds.comp40402_c1_seq1|m.185240	ENSP00000330222	0	50	337	1	288	538	338	288	288	100	100	85.2071	100	0.852071	ENSG00000107362	abhydrolase domain containing 17B [Source:HGNC Symbol;Acc:24278]	24278	ABHD17B
comp45602_c1_seq1|m.256058	cds.comp45602_c1_seq1|m.256058	ENSP00000358019	0	56	381	55	381	587	384	385	327	91.74	95.72	84.8958	84.9351	0.999538	ENSG00000107672	non-SMC element 4 homolog A (S. cerevisiae) [Source:HGNC Symbol;Acc:25935]	25935	NSMCE4A
comp47741_c4_seq1|m.320146	cds.comp47741_c4_seq1|m.320146	ENSP00000350701	0	22	974	137	1094	1368	975	1094	958	86.12	90.5	97.7436	87.5686	1.1162	ENSG00000138162	transforming, acidic coiled-coil containing protein 2 [Source:HGNC Symbol;Acc:11523]	11523	TACC2
comp45685_c0_seq1|m.257961	cds.comp45685_c0_seq1|m.257961	ENSP00000309142	0	1	611	1	609	986	612	609	611	91.98	95.25	99.8366	100	0.998366	ENSG00000174840	phosphodiesterase 12 [Source:HGNC Symbol;Acc:25386]	25386	PDE12
comp38153_c0_seq1|m.170745	cds.comp38153_c0_seq1|m.170745	ENSP00000306010	2e-124	1	180	1	180	353	181	180	180	95	98.33	99.4475	100	0.994475	ENSG00000168374	ADP-ribosylation factor 4 [Source:HGNC Symbol;Acc:655]	655	ARF4
comp42324_c1_seq2|m.202285	cds.comp42324_c1_seq2|m.202285	ENSP00000311401	0	22	575	55	608	1035	576	608	554	98.01	98.92	96.1806	91.1184	1.05556	ENSG00000174839	DENN/MADD domain containing 6A [Source:HGNC Symbol;Acc:26635]	26635	DENND6A
comp51334_c1_seq5|m.497763	cds.comp51334_c1_seq5|m.497763	ENSP00000295956	0	56	2657	1	2602	5059	2658	2602	2602	97.04	98.92	97.8932	100	0.978932	ENSG00000136068	filamin B, beta [Source:HGNC Symbol;Acc:3755]	3755	FLNB
comp42107_c0_seq1|m.199875	cds.comp42107_c0_seq1|m.199875	ENSP00000316193	0	26	307	24	305	511	308	305	282	85.46	93.26	91.5584	92.459	0.99026	ENSG00000163687	deoxyribonuclease I-like 3 [Source:HGNC Symbol;Acc:2959]	2959	DNASE1L3
comp47871_c0_seq1|m.324354	cds.comp47871_c0_seq1|m.324354	ENSP00000295962	0	1	337	1	337	678	338	337	337	95.55	98.22	99.7041	100	0.997041	ENSG00000163686	abhydrolase domain containing 6 [Source:HGNC Symbol;Acc:21398]	21398	ABHD6
comp55341_c0_seq1|m.519031	cds.comp55341_c0_seq1|m.519031	ENSP00000428850	0	2	791	97	886	1539	791	1031	790	97.97	98.61	99.8736	76.6246	1.30341	ENSG00000134516	dedicator of cytokinesis 2 [Source:HGNC Symbol;Acc:2988]	2988	DOCK2
comp50284_c0_seq1|m.437281	cds.comp50284_c0_seq1|m.437281	ENSP00000348472	0	1	581	1	578	975	582	578	581	92.08	94.84	99.8282	100	0.998282	ENSG00000168297	PX domain containing serine/threonine kinase [Source:HGNC Symbol;Acc:23326]	23326	PXK
Contig6510|m.56344	cds.Contig6510|m.56344	ENSP00000234454	5e-133	5	263	3	261	382	264	261	259	86.49	94.21	98.1061	99.2337	0.988636	ENSG00000116096	sepiapterin reductase (7,8-dihydrobiopterin:NADP+ oxidoreductase) [Source:HGNC Symbol;Acc:11257]	11257	SPR
comp45981_c0_seq1|m.267492	cds.comp45981_c0_seq1|m.267492	ENSP00000345810	0	27	620	1	595	1061	621	595	595	95.97	97.98	95.6522	100	0.956522	ENSG00000078699	core-binding factor, runt domain, alpha subunit 2; translocated to, 2 [Source:HGNC Symbol;Acc:1536]	1536	CBFA2T2
Contig2761|m.19051	cds.Contig2761|m.19051	ENSP00000356780	0	1	509	1	509	707	510	509	510	82.94	91.76	99.8039	100	0.998039	ENSG00000117477	coiled-coil domain containing 181 [Source:HGNC Symbol;Acc:28051]	28051	CCDC181
comp52031_c0_seq1|m.512521	cds.comp52031_c0_seq1|m.512521	ENSP00000292090	1e-128	34	247	34	247	369	248	247	214	92.06	95.33	86.2903	86.6397	0.995968	ENSG00000160606	TLC domain containing 1 [Source:HGNC Symbol;Acc:25177]	25177	TLCD1
Contig1434|m.8070	cds.Contig1434|m.8070	ENSP00000332757	0	1	481	1	479	791	482	479	481	83.99	89.81	99.7925	100	0.997925	ENSG00000172728	fucosyltransferase 10 (alpha (1,3) fucosyltransferase) [Source:HGNC Symbol;Acc:19234]	19234	FUT10
comp24803_c0_seq1|m.127364	cds.comp24803_c0_seq1|m.127364	ENSP00000345571	0	7	383	60	437	611	384	437	378	90.21	93.12	98.1771	86.4989	1.13501	ENSG00000101412	E2F transcription factor 1 [Source:HGNC Symbol;Acc:3113]	3113	E2F1
comp39050_c0_seq1|m.176101	cds.comp39050_c0_seq1|m.176101	ENSP00000262395	0	34	500	4	470	919	501	470	467	98.5	99.36	93.2136	99.3617	0.938124	ENSG00000076604	TNF receptor-associated factor 4 [Source:HGNC Symbol;Acc:12034]	12034	TRAF4
comp39473_c0_seq1|m.178754	cds.comp39473_c0_seq1|m.178754	ENSP00000227155	9e-152	1	267	1	267	429	268	267	267	86.89	94.76	99.6269	100	0.996269	ENSG00000085117	CD82 molecule [Source:HGNC Symbol;Acc:6210]	6210	CD82
comp36699_c0_seq1|m.162886	cds.comp36699_c0_seq1|m.162886	ENSP00000276585	7e-106	10	195	1	187	307	196	187	187	85.03	91.98	94.898	100	0.94898	ENSG00000147586	mitochondrial ribosomal protein S28 [Source:HGNC Symbol;Acc:14513]	14513	MRPS28
comp48483_c0_seq1|m.352218	cds.comp48483_c0_seq1|m.352218	ENSP00000351137	0	10	864	1	855	1635	865	855	855	99.3	99.65	98.8439	100	0.988439	ENSG00000076924	XPA binding protein 2 [Source:HGNC Symbol;Acc:14089]	14089	XAB2
comp48041_c0_seq4|m.331666	cds.comp48041_c0_seq4|m.331666	ENSP00000310260	0	2	778	112	887	1553	779	887	777	97.55	98.71	99.7433	87.4859	1.14011	ENSG00000102786	integrator complex subunit 6 [Source:HGNC Symbol;Acc:14879]	14879	INTS6
comp50973_c0_seq2|m.473717	cds.comp50973_c0_seq2|m.473717	ENSP00000471999	0	1	2522	120	2639	4642	2523	2639	2522	93.7	96.87	99.9604	95.4907	1.04681	ENSG00000269329	filamin A, alpha [Source:HGNC Symbol;Acc:3754]	3754	FLNA
comp37864_c0_seq1|m.169176	cds.comp37864_c0_seq1|m.169176	ENSP00000468971	2e-90	43	294	1	254	274	299	254	255	70.2	76.86	84.2809	100	0.842809	ENSG00000268557	emerin [Source:HGNC Symbol;Acc:3331]	3331	EMD
comp45087_c0_seq19|m.243644	cds.comp45087_c0_seq19|m.243644	ENSP00000338891	0	1	262	1	262	532	263	262	262	97.71	98.47	99.6198	100	0.996198	ENSG00000102125	tafazzin [Source:HGNC Symbol;Acc:11577]	11577	TAZ
comp47537_c1_seq2|m.312398	cds.comp47537_c1_seq2|m.312398	ENSP00000228347	0	28	1160	1	1133	2355	1161	1133	1133	99.47	99.91	97.5883	100	0.975883	ENSG00000013503	polymerase (RNA) III (DNA directed) polypeptide B [Source:HGNC Symbol;Acc:30348]	30348	POLR3B
comp41633_c0_seq1|m.195482	cds.comp41633_c0_seq1|m.195482	ENSP00000441650	1e-114	1	185	1	185	328	186	185	185	94.59	96.76	99.4624	100	0.994624	ENSG00000174099	methionine sulfoxide reductase B3 [Source:HGNC Symbol;Acc:27375]	27375	MSRB3
comp39174_c0_seq1|m.176901	cds.comp39174_c0_seq1|m.176901	ENSP00000323304	4e-66	1	128	1	131	201	129	131	131	77.86	85.5	99.2248	100	0.992248	ENSG00000181016	leucine-rich single-pass membrane protein 1 [Source:HGNC Symbol;Acc:22036]	22036	LSMEM1
comp41471_c0_seq1|m.193967	cds.comp41471_c0_seq1|m.193967	ENSP00000338533	0	1	262	1	262	518	263	262	262	95.04	98.85	99.6198	100	0.996198	ENSG00000113638	tetratricopeptide repeat domain 33 [Source:HGNC Symbol;Acc:29959]	29959	TTC33
comp40117_c0_seq2|m.183137	cds.comp40117_c0_seq2|m.183137	ENSP00000324856	0	1	437	1	433	784	438	433	438	90.41	93.61	99.7717	100	0.997717	ENSG00000118046	serine/threonine kinase 11 [Source:HGNC Symbol;Acc:11389]	11389	STK11
comp42338_c0_seq1|m.202389	cds.comp42338_c0_seq1|m.202389	ENSP00000417901	0	53	824	1	769	1471	825	769	772	99.09	99.35	93.5758	100	0.935758	ENSG00000171723	gephyrin [Source:HGNC Symbol;Acc:15465]	15465	GPHN
comp41587_c0_seq1|m.195020	cds.comp41587_c0_seq1|m.195020	ENSP00000360170	0	1	460	1	460	788	461	460	460	85.43	93.04	99.7831	100	0.997831	ENSG00000132855	angiopoietin-like 3 [Source:HGNC Symbol;Acc:491]	491	ANGPTL3
comp38725_c0_seq1|m.173715	cds.comp38725_c0_seq1|m.173715	ENSP00000426612	0	1	343	53	395	686	344	395	343	99.42	99.71	99.7093	86.8354	1.14826	ENSG00000125834	serine/threonine kinase 35 [Source:HGNC Symbol;Acc:16254]	16254	STK35
comp41522_c0_seq1|m.194433	cds.comp41522_c0_seq1|m.194433	ENSP00000262903	0	1	909	1	909	1880	910	909	909	98.68	99.56	99.8901	100	0.998901	ENSG00000085382	HECT domain and ankyrin repeat containing E3 ubiquitin protein ligase 1 [Source:HGNC Symbol;Acc:21033]	21033	HACE1
comp48592_c4_seq2|m.356398	cds.comp48592_c4_seq2|m.356398	ENSP00000287461	0	1	392	1	392	520	417	500	392	76.28	83.67	94.0048	78.4	1.19904	ENSG00000156853	zinc finger protein 689 [Source:HGNC Symbol;Acc:25173]	25173	ZNF689
comp51098_c2_seq1|m.482504	cds.comp51098_c2_seq1|m.482504	ENSP00000309794	0	34	776	1	767	1125	777	767	767	80.96	86.18	95.6242	100	0.956242	ENSG00000167291	TBC1 domain family, member 16 [Source:HGNC Symbol;Acc:28356]	28356	TBC1D16
Contig4177|m.32552	cds.Contig4177|m.32552	ENSP00000447873	0	1	347	1	347	559	348	347	347	99.42	99.71	99.7126	100	0.997126	ENSG00000178498	deltex homolog 3 (Drosophila) [Source:HGNC Symbol;Acc:24457]	24457	DTX3
Contig2798|m.19292	cds.Contig2798|m.19292	ENSP00000347032	0	80	459	42	421	668	460	421	380	98.68	99.47	82.6087	90.2613	0.915217	ENSG00000166908	phosphatidylinositol-5-phosphate 4-kinase, type II, gamma [Source:HGNC Symbol;Acc:23786]	23786	PIP4K2C
comp50784_c0_seq5|m.464037	cds.comp50784_c0_seq5|m.464037	ENSP00000409936	0	1	958	1	960	1630	960	970	963	84.74	91.17	99.7917	98.9691	1.00831	ENSG00000141140	myosin XIX [Source:HGNC Symbol;Acc:26234]	26234	MYO19
comp38530_c0_seq1|m.172683	cds.comp38530_c0_seq1|m.172683	ENSP00000262302	2e-154	1	268	1	268	437	272	271	268	83.96	91.79	98.5294	98.893	0.996324	ENSG00000095906	nucleotide binding protein 2 [Source:HGNC Symbol;Acc:8042]	8042	NUBP2
comp50991_c0_seq5|m.474717	cds.comp50991_c0_seq5|m.474717	ENSP00000283027	0	20	302	2	284	560	304	320	283	95.05	98.23	93.0921	88.4375	1.05263	ENSG00000103274	nucleotide binding protein 1 [Source:HGNC Symbol;Acc:8041]	8041	NUBP1
comp63447_c0_seq1|m.533499	cds.comp63447_c0_seq1|m.533499	ENSP00000299866	4e-114	11	202	3	194	329	208	213	192	93.75	96.35	92.3077	90.1408	1.02404	ENSG00000166676	trans-golgi network vesicle protein 23 homolog A (S. cerevisiae) [Source:HGNC Symbol;Acc:20398]	20398	TVP23A
Contig6509|m.56327	cds.Contig6509|m.56327	ENSP00000271643	0	23	1039	24	1074	1403	1040	1074	1053	80.15	83.76	97.7885	97.8585	0.999285	ENSG00000143382	ADAMTS-like 4 [Source:HGNC Symbol;Acc:19706]	19706	ADAMTSL4
comp46634_c0_seq3|m.288086	cds.comp46634_c0_seq3|m.288086	ENSP00000296121	3e-66	18	172	1	154	204	173	154	155	89.03	94.84	89.5954	100	0.895954	ENSG00000163807	KIAA1143 [Source:HGNC Symbol;Acc:29198]	29198	KIAA1143
comp50471_c2_seq2|m.451212	cds.comp50471_c2_seq2|m.451212	ENSP00000263969	0	1	740	1	740	1342	743	741	740	91.89	95.54	99.5962	99.865	0.997308	ENSG00000171109	mitofusin 1 [Source:HGNC Symbol;Acc:18262]	18262	MFN1
comp44520_c0_seq1|m.232646	cds.comp44520_c0_seq1|m.232646	ENSP00000419693	0	18	340	18	340	666	341	340	323	99.38	100	94.7214	95	0.997067	ENSG00000114450	guanine nucleotide binding protein (G protein), beta polypeptide 4 [Source:HGNC Symbol;Acc:20731]	20731	GNB4
comp39251_c2_seq1|m.177336	cds.comp39251_c2_seq1|m.177336	ENSP00000389982	0	1	761	262	1023	1227	762	1023	763	85.32	93.05	99.8688	74.4868	1.34076	ENSG00000163808	kinesin family member 15 [Source:HGNC Symbol;Acc:17273]	17273	KIF15
Contig4074|m.31545	cds.Contig4074|m.31545	ENSP00000306564	1e-72	10	168	1	159	220	169	159	159	89.94	94.34	94.0828	100	0.940828	ENSG00000169964	transmembrane protein 42 [Source:HGNC Symbol;Acc:28444]	28444	TMEM42
comp50496_c0_seq7|m.451998	cds.comp50496_c0_seq7|m.451998	ENSP00000306864	0	27	679	21	673	796	680	673	653	87.75	89.74	96.0294	97.0282	0.989706	ENSG00000168140	vasorin [Source:HGNC Symbol;Acc:18517]	18517	VASN
Contig5343|m.43868	cds.Contig5343|m.43868	ENSP00000315604	0	1	307	1	308	533	308	308	308	95.13	97.08	99.6753	100	0.996753	ENSG00000153786	zinc finger, DHHC-type containing 7 [Source:HGNC Symbol;Acc:18459]	18459	ZDHHC7
comp49169_c1_seq3|m.380770	cds.comp49169_c1_seq3|m.380770	ENSP00000395502	0	1	299	1	299	555	300	299	299	96.99	99	99.6667	100	0.996667	ENSG00000163812	zinc finger, DHHC-type containing 3 [Source:HGNC Symbol;Acc:18470]	18470	ZDHHC3
comp49079_c0_seq1|m.375521	cds.comp49079_c0_seq1|m.375521	ENSP00000312439	0	42	431	42	433	520	432	433	392	87.76	91.84	90.2778	90.5312	0.997201	ENSG00000173456	ring finger protein 26 [Source:HGNC Symbol;Acc:14646]	14646	RNF26
comp46004_c0_seq5|m.268217	cds.comp46004_c0_seq5|m.268217	ENSP00000265564	0	6	295	1	291	553	296	291	291	93.47	97.59	97.973	100	0.97973	ENSG00000075914	exosome component 7 [Source:HGNC Symbol;Acc:28112]	28112	EXOSC7
comp45108_c0_seq1|m.244024	cds.comp45108_c0_seq1|m.244024	ENSP00000417677	3e-122	2	176	5	179	347	177	179	175	95.43	96.57	98.8701	97.7654	1.0113	ENSG00000176261	zinc finger and BTB domain containing 8 opposite strand [Source:HGNC Symbol;Acc:24094]	24094	ZBTB8OS
comp49929_c3_seq1|m.417124	cds.comp49929_c3_seq1|m.417124	ENSP00000416892	0	21	584	1	564	1108	585	564	564	99.47	99.47	96.4103	100	0.964103	ENSG00000100129	eukaryotic translation initiation factor 3, subunit L [Source:HGNC Symbol;Acc:18138]	18138	EIF3L
comp41964_c0_seq1|m.198608	cds.comp41964_c0_seq1|m.198608	ENSP00000361338	3e-137	48	318	1	271	395	319	271	271	93.73	95.94	84.953	100	0.84953	ENSG00000160539	phosphatidic acid phosphatase type 2 domain containing 3 [Source:HGNC Symbol;Acc:28174]	28174	PPAPDC3
comp26866_c0_seq1|m.132018	cds.comp26866_c0_seq1|m.132018	ENSP00000412673	0	5	484	1	479	862	485	479	480	93.33	96.25	98.9691	100	0.989691	ENSG00000146276	gamma-aminobutyric acid (GABA) A receptor, rho 1 [Source:HGNC Symbol;Acc:4090]	4090	GABRR1
comp46979_c0_seq3|m.298668	cds.comp46979_c0_seq3|m.298668	ENSP00000281030	2e-65	1	149	1	145	201	151	146	149	82.55	85.23	98.6755	99.3151	0.99356	ENSG00000151365	thyroid hormone responsive [Source:HGNC Symbol;Acc:11800]	11800	THRSP
Contig3337|m.23990	cds.Contig3337|m.23990	ENSP00000287727	0	2	1282	145	1425	2291	1283	1425	1281	92.04	95.24	99.8441	89.8947	1.11068	ENSG00000157077	zinc finger, FYVE domain containing 9 [Source:HGNC Symbol;Acc:6775]	6775	ZFYVE9
comp36691_c0_seq1|m.162847	cds.comp36691_c0_seq1|m.162847	ENSP00000281031	2e-63	2	119	1	118	194	121	119	118	75.42	87.29	97.5207	99.1597	0.983471	ENSG00000151366	NADH dehydrogenase (ubiquinone) 1, subcomplex unknown, 2, 14.5kDa [Source:HGNC Symbol;Acc:7706]	7706	NDUFC2
Contig2396|m.15674	cds.Contig2396|m.15674	ENSP00000313601	0	83	1028	1	951	1259	1029	951	959	83	87.38	91.9339	100	0.919339	ENSG00000132024	coiled-coil and C2 domain containing 1A [Source:HGNC Symbol;Acc:30237]	30237	CC2D1A
comp48060_c5_seq2|m.332134	cds.comp48060_c5_seq2|m.332134	ENSP00000257181	2e-144	1	222	1	222	415	313	312	222	100	100	70.9265	71.1538	0.996805	ENSG00000134748	pre-mRNA processing factor 38A [Source:HGNC Symbol;Acc:25930]	25930	PRPF38A
comp39781_c0_seq2|m.180853	cds.comp39781_c0_seq2|m.180853	ENSP00000284818	2e-87	1	160	1	160	258	161	160	160	72.5	85.62	99.3789	100	0.993789	ENSG00000154589	lymphocyte antigen 96 [Source:HGNC Symbol;Acc:17156]	17156	LY96
Contig939|m.4396	cds.Contig939|m.4396	ENSP00000353653	8e-174	85	343	1	259	488	344	259	259	95.75	97.3	75.2907	100	0.752907	ENSG00000160087	ubiquitin-conjugating enzyme E2, J2 [Source:HGNC Symbol;Acc:19268]	19268	UBE2J2
comp43138_c0_seq1|m.212595	cds.comp43138_c0_seq1|m.212595	ENSP00000263354	0	1	295	1	295	538	296	295	295	97.97	99.32	99.6622	100	0.996622	ENSG00000105402	N-ethylmaleimide-sensitive factor attachment protein, alpha [Source:HGNC Symbol;Acc:7641]	7641	NAPA
comp48282_c1_seq19|m.345026	cds.comp48282_c1_seq19|m.345026	ENSP00000363071	0	82	499	52	470	695	500	470	419	98.81	99.52	83.6	89.1489	0.937757	ENSG00000175084	desmin [Source:HGNC Symbol;Acc:2770]	2770	DES
comp19651_c0_seq2|m.119556	cds.comp19651_c0_seq2|m.119556	ENSP00000297737	6e-168	27	255	1	229	469	256	229	229	97.82	98.69	89.4531	100	0.894531	ENSG00000165061	zinc finger, matrin-type 4 [Source:HGNC Symbol;Acc:25844]	25844	ZMAT4
comp43729_c0_seq1|m.220811	cds.comp43729_c0_seq1|m.220811	ENSP00000438547	1e-145	78	296	77	295	416	297	295	219	97.72	100	73.7374	74.2373	0.993266	ENSG00000187838	TMEM256-PLSCR3 readthrough (NMD candidate) [Source:HGNC Symbol;Acc:49186]	49186	TMEM256-PLSCR3
comp46055_c1_seq1|m.268916	cds.comp46055_c1_seq1|m.268916	ENSP00000385971	0	40	461	1	422	584	462	422	422	99.05	99.05	91.342	100	0.91342	ENSG00000173153	estrogen-related receptor alpha [Source:HGNC Symbol;Acc:3471]	3471	ESRRA
comp39231_c0_seq2|m.177247	cds.comp39231_c0_seq2|m.177247	ENSP00000299166	3e-118	1	186	1	186	338	187	186	186	86.02	90.86	99.4652	100	0.994652	ENSG00000166136	NADH dehydrogenase (ubiquinone) 1 beta subcomplex, 8, 19kDa [Source:HGNC Symbol;Acc:7703]	7703	NDUFB8
comp47991_c0_seq1|m.328301	cds.comp47991_c0_seq1|m.328301	ENSP00000299163	0	35	357	27	349	672	358	349	323	99.07	99.69	90.2235	92.5501	0.97486	ENSG00000166135	hypoxia inducible factor 1, alpha subunit inhibitor [Source:HGNC Symbol;Acc:17113]	17113	HIF1AN
comp45096_c0_seq1|m.243882	cds.comp45096_c0_seq1|m.243882	ENSP00000450264	0	1	545	1	545	948	546	545	545	88.99	93.58	99.8168	100	0.998168	ENSG00000139531	sulfite oxidase [Source:HGNC Symbol;Acc:11460]	11460	SUOX
comp49113_c0_seq2|m.378255	cds.comp49113_c0_seq2|m.378255	ENSP00000352581	0	5	1505	1	1505	2594	1506	1505	1515	95.25	96.57	99.668	100	0.99668	ENSG00000163539	cytoplasmic linker associated protein 2 [Source:HGNC Symbol;Acc:17078]	17078	CLASP2
Contig4498|m.35572	cds.Contig4498|m.35572	ENSP00000243346	1e-157	1	306	1	307	447	307	307	307	70.68	83.71	99.6743	100	0.996743	ENSG00000123609	N-myc (and STAT) interactor [Source:HGNC Symbol;Acc:7854]	7854	NMI
comp46087_c0_seq1|m.269449	cds.comp46087_c0_seq1|m.269449	ENSP00000337839	0	44	585	1	543	593	588	543	544	73.53	82.9	92.1769	100	0.921769	ENSG00000147905	zinc finger, CCHC domain containing 7 [Source:HGNC Symbol;Acc:26209]	26209	ZCCHC7
Contig3127|m.22256	cds.Contig3127|m.22256	ENSP00000402783	0	11	617	42	664	797	619	665	625	74.88	83.04	98.0614	93.6842	1.04672	ENSG00000272410	Putative deoxyribonuclease TATDN2 [Source:UniProtKB/TrEMBL;Acc:H7C1D0]	X	X
Contig3126|m.22242	cds.Contig3126|m.22242	ENSP00000408736	0	11	657	99	761	869	658	761	665	75.64	83.76	98.3283	87.1222	1.12862	ENSG00000157014	TatD DNase domain containing 2 [Source:HGNC Symbol;Acc:28988]	28988	TATDN2
comp40744_c0_seq2|m.187980	cds.comp40744_c0_seq2|m.187980	ENSP00000380252	0	57	659	1	603	910	661	605	605	86.94	91.57	91.2254	99.6694	0.91528	ENSG00000116044	nuclear factor, erythroid 2-like 2 [Source:HGNC Symbol;Acc:7782]	7782	NFE2L2
Contig3946|m.30115	cds.Contig3946|m.30115	ENSP00000276390	0	7	517	1	511	1011	518	511	511	98.83	99.41	98.6486	100	0.986486	ENSG00000147416	ATPase, H+ transporting, lysosomal 56/58kDa, V1 subunit B2 [Source:HGNC Symbol;Acc:854]	854	ATP6V1B2
comp41518_c0_seq3|m.194366	cds.comp41518_c0_seq3|m.194366	ENSP00000223366	0	5	458	13	466	880	459	466	454	96.48	98.24	98.9107	97.4249	1.01525	ENSG00000106633	glucokinase (hexokinase 4) [Source:HGNC Symbol;Acc:4195]	4195	GCK
comp44656_c2_seq8|m.234690	cds.comp44656_c2_seq8|m.234690	ENSP00000343027	0	1	281	74	354	589	282	354	281	99.64	100	99.6454	79.3785	1.25532	ENSG00000127955	guanine nucleotide binding protein (G protein), alpha inhibiting activity polypeptide 1 [Source:HGNC Symbol;Acc:4384]	4384	GNAI1
comp50323_c1_seq9|m.441211	cds.comp50323_c1_seq9|m.441211	ENSP00000351298	0	1	327	1	327	677	328	327	327	100	100	99.6951	100	0.996951	ENSG00000213639	protein phosphatase 1, catalytic subunit, beta isozyme [Source:HGNC Symbol;Acc:9282]	9282	PPP1CB
comp43719_c0_seq1|m.220494	cds.comp43719_c0_seq1|m.220494	ENSP00000297596	1e-168	2	251	47	296	473	252	296	250	97.2	99.2	99.2063	84.4595	1.1746	ENSG00000164949	GTP binding protein overexpressed in skeletal muscle [Source:HGNC Symbol;Acc:4234]	4234	GEM
comp48157_c0_seq1|m.334622	cds.comp48157_c0_seq1|m.334622	ENSP00000439056	0	1	627	1	632	873	629	633	632	82.91	88.92	99.682	99.842	0.998398	ENSG00000249115	HAUS augmin-like complex, subunit 5 [Source:HGNC Symbol;Acc:29130]	29130	HAUS5
Contig8846|m.85361	cds.Contig8846|m.85361	ENSP00000265029	5e-173	19	384	19	382	493	385	382	367	68.39	81.2	95.0649	95.288	0.997659	ENSG00000090512	fetuin B [Source:HGNC Symbol;Acc:3658]	3658	FETUB
comp51134_c3_seq2|m.485328	cds.comp51134_c3_seq2|m.485328	ENSP00000363667	0	46	956	1	913	1701	957	913	913	89.92	94.3	95.1933	100	0.951933	ENSG00000070159	protein tyrosine phosphatase, non-receptor type 3 [Source:HGNC Symbol;Acc:9655]	9655	PTPN3
comp50402_c0_seq10|m.447723	cds.comp50402_c0_seq10|m.447723	ENSP00000256785	0	10	546	28	569	686	547	569	544	60.29	73.9	98.1718	95.2548	1.03062	ENSG00000134389	complement factor H-related 5 [Source:HGNC Symbol;Acc:24668]	24668	CFHR5
comp46001_c0_seq1|m.268181	cds.comp46001_c0_seq1|m.268181	ENSP00000356382	0	7	668	1	661	1085	669	661	662	79.15	88.37	98.9537	100	0.989537	ENSG00000143278	coagulation factor XIII, B polypeptide [Source:HGNC Symbol;Acc:3534]	3534	F13B
comp19061_c0_seq1|m.118605	cds.comp19061_c0_seq1|m.118605	ENSP00000298048	0	1	641	8	651	1194	642	651	645	90.7	95.19	99.8442	98.9247	1.0093	ENSG00000165304	maternal embryonic leucine zipper kinase [Source:HGNC Symbol;Acc:16870]	16870	MELK
comp39392_c0_seq1|m.178286	cds.comp39392_c0_seq1|m.178286	ENSP00000360327	0	15	492	1	475	816	493	475	478	82.01	91.42	96.9574	100	0.969574	ENSG00000162396	prolyl-tRNA synthetase 2, mitochondrial (putative) [Source:HGNC Symbol;Acc:30563]	30563	PARS2
Contig2954|m.20713	cds.Contig2954|m.20713	ENSP00000382243	0	1	553	1	553	1049	553	633	553	99.82	100	100	87.3618	1.14467	ENSG00000073712	fermitin family member 2 [Source:HGNC Symbol;Acc:15767]	15767	FERMT2
comp43772_c0_seq1|m.221168	cds.comp43772_c0_seq1|m.221168	ENSP00000385995	0	1	1656	267	1931	2671	1677	1953	1665	85.11	91.05	98.7478	85.2535	1.15828	ENSG00000115970	thyroid adenoma associated [Source:HGNC Symbol;Acc:19217]	19217	THADA
comp45773_c0_seq3|m.260272	cds.comp45773_c0_seq3|m.260272	ENSP00000453888	3e-119	1	207	1	208	342	208	208	208	91.83	94.71	99.5192	100	0.995192	ENSG00000086666	zinc finger, AN1-type domain 6 [Source:HGNC Symbol;Acc:30164]	30164	ZFAND6
comp48610_c0_seq2|m.357792	cds.comp48610_c0_seq2|m.357792	ENSP00000231198	0	9	306	1	298	578	307	298	298	91.61	94.3	97.0684	100	0.970684	ENSG00000113272	tRNA-histidine guanylyltransferase 1-like (S. cerevisiae) [Source:HGNC Symbol;Acc:26053]	26053	THG1L
comp43244_c0_seq1|m.213946	cds.comp43244_c0_seq1|m.213946	ENSP00000315263	1e-151	61	269	1	209	427	270	209	209	97.61	99.04	77.4074	100	0.774074	ENSG00000139433	glycolipid transfer protein [Source:HGNC Symbol;Acc:24867]	24867	GLTP
Contig5355|m.43956	cds.Contig5355|m.43956	ENSP00000344556	0	6	871	1	868	1236	891	1188	870	91.95	96.09	97.1942	73.064	1.33026	ENSG00000032219	AT rich interactive domain 4A (RBP1-like) [Source:HGNC Symbol;Acc:9885]	9885	ARID4A
comp50214_c0_seq5|m.432778	cds.comp50214_c0_seq5|m.432778	ENSP00000347464	0	1	759	1	759	1404	760	759	759	94.99	97.23	99.8684	100	0.998684	ENSG00000139436	G protein-coupled receptor kinase interacting ArfGAP 2 [Source:HGNC Symbol;Acc:4273]	4273	GIT2
comp41801_c1_seq2|m.196993	cds.comp41801_c1_seq2|m.196993	ENSP00000286688	4e-97	1	196	12	207	286	197	207	196	83.67	89.8	99.4924	94.686	1.05076	ENSG00000156172	chromosome 8 open reading frame 37 [Source:HGNC Symbol;Acc:27232]	27232	C8orf37
comp48588_c0_seq3|m.356239	cds.comp48588_c0_seq3|m.356239	ENSP00000261739	0	49	606	1	558	1070	639	590	558	94.09	96.59	87.3239	94.5763	0.923318	ENSG00000076513	ankyrin repeat domain 13A [Source:HGNC Symbol;Acc:21268]	21268	ANKRD13A
comp45864_c1_seq1|m.262384	cds.comp45864_c1_seq1|m.262384	ENSP00000355467	0	42	459	1	418	747	471	429	418	89	94.98	88.7473	97.4359	0.910828	ENSG00000143653	saccharopine dehydrogenase (putative) [Source:HGNC Symbol;Acc:24275]	24275	SCCPDH
comp47688_c0_seq1|m.318776	cds.comp47688_c0_seq1|m.318776	ENSP00000258168	0	14	554	1	538	962	558	547	541	82.81	92.05	96.9534	98.3547	0.985753	ENSG00000135697	beta-carotene 15,15'-monooxygenase 1 [Source:HGNC Symbol;Acc:13815]	13815	BCMO1
comp39961_c1_seq1|m.182012	cds.comp39961_c1_seq1|m.182012	ENSP00000327009	0	1	704	1	705	1188	705	705	705	87.8	93.33	99.8582	100	0.998582	ENSG00000115295	CAP-GLY domain containing linker protein family, member 4 [Source:HGNC Symbol;Acc:26108]	26108	CLIP4
comp46950_c0_seq1|m.298138	cds.comp46950_c0_seq1|m.298138	ENSP00000265428	0	1	920	1	922	1735	921	922	922	93.06	95.44	99.8914	100	0.998914	ENSG00000123124	WW domain containing E3 ubiquitin protein ligase 1 [Source:HGNC Symbol;Acc:17004]	17004	WWP1
comp40331_c0_seq1|m.184712	cds.comp40331_c0_seq1|m.184712	ENSP00000436490	9e-125	2	215	1	214	357	216	214	214	87.85	92.99	99.0741	100	0.990741	ENSG00000156239	N-6 adenine-specific DNA methyltransferase 1 (putative) [Source:HGNC Symbol;Acc:16021]	16021	N6AMT1
comp40178_c0_seq1|m.183611	cds.comp40178_c0_seq1|m.183611	ENSP00000469946	3e-113	22	196	1	175	329	243	233	175	89.14	91.43	72.0165	75.1073	0.958848	ENSG00000269056	polysaccharide biosynthesis domain containing 1 [Source:HGNC Symbol;Acc:28790]	28790	PBDC1
comp33823_c0_seq1|m.150805	cds.comp33823_c0_seq1|m.150805	ENSP00000308236	6e-121	15	200	3	189	345	202	190	187	91.44	94.65	92.0792	98.4211	0.935564	ENSG00000173163	copper metabolism (Murr1) domain containing 1 [Source:HGNC Symbol;Acc:23024]	23024	COMMD1
Contig4340|m.33936	cds.Contig4340|m.33936	ENSP00000216420	0	1	331	1	331	623	333	332	331	93.66	96.98	99.3994	99.6988	0.996997	ENSG00000100532	cell growth regulator with ring finger domain 1 [Source:HGNC Symbol;Acc:15528]	15528	CGRRF1
comp42950_c0_seq1|m.209977	cds.comp42950_c0_seq1|m.209977	ENSP00000225665	0	12	314	12	314	610	315	314	303	97.36	99.01	96.1905	96.4968	0.996825	ENSG00000108528	solute carrier family 25 (mitochondrial carrier; oxoglutarate carrier), member 11 [Source:HGNC Symbol;Acc:10981]	10981	SLC25A11
comp67447_c0_seq1|m.540203	cds.comp67447_c0_seq1|m.540203	ENSP00000470811	0	4	391	1	387	565	391	404	388	71.13	80.93	99.2327	95.7921	1.03592	ENSG00000137752	caspase 1, apoptosis-related cysteine peptidase [Source:HGNC Symbol;Acc:1499]	1499	CASP1
comp39931_c0_seq2|m.181848	cds.comp39931_c0_seq2|m.181848	ENSP00000460190	0	22	332	22	331	556	355	350	311	93.25	96.14	87.6056	88.5714	0.989096	ENSG00000108523	ring finger protein 167 [Source:HGNC Symbol;Acc:24544]	24544	RNF167
comp51489_c0_seq1|m.511596	cds.comp51489_c0_seq1|m.511596	ENSP00000225655	1e-98	1	140	1	140	284	141	140	140	97.14	98.57	99.2908	100	0.992908	ENSG00000108518	profilin 1 [Source:HGNC Symbol;Acc:8881]	8881	PFN1
comp44580_c0_seq2|m.233755	cds.comp44580_c0_seq2|m.233755	ENSP00000351379	9e-86	1	137	1	137	251	138	137	137	92.7	94.16	99.2754	100	0.992754	ENSG00000196570	profilin 3 [Source:HGNC Symbol;Acc:18627]	18627	PFN3
comp49991_c2_seq1|m.419948	cds.comp49991_c2_seq1|m.419948	ENSP00000206020	1e-137	12	238	1	227	391	239	227	227	96.92	100	94.9791	100	0.949791	ENSG00000091640	sperm associated antigen 7 [Source:HGNC Symbol;Acc:11216]	11216	SPAG7
comp34162_c0_seq1|m.152078	cds.comp34162_c0_seq1|m.152078	ENSP00000469576	2e-153	1	225	1	225	431	236	235	225	97.78	98.67	95.339	95.7447	0.995763	ENSG00000268281	N(alpha)-acetyltransferase 10, NatA catalytic subunit [Source:HGNC Symbol;Acc:18704]	18704	NAA10
comp48272_c1_seq3|m.344215	cds.comp48272_c1_seq3|m.344215	ENSP00000350910	0	18	1206	1	1195	1852	1207	1195	1199	94.25	95.83	98.5087	100	0.985087	ENSG00000108509	calmodulin binding transcription activator 2 [Source:HGNC Symbol;Acc:18807]	18807	CAMTA2
Contig3092|m.21945	cds.Contig3092|m.21945	ENSP00000472568	0	1	2030	21	2080	2811	2031	2080	2067	92.07	93.71	99.9508	99.0385	1.00921	ENSG00000268768	host cell factor C1 (VP16-accessory protein) [Source:HGNC Symbol;Acc:4839]	4839	HCFC1
comp49899_c1_seq3|m.415171	cds.comp49899_c1_seq3|m.415171	ENSP00000327077	0	1	2033	1	2024	3240	2034	2024	2036	91.4	95.28	99.9508	100	0.999508	ENSG00000078674	pericentriolar material 1 [Source:HGNC Symbol;Acc:8727]	8727	PCM1
comp49454_c0_seq1|m.392216	cds.comp49454_c0_seq1|m.392216	ENSP00000418233	0	6	364	1	359	548	365	359	359	82.17	88.02	98.3562	100	0.983562	ENSG00000175110	mitochondrial ribosomal protein S22 [Source:HGNC Symbol;Acc:14508]	14508	MRPS22
comp40810_c0_seq1|m.188449	cds.comp40810_c0_seq1|m.188449	ENSP00000236959	0	1	592	1	592	1172	593	592	592	94.09	98.14	99.8314	100	0.998314	ENSG00000138363	5-aminoimidazole-4-carboxamide ribonucleotide formyltransferase/IMP cyclohydrolase [Source:HGNC Symbol;Acc:794]	794	ATIC
comp49454_c0_seq1|m.392215	cds.comp49454_c0_seq1|m.392215	ENSP00000329419	0	36	911	1	876	1810	942	906	876	98.63	99.32	92.9936	96.6887	0.961783	ENSG00000184432	coatomer protein complex, subunit beta 2 (beta prime) [Source:HGNC Symbol;Acc:2232]	2232	COPB2
comp46823_c0_seq1|m.294101	cds.comp46823_c0_seq1|m.294101	ENSP00000263849	0	1	324	1	325	534	325	325	325	92.31	95.08	99.6923	100	0.996923	ENSG00000104427	zinc finger, C2HC-type containing 1A [Source:HGNC Symbol;Acc:24277]	24277	ZC2HC1A
comp43015_c2_seq1|m.210671	cds.comp43015_c2_seq1|m.210671	ENSP00000286070	0	23	450	1	428	813	457	474	428	97.9	99.07	93.6543	90.2954	1.0372	ENSG00000155636	RNA binding motif protein 45 [Source:HGNC Symbol;Acc:24468]	24468	RBM45
comp48016_c0_seq1|m.330657	cds.comp48016_c0_seq1|m.330657	ENSP00000238738	2e-151	31	235	1	205	425	236	205	205	100	100	86.8644	100	0.868644	ENSG00000119729	ras homolog family member Q [Source:HGNC Symbol;Acc:17736]	17736	RHOQ
comp49281_c0_seq1|m.386097	cds.comp49281_c0_seq1|m.386097	ENSP00000366243	0	1	1383	1	1383	2585	1384	1383	1383	91.4	96.02	99.9277	100	0.999277	ENSG00000135048	transmembrane protein 2 [Source:HGNC Symbol;Acc:11869]	11869	TMEM2
Contig2166|m.13821	cds.Contig2166|m.13821	ENSP00000454945	2e-93	26	226	26	226	278	227	226	201	91.54	96.02	88.5463	88.9381	0.995595	ENSG00000131634	transmembrane protein 204 [Source:HGNC Symbol;Acc:14158]	14158	TMEM204
comp44914_c0_seq1|m.239291	cds.comp44914_c0_seq1|m.239291	ENSP00000368908	5e-107	1	200	1	200	310	201	200	200	97	98.5	99.5025	100	0.995025	ENSG00000183722	lipoma HMGIC fusion partner [Source:HGNC Symbol;Acc:6586]	6586	LHFP
comp48276_c0_seq4|m.344407	cds.comp48276_c0_seq4|m.344407	ENSP00000391478	0	1	391	1	393	649	392	393	394	86.29	90.36	99.7449	100	0.997449	ENSG00000141510	tumor protein p53 [Source:HGNC Symbol;Acc:11998]	11998	TP53
comp41023_c0_seq1|m.190189	cds.comp41023_c0_seq1|m.190189	ENSP00000354107	0	22	641	1	620	1152	642	620	620	95.65	97.9	96.5732	100	0.965732	ENSG00000131389	solute carrier family 6 (neurotransmitter transporter), member 6 [Source:HGNC Symbol;Acc:11052]	11052	SLC6A6
comp37799_c0_seq1|m.168770	cds.comp37799_c0_seq1|m.168770	ENSP00000424183	8e-84	1	124	1	124	245	125	124	124	97.58	99.19	99.2	100	0.992	ENSG00000109270	late endosomal/lysosomal adaptor, MAPK and MTOR activator 3 [Source:HGNC Symbol;Acc:15606]	15606	LAMTOR3
comp13669_c0_seq1|m.112834	cds.comp13669_c0_seq1|m.112834	ENSP00000300289	0	71	551	25	505	950	552	505	481	96.26	98.54	87.1377	95.2475	0.914855	ENSG00000167004	protein disulfide isomerase family A, member 3 [Source:HGNC Symbol;Acc:4606]	4606	PDIA3
comp33355_c1_seq1|m.149121	cds.comp33355_c1_seq1|m.149121	ENSP00000401155	1e-65	1	121	9	129	199	122	129	121	100	100	99.1803	93.7984	1.05738	ENSG00000242028	huntingtin interacting protein K [Source:HGNC Symbol;Acc:18418]	18418	HYPK
Contig4689|m.37462	cds.Contig4689|m.37462	ENSP00000367454	0	11	329	1	319	538	348	338	319	79	89.34	91.6667	94.3787	0.971264	ENSG00000169598	DNA fragmentation factor, 40kDa, beta polypeptide (caspase-activated DNase) [Source:HGNC Symbol;Acc:2773]	2773	DFFB
Contig6812|m.59795	cds.Contig6812|m.59795	ENSP00000355306	2e-63	1	218	1	231	202	229	243	231	62.34	70.13	95.1965	95.0617	1.00142	ENSG00000198912	chromosome 1 open reading frame 174 [Source:HGNC Symbol;Acc:27915]	27915	C1orf174
comp47943_c0_seq1|m.326934	cds.comp47943_c0_seq1|m.326934	ENSP00000349049	0	20	830	42	852	1450	831	852	811	99.63	99.88	97.5933	95.1878	1.02527	ENSG00000004487	lysine (K)-specific demethylase 1A [Source:HGNC Symbol;Acc:29079]	29079	KDM1A
Contig8343|m.78007	cds.Contig8343|m.78007	ENSP00000319308	8e-105	1	181	1	181	303	182	181	181	93.37	95.58	99.4505	100	0.994505	ENSG00000143248	regulator of G-protein signaling 5 [Source:HGNC Symbol;Acc:10001]	10001	RGS5
comp42481_c1_seq2|m.204254	cds.comp42481_c1_seq2|m.204254	ENSP00000461601	0	1	331	134	464	639	332	464	331	91.54	97.58	99.6988	71.3362	1.39759	ENSG00000263008	Williams-Beuren syndrome chromosome region 16 [Source:UniProtKB/TrEMBL;Acc:B2RXG5]	X	X
comp47030_c0_seq5|m.299231	cds.comp47030_c0_seq5|m.299231	ENSP00000295124	0	17	673	5	664	1147	675	665	661	85.33	91.38	97.3333	99.2481	0.980707	ENSG00000163006	coiled-coil domain containing 138 [Source:HGNC Symbol;Acc:26531]	26531	CCDC138
comp50535_c0_seq2|m.453903	cds.comp50535_c0_seq2|m.453903	ENSP00000417659	0	1	360	1	360	739	361	360	360	98.89	99.72	99.723	100	0.99723	ENSG00000163590	protein phosphatase, Mg2+/Mn2+ dependent, 1L [Source:HGNC Symbol;Acc:16381]	16381	PPM1L
comp43497_c2_seq1|m.217511	cds.comp43497_c2_seq1|m.217511	ENSP00000373153	5e-161	34	259	29	254	452	260	254	226	98.67	99.12	86.9231	88.9764	0.976923	ENSG00000206527	protein tyrosine phosphatase-like (proline instead of catalytic arginine), member b [Source:HGNC Symbol;Acc:9640]	9640	PTPLB
Contig6329|m.54160	cds.Contig6329|m.54160	ENSP00000290200	0	28	348	1	321	533	412	325	321	82.24	90.03	77.9126	98.7692	0.788835	ENSG00000243646	interleukin 10 receptor, beta [Source:HGNC Symbol;Acc:5965]	5965	IL10RB
comp48435_c0_seq4|m.349361	cds.comp48435_c0_seq4|m.349361	ENSP00000476145	0	1	513	1	504	958	515	505	513	89.47	92.98	99.6117	99.802	0.998093	ENSG00000111816	fyn-related kinase [Source:HGNC Symbol;Acc:3955]	3955	FRK
comp45700_c0_seq1|m.258316	cds.comp45700_c0_seq1|m.258316	ENSP00000269886	0	1	367	1	368	670	368	368	368	95.11	97.55	99.7283	100	0.997283	ENSG00000141985	SH3-domain GRB2-like 1 [Source:HGNC Symbol;Acc:10830]	10830	SH3GL1
comp48351_c2_seq1|m.347368	cds.comp48351_c2_seq1|m.347368	ENSP00000417078	0	1	809	200	1008	1617	810	1008	809	97.53	99.26	99.8765	80.2579	1.24444	ENSG00000174953	DEAH (Asp-Glu-Ala-His) box polypeptide 36 [Source:HGNC Symbol;Acc:14410]	14410	DHX36
comp41943_c1_seq10|m.198372	cds.comp41943_c1_seq10|m.198372	ENSP00000374390	0	1	731	1	731	1109	732	731	731	85.09	90.15	99.8634	100	0.998634	ENSG00000174948	G protein-coupled receptor 149 [Source:HGNC Symbol;Acc:23627]	23627	GPR149
comp45113_c0_seq3|m.244054	cds.comp45113_c0_seq3|m.244054	ENSP00000006101	3e-119	11	220	1	208	343	221	208	210	87.14	90.95	95.0226	100	0.950226	ENSG00000005243	coatomer protein complex, subunit zeta 2 [Source:HGNC Symbol;Acc:19356]	19356	COPZ2
comp38036_c0_seq1|m.170040	cds.comp38036_c0_seq1|m.170040	ENSP00000429445	0	1	386	59	444	772	407	464	386	95.85	97.67	94.8403	83.1897	1.14005	ENSG00000168546	GDNF family receptor alpha 2 [Source:HGNC Symbol;Acc:4244]	4244	GFRA2
comp36066_c0_seq1|m.160100	cds.comp36066_c0_seq1|m.160100	ENSP00000423306	0	1	677	1	676	1199	678	676	677	85.23	92.47	99.8525	100	0.998525	ENSG00000171509	relaxin/insulin-like family peptide receptor 1 [Source:HGNC Symbol;Acc:19718]	19718	RXFP1
Contig3612|m.26361	cds.Contig3612|m.26361	ENSP00000259050	0	1	706	1	704	925	707	704	708	91.24	93.79	99.8586	100	0.998586	ENSG00000136536	membrane-associated ring finger (C3HC4) 7, E3 ubiquitin protein ligase [Source:HGNC Symbol;Acc:17393]	17393	MARCH7
comp43755_c0_seq3|m.221038	cds.comp43755_c0_seq3|m.221038	ENSP00000335029	0	29	862	1	834	1640	863	834	834	92.57	97	96.6396	100	0.966396	ENSG00000185989	RAS p21 protein activator 3 [Source:HGNC Symbol;Acc:20331]	20331	RASA3
comp48328_c0_seq4|m.346817	cds.comp48328_c0_seq4|m.346817	ENSP00000391677	0	34	857	27	850	1489	858	850	824	97.69	99.03	96.0373	96.9412	0.990676	ENSG00000155903	RAS p21 protein activator 2 [Source:HGNC Symbol;Acc:9872]	9872	RASA2
Contig6437|m.55482	cds.Contig6437|m.55482	ENSP00000357551	0	1	881	1	878	1598	906	902	881	89.33	93.87	97.2406	97.3392	0.998987	ENSG00000130640	tubulin, gamma complex associated protein 2 [Source:HGNC Symbol;Acc:18599]	18599	TUBGCP2
comp49884_c1_seq2|m.414711	cds.comp49884_c1_seq2|m.414711	ENSP00000355251	7e-111	101	348	23	250	328	351	252	248	67.74	78.63	70.6553	90.4762	0.780927	ENSG00000198546	zinc finger protein 511 [Source:HGNC Symbol;Acc:28445]	28445	ZNF511
comp49988_c0_seq1|m.419853	cds.comp49988_c0_seq1|m.419853	ENSP00000304370	0	72	623	28	579	1126	624	579	552	98.55	99.82	88.4615	95.3368	0.927885	ENSG00000168438	cell division cycle 40 [Source:HGNC Symbol;Acc:17350]	17350	CDC40
Contig4405|m.34644	cds.Contig4405|m.34644	ENSP00000357920	0	4	371	2	369	621	372	369	368	80.98	88.32	98.9247	99.729	0.991935	ENSG00000203797	D-aspartate oxidase [Source:HGNC Symbol;Acc:2727]	2727	DDO
Contig8960|m.86857	cds.Contig8960|m.86857	ENSP00000327116	0	1	535	1	535	993	536	535	535	95.7	98.5	99.8134	100	0.998134	ENSG00000013016	EH-domain containing 3 [Source:HGNC Symbol;Acc:3244]	3244	EHD3
comp51264_c2_seq4|m.493987	cds.comp51264_c2_seq4|m.493987	ENSP00000439036	0	1	294	79	372	591	294	407	294	97.28	99.32	100	72.2359	1.38435	ENSG00000024422	EH-domain containing 2 [Source:HGNC Symbol;Acc:3243]	3243	EHD2
comp13830_c0_seq1|m.113136	cds.comp13830_c0_seq1|m.113136	ENSP00000393393	5e-76	1	110	1	110	224	111	110	110	99.09	99.09	99.0991	100	0.990991	ENSG00000182899	ribosomal protein L35a [Source:HGNC Symbol;Acc:10345]	10345	RPL35A
Contig6454|m.55671	cds.Contig6454|m.55671	ENSP00000368727	0	1	1198	1	1197	2177	1198	1333	1198	92.99	97.08	100	89.7974	1.11362	ENSG00000158125	xanthine dehydrogenase [Source:HGNC Symbol;Acc:12805]	12805	XDH
comp45060_c0_seq1|m.242797	cds.comp45060_c0_seq1|m.242797	ENSP00000410926	0	1	646	47	692	1221	647	692	646	93.96	96.75	99.8454	93.3526	1.06955	ENSG00000185621	leishmanolysin-like (metallopeptidase M8 family) [Source:HGNC Symbol;Acc:15991]	15991	LMLN
comp34773_c0_seq1|m.154910	cds.comp34773_c0_seq1|m.154910	ENSP00000257527	0	55	810	27	781	1323	810	918	756	90.87	95.11	93.3333	82.244	1.13483	ENSG00000135074	ADAM metallopeptidase domain 19 [Source:HGNC Symbol;Acc:197]	197	ADAM19
comp48474_c0_seq8|m.351312	cds.comp48474_c0_seq8|m.351312	ENSP00000418748	0	83	773	27	717	1164	774	717	691	95.51	96.67	89.2765	96.3738	0.926357	ENSG00000103067	epithelial splicing regulatory protein 2 [Source:HGNC Symbol;Acc:26152]	26152	ESRP2
comp45869_c0_seq7|m.262469	cds.comp45869_c0_seq7|m.262469	ENSP00000326604	0	1	490	1	490	899	491	490	490	98.37	99.18	99.7963	100	0.997963	ENSG00000105983	limb development membrane protein 1 [Source:HGNC Symbol;Acc:13243]	13243	LMBR1
comp39334_c0_seq1|m.177924	cds.comp39334_c0_seq1|m.177924	ENSP00000315011	0	1	427	1	427	818	428	427	427	96.49	98.83	99.7664	100	0.997664	ENSG00000151617	endothelin receptor type A [Source:HGNC Symbol;Acc:3179]	3179	EDNRA
comp49146_c1_seq3|m.379652	cds.comp49146_c1_seq3|m.379652	ENSP00000384084	0	50	667	1	627	1139	668	627	627	93.3	95.06	92.515	100	0.92515	ENSG00000138101	dystrobrevin, beta [Source:HGNC Symbol;Acc:3058]	3058	DTNB
comp48061_c1_seq1|m.332143	cds.comp48061_c1_seq1|m.332143	ENSP00000439068	1e-132	1	199	1	199	375	200	199	199	89.95	95.98	99.5	100	0.995	ENSG00000169372	CASP2 and RIPK1 domain containing adaptor with death domain [Source:HGNC Symbol;Acc:2340]	2340	CRADD
Contig2318|m.15072	cds.Contig2318|m.15072	ENSP00000468946	0	19	1658	1	1640	3016	1659	1640	1640	91.16	95.85	98.8547	100	0.988547	ENSG00000269216	X	X	X
comp50948_c5_seq4|m.472894	cds.comp50948_c5_seq4|m.472894	ENSP00000296529	0	1	351	1	345	613	352	345	351	88.6	93.73	99.7159	100	0.997159	ENSG00000164124	transmembrane protein 144 [Source:HGNC Symbol;Acc:25633]	25633	TMEM144
comp47951_c0_seq1|m.327023	cds.comp47951_c0_seq1|m.327023	ENSP00000286648	0	52	311	1	260	518	312	260	260	94.23	97.69	83.3333	100	0.833333	ENSG00000156136	deoxycytidine kinase [Source:HGNC Symbol;Acc:2704]	2704	DCK
comp45083_c0_seq1|m.243442	cds.comp45083_c0_seq1|m.243442	ENSP00000284320	0	1	608	1	608	992	609	608	608	97.53	98.52	99.8358	100	0.998358	ENSG00000154174	translocase of outer mitochondrial membrane 70 homolog A (S. cerevisiae) [Source:HGNC Symbol;Acc:11985]	11985	TOMM70A
comp45941_c3_seq1|m.266908	cds.comp45941_c3_seq1|m.266908	ENSP00000286448	1e-149	1	220	1	220	421	221	220	220	98.64	99.55	99.5475	100	0.995475	ENSG00000124333	vesicle-associated membrane protein 7 [Source:HGNC Symbol;Acc:11486]	11486	VAMP7
comp49307_c1_seq1|m.386978	cds.comp49307_c1_seq1|m.386978	ENSP00000343873	0	1	964	1	964	1751	974	1086	964	95.95	97.61	98.9733	88.7661	1.11499	ENSG00000112992	nicotinamide nucleotide transhydrogenase [Source:HGNC Symbol;Acc:7863]	7863	NNT
comp46933_c2_seq6|m.297033	cds.comp46933_c2_seq6|m.297033	ENSP00000264266	0	60	491	34	465	786	492	465	432	96.06	99.31	87.8049	92.9032	0.945122	ENSG00000118855	major facilitator superfamily domain containing 1 [Source:HGNC Symbol;Acc:25874]	25874	MFSD1
comp39093_c0_seq1|m.176355	cds.comp39093_c0_seq1|m.176355	ENSP00000307449	0	5	322	68	386	532	323	386	319	80.88	88.4	98.452	82.6425	1.1913	ENSG00000103154	N-terminal EF-hand calcium binding protein 2 [Source:HGNC Symbol;Acc:23746]	23746	NECAB2
comp41600_c0_seq1|m.195094	cds.comp41600_c0_seq1|m.195094	ENSP00000358529	4e-121	36	247	10	221	349	248	221	212	94.81	98.58	85.4839	95.9276	0.891129	ENSG00000134198	tetraspanin 2 [Source:HGNC Symbol;Acc:20659]	20659	TSPAN2
comp43121_c0_seq3|m.212429	cds.comp43121_c0_seq3|m.212429	ENSP00000341037	0	1	569	1	569	1155	570	569	569	98.77	99.65	99.8246	100	0.998246	ENSG00000140153	WD repeat domain 20 [Source:HGNC Symbol;Acc:19667]	19667	WDR20
comp45860_c0_seq1|m.262328	cds.comp45860_c0_seq1|m.262328	ENSP00000458007	2e-43	1	76	1	76	139	77	76	76	93.42	94.74	98.7013	100	0.987013	ENSG00000230989	heat shock factor binding protein 1 [Source:HGNC Symbol;Acc:5203]	5203	HSBP1
comp46762_c0_seq1|m.291373	cds.comp46762_c0_seq1|m.291373	ENSP00000265175	0	19	1266	9	1268	1971	1267	1268	1261	90.72	93.5	98.5004	99.3691	0.991258	ENSG00000138802	SEC24 family, member B (S. cerevisiae) [Source:HGNC Symbol;Acc:10704]	10704	SEC24B
comp50393_c2_seq9|m.447171	cds.comp50393_c2_seq9|m.447171	ENSP00000264893	0	71	439	7	375	730	494	429	369	100	100	74.6964	86.014	0.868421	ENSG00000138758	septin 11 [Source:HGNC Symbol;Acc:25589]	25589	SEPT11
comp38880_c0_seq1|m.174781	cds.comp38880_c0_seq1|m.174781	ENSP00000435316	0	29	440	10	421	727	441	421	412	92.96	97.09	93.424	97.8622	0.954649	ENSG00000173227	synaptotagmin XII [Source:HGNC Symbol;Acc:18381]	18381	SYT12
Contig5828|m.48452	cds.Contig5828|m.48452	ENSP00000228918	0	1	410	1	419	523	415	435	419	72.32	80.91	98.7952	96.3218	1.02568	ENSG00000111321	lymphotoxin beta receptor (TNFR superfamily, member 3) [Source:HGNC Symbol;Acc:6718]	6718	LTBR
comp41171_c0_seq2|m.191226	cds.comp41171_c0_seq2|m.191226	ENSP00000265421	0	46	380	1	335	677	381	335	335	97.91	98.81	87.9265	100	0.879265	ENSG00000070501	polymerase (DNA directed), beta [Source:HGNC Symbol;Acc:9174]	9174	POLB
comp51234_c0_seq2|m.492050	cds.comp51234_c0_seq2|m.492050	ENSP00000368932	0	1	961	1	975	1801	963	976	982	89.82	92.97	99.7923	99.8975	0.998947	ENSG00000133816	microtubule associated monooxygenase, calponin and LIM domain containing 2 [Source:HGNC Symbol;Acc:24693]	24693	MICAL2
comp40200_c0_seq1|m.183807	cds.comp40200_c0_seq1|m.183807	ENSP00000475471	2e-41	24	101	24	101	136	108	107	78	89.74	89.74	72.2222	72.8972	0.990741	ENSG00000272835	single-pass membrane protein with aspartate-rich tail 1 [Source:HGNC Symbol;Acc:25055]	25055	SMDT1
comp45037_c0_seq1|m.242046	cds.comp45037_c0_seq1|m.242046	ENSP00000381968	0	1	551	1	552	1007	552	552	552	88.04	95.47	99.8188	100	0.998188	ENSG00000172296	serine palmitoyltransferase, long chain base subunit 3 [Source:HGNC Symbol;Acc:16253]	16253	SPTLC3
comp50062_c0_seq1|m.423964	cds.comp50062_c0_seq1|m.423964	ENSP00000309532	4e-104	1	188	1	188	302	190	189	188	93.62	97.87	98.9474	99.4709	0.994737	ENSG00000175274	tumor protein p53 inducible protein 11 [Source:HGNC Symbol;Acc:16842]	16842	TP53I11
comp34824_c0_seq2|m.155149	cds.comp34824_c0_seq2|m.155149	ENSP00000262487	0	1	460	5	464	857	461	464	460	94.57	96.09	99.7831	99.1379	1.00651	ENSG00000101230	isthmin 1, angiogenesis inhibitor [Source:HGNC Symbol;Acc:16213]	16213	ISM1
comp45893_c6_seq2|m.265262	cds.comp45893_c6_seq2|m.265262	ENSP00000338624	0	1	416	1	420	801	417	420	420	96.43	98.1	99.7602	100	0.997602	ENSG00000089123	taspase, threonine aspartase, 1 [Source:HGNC Symbol;Acc:15859]	15859	TASP1
comp45322_c0_seq2|m.248414	cds.comp45322_c0_seq2|m.248414	ENSP00000472914	0	1	809	272	1096	1189	810	1096	826	77.85	85.71	99.8765	75.2737	1.32684	ENSG00000064607	SURP and G patch domain containing 2 [Source:HGNC Symbol;Acc:18641]	18641	SUGP2
Contig2382|m.15578	cds.Contig2382|m.15578	ENSP00000389630	0	31	753	1	723	1375	754	723	723	93.5	97.65	95.8886	100	0.958886	ENSG00000156162	dpy-19-like 4 (C. elegans) [Source:HGNC Symbol;Acc:27829]	27829	DPY19L4
comp38480_c0_seq1|m.172460	cds.comp38480_c0_seq1|m.172460	ENSP00000404122	0	1	600	1	600	999	601	600	600	88.67	94.5	99.8336	100	0.998336	ENSG00000096872	intraflagellar transport 74 homolog (Chlamydomonas) [Source:HGNC Symbol;Acc:21424]	21424	IFT74
comp50313_c0_seq1|m.440236	cds.comp50313_c0_seq1|m.440236	ENSP00000451091	0	39	451	1	414	762	452	414	422	89.1	93.13	91.3717	100	0.913717	ENSG00000100605	inositol-tetrakisphosphate 1-kinase [Source:HGNC Symbol;Acc:6177]	6177	ITPK1
Contig1087|m.5448	cds.Contig1087|m.5448	ENSP00000367121	0	7	571	4	568	750	572	568	569	80.67	87.17	98.7762	99.4718	0.993007	ENSG00000168003	solute carrier family 3 (amino acid transporter heavy chain), member 2 [Source:HGNC Symbol;Acc:11026]	11026	SLC3A2
Contig2561|m.17301	cds.Contig2561|m.17301	ENSP00000433942	0	1	664	193	867	1014	665	867	678	84.81	88.35	99.8496	77.8547	1.28251	ENSG00000159314	Rho GTPase activating protein 27 [Source:HGNC Symbol;Acc:31813]	31813	ARHGAP27
comp49269_c1_seq1|m.385710	cds.comp49269_c1_seq1|m.385710	ENSP00000370224	3e-84	1	305	1	310	260	306	310	310	70.32	75.16	99.6732	100	0.996732	ENSG00000169116	prostate androgen-regulated mucin-like protein 1 [Source:HGNC Symbol;Acc:24536]	24536	PARM1
comp44764_c0_seq1|m.236192	cds.comp44764_c0_seq1|m.236192	ENSP00000433627	6e-61	33	122	1	90	186	123	90	90	100	100	73.1707	100	0.731707	ENSG00000134809	translocase of inner mitochondrial membrane 10 homolog (yeast) [Source:HGNC Symbol;Acc:11814]	11814	TIMM10
comp48958_c0_seq2|m.372056	cds.comp48958_c0_seq2|m.372056	ENSP00000273221	0	22	955	1	934	1592	969	963	934	96.25	97.43	96.388	96.9886	0.993808	ENSG00000144711	IQ motif and Sec7 domain 1 [Source:HGNC Symbol;Acc:29112]	29112	IQSEC1
Contig9068|m.88317	cds.Contig9068|m.88317	ENSP00000413035	0	28	410	1	383	630	419	451	383	98.43	98.96	91.4081	84.9224	1.07637	ENSG00000100320	RNA binding protein, fox-1 homolog (C. elegans) 2 [Source:HGNC Symbol;Acc:9906]	9906	RBFOX2
comp48603_c2_seq54|m.357543	cds.comp48603_c2_seq54|m.357543	ENSP00000313327	2e-149	59	298	67	306	427	299	306	240	99.17	99.58	80.2676	78.4314	1.02341	ENSG00000138668	heterogeneous nuclear ribonucleoprotein D (AU-rich element RNA binding protein 1, 37kDa) [Source:HGNC Symbol;Acc:5036]	5036	HNRNPD
comp44638_c0_seq1|m.234446	cds.comp44638_c0_seq1|m.234446	ENSP00000312311	8e-161	9	287	1	279	454	288	279	279	78.85	87.1	96.875	100	0.96875	ENSG00000259494	mitochondrial ribosomal protein L46 [Source:HGNC Symbol;Acc:1192]	1192	MRPL46
comp49369_c0_seq9|m.388581	cds.comp49369_c0_seq9|m.388581	ENSP00000359380	0	1	358	1	359	635	359	359	359	85.79	94.43	99.7214	100	0.997214	ENSG00000099194	stearoyl-CoA desaturase (delta-9-desaturase) [Source:HGNC Symbol;Acc:10571]	10571	SCD
comp49528_c1_seq6|m.393700	cds.comp49528_c1_seq6|m.393700	ENSP00000263817	0	1	1324	1	1321	2394	1325	1321	1325	89.89	95.17	99.9245	100	0.999245	ENSG00000073734	ATP-binding cassette, sub-family B (MDR/TAP), member 11 [Source:HGNC Symbol;Acc:42]	42	ABCB11
comp44425_c0_seq1|m.230680	cds.comp44425_c0_seq1|m.230680	ENSP00000357823	5e-149	64	287	44	267	423	288	267	224	90.62	96.88	77.7778	83.8951	0.927083	ENSG00000143436	mitochondrial ribosomal protein L9 [Source:HGNC Symbol;Acc:14277]	14277	MRPL9
comp42134_c1_seq2|m.200184	cds.comp42134_c1_seq2|m.200184	ENSP00000357810	0	62	629	26	593	927	630	593	568	92.96	95.95	90.1587	95.7841	0.94127	ENSG00000213171	leucine rich repeat and Ig domain containing 4 [Source:HGNC Symbol;Acc:31814]	31814	LINGO4
comp50421_c3_seq1|m.449006	cds.comp50421_c3_seq1|m.449006	ENSP00000254250	1e-120	1	213	1	213	346	214	213	213	92.49	95.77	99.5327	100	0.995327	ENSG00000131931	THAP domain containing, apoptosis associated protein 1 [Source:HGNC Symbol;Acc:20856]	20856	THAP1
comp51354_c0_seq1|m.499262	cds.comp51354_c0_seq1|m.499262	ENSP00000405842	0	1	1783	304	2099	2192	1784	2099	1798	77.92	87.6	99.9439	85.5646	1.16805	ENSG00000144674	golgin A4 [Source:HGNC Symbol;Acc:4427]	4427	GOLGA4
Contig6906|m.61038	cds.Contig6906|m.61038	ENSP00000403458	7e-133	1	266	1	266	382	267	266	266	80.08	88.72	99.6255	100	0.996255	ENSG00000228080	major histocompatibility complex, class II, DR beta 1 [Source:HGNC Symbol;Acc:4948]	4948	HLA-DRB1
Contig6904|m.61023	cds.Contig6904|m.61023	ENSP00000405960	4e-131	47	294	19	266	378	295	266	248	79.84	89.52	84.0678	93.2331	0.901695	ENSG00000229074	major histocompatibility complex, class II, DR beta 1 [Source:HGNC Symbol;Acc:4948]	4948	HLA-DRB1
comp47932_c1_seq2|m.326700	cds.comp47932_c1_seq2|m.326700	ENSP00000424381	0	1	704	3	707	1009	705	707	707	84.72	90.81	99.8582	99.7171	1.00141	ENSG00000100258	lipase maturation factor 2 [Source:HGNC Symbol;Acc:25096]	25096	LMF2
comp51363_c0_seq4|m.502155	cds.comp51363_c0_seq4|m.502155	ENSP00000305699	0	1	718	1	718	1329	719	718	718	98.75	99.58	99.8609	100	0.998609	ENSG00000168172	hook microtubule-tethering protein 3 [Source:HGNC Symbol;Acc:23576]	23576	HOOK3
comp51243_c0_seq2|m.492379	cds.comp51243_c0_seq2|m.492379	ENSP00000257829	0	1	998	1	998	1769	1025	1025	998	96.19	98.7	97.3659	97.3659	1	ENSG00000135372	N-acetyltransferase 10 (GCN5-related) [Source:HGNC Symbol;Acc:29830]	29830	NAT10
Contig1385|m.7661	cds.Contig1385|m.7661	ENSP00000303423	0	63	393	49	379	640	394	379	331	97.58	99.7	84.0102	87.3351	0.961929	ENSG00000168522	farnesyltransferase, CAAX box, alpha [Source:HGNC Symbol;Acc:3782]	3782	FNTA
Contig1622|m.9397	cds.Contig1622|m.9397	ENSP00000410088	0	25	638	1	605	846	639	605	614	82.25	86.97	96.0876	100	0.960876	ENSG00000025770	non-SMC condensin II complex, subunit H2 [Source:HGNC Symbol;Acc:25071]	25071	NCAPH2
comp48439_c0_seq9|m.349416	cds.comp48439_c0_seq9|m.349416	ENSP00000321209	0	35	645	1	652	898	646	652	653	71.67	80.86	94.582	100	0.94582	ENSG00000171606	zinc finger protein 274 [Source:HGNC Symbol;Acc:13068]	13068	ZNF274
comp50750_c0_seq2|m.462635	cds.comp50750_c0_seq2|m.462635	ENSP00000410157	0	1	912	115	1025	1732	913	1025	912	96.82	98.36	99.8905	88.878	1.1239	ENSG00000166016	ankyrin repeat and BTB (POZ) domain containing 2 [Source:HGNC Symbol;Acc:23842]	23842	ABTB2
Contig1748|m.10321	cds.Contig1748|m.10321	ENSP00000379036	0	29	475	34	480	660	480	482	447	85.68	90.6	93.125	92.7386	1.00417	ENSG00000025708	thymidine phosphorylase [Source:HGNC Symbol;Acc:3148]	3148	TYMP
comp44808_c0_seq1|m.236918	cds.comp44808_c0_seq1|m.236918	ENSP00000261495	0	1	469	114	584	648	470	584	471	86.41	91.08	99.7872	80.6507	1.23728	ENSG00000072134	epsin 2 [Source:HGNC Symbol;Acc:18639]	18639	EPN2
comp45777_c0_seq1|m.260511	cds.comp45777_c0_seq1|m.260511	ENSP00000270460	0	1	576	1	576	710	577	576	576	95.14	97.05	99.8267	100	0.998267	ENSG00000063245	epsin 1 [Source:HGNC Symbol;Acc:21604]	21604	EPN1
comp38216_c0_seq1|m.171090	cds.comp38216_c0_seq1|m.171090	ENSP00000448953	9e-88	21	210	22	225	264	224	238	204	76.96	83.33	84.8214	85.7143	0.989583	ENSG00000167779	insulin-like growth factor binding protein 6 [Source:HGNC Symbol;Acc:5475]	5475	IGFBP6
comp44188_c0_seq1|m.227344	cds.comp44188_c0_seq1|m.227344	ENSP00000310723	0	108	820	108	820	1235	821	820	713	99.44	99.86	86.8453	86.9512	0.998782	ENSG00000174243	DEAD (Asp-Glu-Ala-Asp) box polypeptide 23 [Source:HGNC Symbol;Acc:17347]	17347	DDX23
comp49202_c1_seq1|m.381739	cds.comp49202_c1_seq1|m.381739	ENSP00000301466	0	1	523	1	521	786	525	522	525	82.48	88	99.619	99.8084	0.998103	ENSG00000167780	sterol O-acyltransferase 2 [Source:HGNC Symbol;Acc:11178]	11178	SOAT2
comp33694_c0_seq1|m.150292	cds.comp33694_c0_seq1|m.150292	ENSP00000386541	0	20	310	20	310	604	311	310	291	100	100	93.5691	93.871	0.996785	ENSG00000115233	proteasome (prosome, macropain) 26S subunit, non-ATPase, 14 [Source:HGNC Symbol;Acc:16889]	16889	PSMD14
Contig8749|m.84049	cds.Contig8749|m.84049	ENSP00000409463	2e-127	1	193	1	193	362	194	193	193	96.37	98.45	99.4845	100	0.994845	ENSG00000139651	zinc finger protein 740 [Source:HGNC Symbol;Acc:27465]	27465	ZNF740
comp50317_c0_seq4|m.440352	cds.comp50317_c0_seq4|m.440352	ENSP00000452191	0	1	493	1	493	920	494	493	493	96.75	99.19	99.7976	100	0.997976	ENSG00000151445	VPS33B interacting protein, apical-basolateral polarity regulator, spe-39 homolog [Source:HGNC Symbol;Acc:20347]	20347	VIPAS39
Contig750|m.3234	cds.Contig750|m.3234	ENSP00000246071	1e-141	85	309	1	225	404	310	225	225	96.89	96.89	72.5806	100	0.725806	ENSG00000125870	small nuclear ribonucleoprotein polypeptide B [Source:HGNC Symbol;Acc:11155]	11155	SNRPB2
comp39364_c0_seq1|m.178042	cds.comp39364_c0_seq1|m.178042	ENSP00000216479	0	1	338	1	338	679	339	338	338	95.86	98.52	99.705	100	0.99705	ENSG00000100591	AHA1, activator of heat shock 90kDa protein ATPase homolog 1 (yeast) [Source:HGNC Symbol;Acc:1189]	1189	AHSA1
comp52266_c0_seq1|m.512962	cds.comp52266_c0_seq1|m.512962	ENSP00000340684	0	5	397	1	396	747	397	527	396	88.64	96.21	98.9924	75.1423	1.3174	ENSG00000189221	monoamine oxidase A [Source:HGNC Symbol;Acc:6833]	6833	MAOA
Contig4431|m.34903	cds.Contig4431|m.34903	ENSP00000377245	0	1	624	1	624	1257	625	624	624	95.67	97.76	99.84	100	0.9984	ENSG00000079999	kelch-like ECH-associated protein 1 [Source:HGNC Symbol;Acc:23177]	23177	KEAP1
Contig8372|m.78458	cds.Contig8372|m.78458	ENSP00000216484	0	44	593	14	562	1073	594	562	550	98.55	99.27	92.5926	97.6868	0.947851	ENSG00000100596	serine palmitoyltransferase, long chain base subunit 2 [Source:HGNC Symbol;Acc:11278]	11278	SPTLC2
comp41266_c1_seq1|m.192094	cds.comp41266_c1_seq1|m.192094	ENSP00000216489	0	14	402	1	389	721	403	389	389	86.89	93.06	96.5261	100	0.965261	ENSG00000100601	alkB, alkylation repair homolog 1 (E. coli) [Source:HGNC Symbol;Acc:17911]	17911	ALKBH1
comp41617_c0_seq1|m.195263	cds.comp41617_c0_seq1|m.195263	ENSP00000367309	0	65	584	1	520	973	585	520	520	93.65	98.08	88.8889	100	0.888889	ENSG00000069535	monoamine oxidase B [Source:HGNC Symbol;Acc:6834]	6834	MAOB
comp48904_c3_seq10|m.370351	cds.comp48904_c3_seq10|m.370351	ENSP00000401232	0	26	389	1	365	675	390	365	365	93.7	96.71	93.3333	100	0.933333	ENSG00000180776	zinc finger, DHHC-type containing 20 [Source:HGNC Symbol;Acc:20749]	20749	ZDHHC20
comp45648_c0_seq1|m.257211	cds.comp45648_c0_seq1|m.257211	ENSP00000465858	0	35	597	6	573	1103	598	573	568	92.08	96.48	94.1472	99.1274	0.949759	ENSG00000105220	glucose-6-phosphate isomerase [Source:HGNC Symbol;Acc:4458]	4458	GPI
Contig8968|m.86959	cds.Contig8968|m.86959	ENSP00000280333	0	26	1890	1	1865	3496	1891	1865	1865	96.46	98.66	98.6251	100	0.986251	ENSG00000150760	dedicator of cytokinesis 1 [Source:HGNC Symbol;Acc:2987]	2987	DOCK1
comp48762_c1_seq2|m.365236	cds.comp48762_c1_seq2|m.365236	ENSP00000357202	0	1	343	1	353	562	344	353	353	82.15	87.54	99.7093	100	0.997093	ENSG00000143319	interferon stimulated exonuclease gene 20kDa-like 2 [Source:HGNC Symbol;Acc:25745]	25745	ISG20L2
comp42399_c0_seq2|m.203071	cds.comp42399_c0_seq2|m.203071	ENSP00000246535	9e-177	1	365	2	358	501	366	358	369	75.61	81.03	99.7268	99.7207	1.00006	ENSG00000126249	programmed cell death 2-like [Source:HGNC Symbol;Acc:28194]	28194	PDCD2L
comp47390_c0_seq15|m.308441	cds.comp47390_c0_seq15|m.308441	ENSP00000357199	0	1	474	1	475	757	475	475	475	92.63	94.53	99.7895	100	0.997895	ENSG00000143303	ribosomal RNA adenine dimethylase domain containing 1 [Source:HGNC Symbol;Acc:24273]	24273	RRNAD1
comp60266_c0_seq1|m.528108	cds.comp60266_c0_seq1|m.528108	ENSP00000428730	2e-134	1	331	4	361	395	331	455	361	63.71	72.58	100	78.6813	1.27095	ENSG00000188916	family with sequence similarity 196, member A [Source:HGNC Symbol;Acc:33859]	33859	FAM196A
comp39877_c0_seq3|m.181535	cds.comp39877_c0_seq3|m.181535	ENSP00000357194	1e-133	1	216	1	216	379	217	216	216	92.13	96.3	99.5392	100	0.995392	ENSG00000143314	mitochondrial ribosomal protein L24 [Source:HGNC Symbol;Acc:14037]	14037	MRPL24
comp41371_c1_seq1|m.193151	cds.comp41371_c1_seq1|m.193151	ENSP00000282903	0	13	753	18	758	1414	754	758	741	92.85	96.63	98.2759	97.7573	1.00531	ENSG00000152952	procollagen-lysine, 2-oxoglutarate 5-dioxygenase 2 [Source:HGNC Symbol;Acc:9082]	9082	PLOD2
comp49887_c1_seq1|m.414893	cds.comp49887_c1_seq1|m.414893	ENSP00000244051	0	4	463	1	460	668	464	460	460	83.7	90.22	99.1379	100	0.991379	ENSG00000124217	molybdenum cofactor synthesis 3 [Source:HGNC Symbol;Acc:15765]	15765	MOCS3
comp42238_c0_seq1|m.201286	cds.comp42238_c0_seq1|m.201286	ENSP00000246548	0	19	658	1	640	1205	659	640	640	97.34	98.91	97.1168	100	0.971168	ENSG00000126261	ubiquitin-like modifier activating enzyme 2 [Source:HGNC Symbol;Acc:30661]	30661	UBA2
comp44095_c0_seq1|m.226266	cds.comp44095_c0_seq1|m.226266	ENSP00000264254	3e-123	1	240	1	239	355	241	239	240	87.08	94.17	99.5851	100	0.995851	ENSG00000115539	phosducin-like 3 [Source:HGNC Symbol;Acc:28860]	28860	PDCL3
comp43268_c0_seq3|m.214189	cds.comp43268_c0_seq3|m.214189	ENSP00000379488	0	1	781	1	781	1588	782	781	781	100	100	99.8721	100	0.998721	ENSG00000168036	catenin (cadherin-associated protein), beta 1, 88kDa [Source:HGNC Symbol;Acc:2514]	2514	CTNNB1
comp26276_c0_seq1|m.130337	cds.comp26276_c0_seq1|m.130337	ENSP00000380769	4e-47	27	118	1	92	151	119	92	92	98.91	98.91	77.3109	100	0.773109	ENSG00000160307	S100 calcium binding protein B [Source:HGNC Symbol;Acc:10500]	10500	S100B
Contig8848|m.85386	cds.Contig8848|m.85386	ENSP00000304004	4e-157	41	396	1	350	452	397	350	356	88.2	89.61	89.6725	100	0.896725	ENSG00000170608	forkhead box A3 [Source:HGNC Symbol;Acc:5023]	5023	FOXA3
comp50834_c2_seq6|m.466193	cds.comp50834_c2_seq6|m.466193	ENSP00000352456	0	1	550	1	549	994	551	549	550	94.18	96.55	99.8185	100	0.998185	ENSG00000169359	solute carrier family 33 (acetyl-CoA transporter), member 1 [Source:HGNC Symbol;Acc:95]	95	SLC33A1
comp47904_c0_seq1|m.325196	cds.comp47904_c0_seq1|m.325196	ENSP00000419851	0	1	693	1	693	1412	694	693	693	98.56	99.71	99.8559	100	0.998559	ENSG00000163655	guanine monphosphate synthase [Source:HGNC Symbol;Acc:4378]	4378	GMPS
comp45817_c0_seq3|m.261175	cds.comp45817_c0_seq3|m.261175	ENSP00000418766	0	1	485	1	485	989	486	485	485	98.14	99.18	99.7942	100	0.997942	ENSG00000121864	zinc finger protein 639 [Source:HGNC Symbol;Acc:30950]	30950	ZNF639
comp38917_c0_seq1|m.175043	cds.comp38917_c0_seq1|m.175043	ENSP00000358956	2e-158	6	263	1	260	446	264	260	260	86.54	93.46	97.7273	100	0.977273	ENSG00000146243	interleukin-1 receptor-associated kinase 1 binding protein 1 [Source:HGNC Symbol;Acc:17368]	17368	IRAK1BP1
comp49607_c0_seq1|m.397110	cds.comp49607_c0_seq1|m.397110	ENSP00000327824	4e-170	1	525	2	520	498	558	520	534	62.55	70.79	94.086	99.8077	0.942673	ENSG00000185436	interferon, lambda receptor 1 [Source:HGNC Symbol;Acc:18584]	18584	IFNLR1
Contig8720|m.83764	cds.Contig8720|m.83764	ENSP00000283296	0	1	1326	1	1325	2150	1348	1346	1326	81.15	88.61	98.368	98.4398	0.99927	ENSG00000069122	G protein-coupled receptor 116 [Source:HGNC Symbol;Acc:19030]	19030	GPR116
comp50053_c0_seq1|m.423003	cds.comp50053_c0_seq1|m.423003	ENSP00000338030	0	28	373	25	370	624	374	370	346	94.51	97.4	92.5134	93.5135	0.989305	ENSG00000084090	StAR-related lipid transfer (START) domain containing 7 [Source:HGNC Symbol;Acc:18063]	18063	STARD7
comp33836_c0_seq1|m.150862	cds.comp33836_c0_seq1|m.150862	ENSP00000357429	8e-88	1	132	1	132	256	133	132	132	91.67	97.73	99.2481	100	0.992481	ENSG00000164434	fatty acid binding protein 7, brain [Source:HGNC Symbol;Acc:3562]	3562	FABP7
comp48048_c1_seq1|m.331801	cds.comp48048_c1_seq1|m.331801	ENSP00000418287	0	1	339	1	339	632	340	339	339	96.46	97.94	99.7059	100	0.997059	ENSG00000144021	cytosolic iron-sulfur protein assembly 1 [Source:HGNC Symbol;Acc:14280]	14280	CIAO1
comp43246_c0_seq1|m.213962	cds.comp43246_c0_seq1|m.213962	ENSP00000355077	0	23	288	1	266	513	289	266	266	90.98	94.74	92.0415	100	0.920415	ENSG00000169189	non-SMC element 1 homolog (S. cerevisiae) [Source:HGNC Symbol;Acc:29897]	29897	NSMCE1
comp40502_c0_seq1|m.186034	cds.comp40502_c0_seq1|m.186034	ENSP00000357425	0	1	449	1	451	794	452	453	451	83.37	90.02	99.3363	99.5585	0.997768	ENSG00000172594	sphingomyelin phosphodiesterase, acid-like 3A [Source:HGNC Symbol;Acc:17389]	17389	SMPDL3A
comp43320_c0_seq1|m.214854	cds.comp43320_c0_seq1|m.214854	ENSP00000254719	0	34	649	1	616	1125	650	616	616	90.26	95.62	94.7692	100	0.947692	ENSG00000132383	replication protein A1, 70kDa [Source:HGNC Symbol;Acc:10289]	10289	RPA1
comp25903_c0_seq1|m.129311	cds.comp25903_c0_seq1|m.129311	ENSP00000296604	0	1	416	22	436	650	432	465	416	76.2	86.06	96.2963	89.2473	1.07898	ENSG00000164188	RAN binding protein 3-like [Source:HGNC Symbol;Acc:26353]	26353	RANBP3L
Contig710|m.2949	cds.Contig710|m.2949	ENSP00000341483	0	1	514	1	515	699	555	567	520	85.38	90.77	92.6126	90.8289	1.01964	ENSG00000031823	RAN binding protein 3 [Source:HGNC Symbol;Acc:9850]	9850	RANBP3
comp42116_c0_seq1|m.199997	cds.comp42116_c0_seq1|m.199997	ENSP00000257818	4e-125	36	250	6	227	360	251	227	222	92.79	93.69	85.6574	97.7974	0.875866	ENSG00000135363	LIM domain only 2 (rhombotin-like 1) [Source:HGNC Symbol;Acc:6642]	6642	LMO2
comp46424_c0_seq3|m.281894	cds.comp46424_c0_seq3|m.281894	ENSP00000378971	0	1	295	1	295	513	296	295	295	87.8	95.59	99.6622	100	0.996622	ENSG00000196502	sulfotransferase family, cytosolic, 1A, phenol-preferring, member 1 [Source:HGNC Symbol;Acc:11453]	11453	SULT1A1
Contig2093|m.13241	cds.Contig2093|m.13241	ENSP00000358596	0	7	302	89	384	572	303	384	296	90.88	95.27	97.6898	77.0833	1.26733	ENSG00000138166	dual specificity phosphatase 5 [Source:HGNC Symbol;Acc:3071]	3071	DUSP5
comp43980_c0_seq1|m.224785	cds.comp43980_c0_seq1|m.224785	ENSP00000220751	0	1	525	1	526	974	540	540	526	90.68	94.3	97.2222	97.4074	0.998099	ENSG00000104312	receptor-interacting serine-threonine kinase 2 [Source:HGNC Symbol;Acc:10020]	10020	RIPK2
comp42765_c0_seq1|m.207474	cds.comp42765_c0_seq1|m.207474	ENSP00000335201	4e-142	4	269	1	265	406	271	292	266	84.59	87.97	98.155	90.7534	1.08156	ENSG00000186666	BCDIN3 domain containing [Source:HGNC Symbol;Acc:27050]	27050	BCDIN3D
Contig3111|m.22125	cds.Contig3111|m.22125	ENSP00000421741	0	37	723	1	709	768	724	709	718	67.13	78.41	94.8895	100	0.948895	ENSG00000163945	UV-stimulated scaffold protein A [Source:HGNC Symbol;Acc:29304]	29304	UVSSA
comp47356_c0_seq1|m.306777	cds.comp47356_c0_seq1|m.306777	ENSP00000260947	0	23	758	41	777	1135	759	777	741	79.22	87.58	96.9697	94.852	1.02233	ENSG00000138376	BRCA1 associated RING domain 1 [Source:HGNC Symbol;Acc:952]	952	BARD1
comp45069_c0_seq1|m.243186	cds.comp45069_c0_seq1|m.243186	ENSP00000413019	0	12	410	1	399	706	411	399	399	82.96	91.23	97.0803	100	0.970803	ENSG00000107798	lipase A, lysosomal acid, cholesterol esterase [Source:HGNC Symbol;Acc:6617]	6617	LIPA
comp56063_c0_seq1|m.520458	cds.comp56063_c0_seq1|m.520458	ENSP00000053243	5e-94	29	208	2	182	277	211	184	181	76.24	82.87	85.3081	98.3696	0.86722	ENSG00000048462	tumor necrosis factor receptor superfamily, member 17 [Source:HGNC Symbol;Acc:11913]	11913	TNFRSF17
Contig1625|m.9411	cds.Contig1625|m.9411	ENSP00000420550	0	106	641	59	594	1099	642	594	536	100	100	83.4891	90.2357	0.925234	ENSG00000112640	protein phosphatase 2, regulatory subunit B', delta [Source:HGNC Symbol;Acc:9312]	9312	PPP2R5D
Contig1625|m.9412	cds.Contig1625|m.9412	ENSP00000244711	3e-88	1	174	14	185	261	175	185	174	93.68	95.98	99.4286	92.973	1.06944	ENSG00000124733	male-enhanced antigen 1 [Source:HGNC Symbol;Acc:6986]	6986	MEA1
comp40270_c0_seq1|m.184323	cds.comp40270_c0_seq1|m.184323	ENSP00000226299	0	37	555	1	519	971	556	519	519	92.29	96.53	93.3453	100	0.933453	ENSG00000002549	leucine aminopeptidase 3 [Source:HGNC Symbol;Acc:18449]	18449	LAP3
comp46651_c0_seq1|m.288418	cds.comp46651_c0_seq1|m.288418	ENSP00000262613	0	73	431	1	358	553	432	358	359	85.79	91.64	83.1019	100	0.831019	ENSG00000109062	solute carrier family 9, subfamily A (NHE3, cation proton antiporter 3), member 3 regulator 1 [Source:HGNC Symbol;Acc:11075]	11075	SLC9A3R1
comp40606_c0_seq4|m.186887	cds.comp40606_c0_seq4|m.186887	ENSP00000408005	0	1	337	1	337	563	338	337	337	92.88	96.14	99.7041	100	0.997041	ENSG00000065054	solute carrier family 9, subfamily A (NHE3, cation proton antiporter 3), member 3 regulator 2 [Source:HGNC Symbol;Acc:11076]	11076	SLC9A3R2
comp47632_c1_seq1|m.316599	cds.comp47632_c1_seq1|m.316599	ENSP00000237380	6e-101	39	185	32	178	294	186	178	147	97.28	98.64	79.0323	82.5843	0.956989	ENSG00000118579	mediator complex subunit 28 [Source:HGNC Symbol;Acc:24628]	24628	MED28
comp45400_c0_seq2|m.250508	cds.comp45400_c0_seq2|m.250508	ENSP00000265960	0	1	522	1	522	1036	523	522	522	98.66	99.43	99.8088	100	0.998088	ENSG00000119487	mitogen-activated protein kinase associated protein 1 [Source:HGNC Symbol;Acc:18752]	18752	MAPKAP1
comp46784_c0_seq3|m.293125	cds.comp46784_c0_seq3|m.293125	ENSP00000464281	3e-130	1	205	6	210	370	207	211	205	86.83	92.68	99.0338	97.1564	1.01932	ENSG00000109065	N-acetyltransferase 9 (GCN5-related, putative) [Source:HGNC Symbol;Acc:23133]	23133	NAT9
Contig2504|m.16639	cds.Contig2504|m.16639	ENSP00000334849	0	38	533	1	496	884	534	496	496	92.54	96.77	92.8839	100	0.928839	ENSG00000109066	transmembrane protein 104 [Source:HGNC Symbol;Acc:25984]	25984	TMEM104
comp51152_c0_seq35|m.486903	cds.comp51152_c0_seq35|m.486903	ENSP00000265348	0	1	1687	1	1698	2677	1688	1698	1699	84.99	91.29	99.9408	100	0.999408	ENSG00000044090	cullin 7 [Source:HGNC Symbol;Acc:21024]	21024	CUL7
comp43376_c0_seq1|m.216145	cds.comp43376_c0_seq1|m.216145	ENSP00000379181	0	81	404	24	347	682	404	368	324	98.46	100	80.198	88.0435	0.910891	ENSG00000101146	ribonucleic acid export 1 [Source:HGNC Symbol;Acc:9828]	9828	RAE1
comp45937_c1_seq1|m.266875	cds.comp45937_c1_seq1|m.266875	ENSP00000354730	0	1	813	1	812	1115	814	812	813	90.53	94.34	99.8771	100	0.998771	ENSG00000198824	chromosome alignment maintaining phosphoprotein 1 [Source:HGNC Symbol;Acc:20311]	20311	CHAMP1
comp40811_c0_seq1|m.188460	cds.comp40811_c0_seq1|m.188460	ENSP00000373404	8e-169	1	306	1	305	476	307	305	306	85.62	92.48	99.6743	100	0.996743	ENSG00000112651	mitochondrial ribosomal protein L2 [Source:HGNC Symbol;Acc:14056]	14056	MRPL2
comp46750_c0_seq3|m.290553	cds.comp46750_c0_seq3|m.290553	ENSP00000259708	0	1	606	19	625	1095	619	637	607	97.36	98.52	97.8998	95.2904	1.02738	ENSG00000137171	kinesin light chain 4 [Source:HGNC Symbol;Acc:21624]	21624	KLC4
comp48941_c0_seq1|m.371173	cds.comp48941_c0_seq1|m.371173	ENSP00000251413	0	1	451	1	451	902	452	451	451	99.11	99.78	99.7788	100	0.997788	ENSG00000131462	tubulin, gamma 1 [Source:HGNC Symbol;Acc:12417]	12417	TUBG1
Contig6187|m.52259	cds.Contig6187|m.52259	ENSP00000462985	0	1	526	1	523	830	527	523	526	84.98	90.3	99.8102	100	0.998102	ENSG00000108932	solute carrier family 16, member 6 [Source:HGNC Symbol;Acc:10927]	10927	SLC16A6
comp47923_c0_seq2|m.326478	cds.comp47923_c0_seq2|m.326478	ENSP00000356404	0	1	415	1	415	853	441	422	415	97.35	99.04	94.1043	98.3412	0.956916	ENSG00000162630	UDP-Gal:betaGlcNAc beta 1,3-galactosyltransferase, polypeptide 2 [Source:HGNC Symbol;Acc:917]	917	B3GALT2
comp44678_c0_seq3|m.235020	cds.comp44678_c0_seq3|m.235020	ENSP00000280527	0	1	1027	11	1036	1850	1028	1036	1027	91.04	95.33	99.9027	99.0347	1.00876	ENSG00000150938	cysteine rich transmembrane BMP regulator 1 (chordin-like) [Source:HGNC Symbol;Acc:2359]	2359	CRIM1
comp38556_c1_seq4|m.172851	cds.comp38556_c1_seq4|m.172851	ENSP00000339912	0	1	649	1	649	1233	650	649	649	99.23	99.69	99.8462	100	0.998462	ENSG00000125848	fibronectin leucine rich transmembrane protein 3 [Source:HGNC Symbol;Acc:3762]	3762	FLRT3
comp27627_c0_seq1|m.134001	cds.comp27627_c0_seq1|m.134001	ENSP00000327675	0	4	513	4	514	839	514	514	511	84.93	90.8	99.2218	99.4163	0.998043	ENSG00000185028	leucine rich repeat containing 14B [Source:HGNC Symbol;Acc:37268]	37268	LRRC14B
comp48528_c0_seq4|m.353631	cds.comp48528_c0_seq4|m.353631	ENSP00000396493	0	1	945	1	943	1675	976	973	945	90.16	94.39	96.8238	96.9168	0.999041	ENSG00000145730	peptidylglycine alpha-amidating monooxygenase [Source:HGNC Symbol;Acc:8596]	8596	PAM
comp48777_c0_seq2|m.365623	cds.comp48777_c0_seq2|m.365623	ENSP00000275227	0	24	455	24	455	667	464	456	432	86.81	94.91	93.1034	94.7368	0.982759	ENSG00000146409	solute carrier family 18, subfamily B, member 1 [Source:HGNC Symbol;Acc:21573]	21573	SLC18B1
Contig1010|m.4881	cds.Contig1010|m.4881	ENSP00000296824	2e-155	1	260	1	260	438	261	260	260	89.62	95.77	99.6169	100	0.996169	ENSG00000164366	coiled-coil domain containing 127 [Source:HGNC Symbol;Acc:30520]	30520	CCDC127
comp38388_c0_seq1|m.172051	cds.comp38388_c0_seq1|m.172051	ENSP00000230050	3e-91	1	132	1	132	265	133	132	132	100	100	99.2481	100	0.992481	ENSG00000112306	ribosomal protein S12 [Source:HGNC Symbol;Acc:10385]	10385	RPS12
Contig2975|m.20909	cds.Contig2975|m.20909	ENSP00000351126	0	1	1243	1	1243	2337	1244	1243	1243	97.35	98.87	99.9196	100	0.999196	ENSG00000145725	diphosphoinositol pentakisphosphate kinase 2 [Source:HGNC Symbol;Acc:29035]	29035	PPIP5K2
comp47277_c0_seq1|m.305534	cds.comp47277_c0_seq1|m.305534	ENSP00000346762	0	99	991	18	910	1731	992	910	893	97.65	98.99	90.0202	98.1319	0.917339	ENSG00000197157	staphylococcal nuclease and tudor domain containing 1 [Source:HGNC Symbol;Acc:30646]	30646	SND1
Contig4102|m.31811	cds.Contig4102|m.31811	ENSP00000365926	9e-110	1	155	1	155	314	156	155	155	95.48	98.71	99.359	100	0.99359	ENSG00000135002	riboflavin kinase [Source:HGNC Symbol;Acc:30324]	30324	RFK
comp37608_c0_seq1|m.167631	cds.comp37608_c0_seq1|m.167631	ENSP00000461115	4e-94	1	229	1	229	280	230	229	229	100	100	99.5652	100	0.995652	ENSG00000261974	CWC15 spliceosome-associated protein homolog (S. cerevisiae) [Source:HGNC Symbol;Acc:26939]	26939	CWC15
comp50082_c0_seq1|m.424578	cds.comp50082_c0_seq1|m.424578	ENSP00000326649	0	75	776	1	699	1192	778	700	702	86.04	92.17	90.2314	99.8571	0.903604	ENSG00000107521	Hermansky-Pudlak syndrome 1 [Source:HGNC Symbol;Acc:5163]	5163	HPS1
Contig4748|m.38046	cds.Contig4748|m.38046	ENSP00000265062	2e-153	1	207	1	207	429	208	207	207	99.52	99.52	99.5192	100	0.995192	ENSG00000075785	RAB7A, member RAS oncogene family [Source:HGNC Symbol;Acc:9788]	9788	RAB7A
Contig1615|m.9359	cds.Contig1615|m.9359	ENSP00000304593	1e-85	1	154	1	154	252	155	154	154	100	100	99.3548	100	0.993548	ENSG00000106400	zinc finger, HIT-type containing 1 [Source:HGNC Symbol;Acc:21688]	21688	ZNHIT1
comp44659_c0_seq1|m.234731	cds.comp44659_c0_seq1|m.234731	ENSP00000299022	0	3	499	4	499	846	500	499	497	79.68	88.53	99.4	99.3988	1.00001	ENSG00000166035	lipase, hepatic [Source:HGNC Symbol;Acc:6619]	6619	LIPC
comp42624_c1_seq1|m.205945	cds.comp42624_c1_seq1|m.205945	ENSP00000379117	0	1	814	198	1011	1504	815	1011	814	88.82	95.82	99.8773	80.5143	1.24049	ENSG00000113441	leucyl/cystinyl aminopeptidase [Source:HGNC Symbol;Acc:6656]	6656	LNPEP
comp9946_c0_seq1|m.108603	cds.comp9946_c0_seq1|m.108603	ENSP00000288207	0	40	437	1	398	794	438	398	398	95.48	97.49	90.8676	100	0.908676	ENSG00000157456	cyclin B2 [Source:HGNC Symbol;Acc:1580]	1580	CCNB2
Contig4682|m.37403	cds.Contig4682|m.37403	ENSP00000283109	0	25	575	3	552	967	576	552	551	85.48	90.93	95.6597	99.6377	0.960076	ENSG00000058729	RIO kinase 2 [Source:HGNC Symbol;Acc:18999]	18999	RIOK2
comp47816_c0_seq7|m.323048	cds.comp47816_c0_seq7|m.323048	ENSP00000420681	4e-67	28	147	1	120	204	148	120	120	96.67	98.33	81.0811	100	0.810811	ENSG00000095794	cAMP responsive element modulator [Source:HGNC Symbol;Acc:2352]	2352	CREM
Contig4263|m.33300	cds.Contig4263|m.33300	ENSP00000286091	0	1	645	1	645	1122	646	645	645	90.39	95.04	99.8452	100	0.998452	ENSG00000155660	protein disulfide isomerase family A, member 4 [Source:HGNC Symbol;Acc:30167]	30167	PDIA4
Contig7115|m.63772	cds.Contig7115|m.63772	ENSP00000334186	0	39	827	24	812	1222	960	955	789	86.95	91.13	82.1875	82.6178	0.994792	ENSG00000167992	von Willebrand factor C and EGF domains [Source:HGNC Symbol;Acc:26487]	26487	VWCE
Contig2512|m.16729	cds.Contig2512|m.16729	ENSP00000367300	0	38	785	1	748	1142	792	752	748	76.74	84.09	94.4444	99.4681	0.949495	ENSG00000204947	zinc finger protein 425 [Source:HGNC Symbol;Acc:20690]	20690	ZNF425
comp45361_c4_seq1|m.249758	cds.comp45361_c4_seq1|m.249758	ENSP00000301764	0	1	1140	1	1140	2314	1141	1140	1140	99.91	99.91	99.9124	100	0.999124	ENSG00000167986	damage-specific DNA binding protein 1, 127kDa [Source:HGNC Symbol;Acc:2717]	2717	DDB1
comp49134_c0_seq1|m.379186	cds.comp49134_c0_seq1|m.379186	ENSP00000339353	0	23	1459	1	1443	2788	1460	1443	1444	96.12	97.78	98.4247	100	0.984247	ENSG00000071894	cleavage and polyadenylation specific factor 1, 160kDa [Source:HGNC Symbol;Acc:2324]	2324	CPSF1
comp42290_c0_seq1|m.201857	cds.comp42290_c0_seq1|m.201857	ENSP00000361207	0	1	345	1	345	622	346	345	345	93.04	97.97	99.711	100	0.99711	ENSG00000165678	growth hormone inducible transmembrane protein [Source:HGNC Symbol;Acc:17281]	17281	GHITM
Contig1546|m.8839	cds.Contig1546|m.8839	ENSP00000378360	0	1	575	1	575	941	579	575	575	92.7	96.17	99.3092	100	0.993092	ENSG00000149476	dihydroxyacetone kinase 2 homolog (S. cerevisiae) [Source:HGNC Symbol;Acc:24552]	24552	DAK
comp32632_c1_seq2|m.146949	cds.comp32632_c1_seq2|m.146949	ENSP00000257821	0	1	679	1	681	1092	680	681	681	95.01	96.04	99.8529	100	0.998529	ENSG00000135365	PHD finger protein 21A [Source:HGNC Symbol;Acc:24156]	24156	PHF21A
comp49361_c0_seq4|m.388314	cds.comp49361_c0_seq4|m.388314	ENSP00000398979	1e-121	1	241	18	259	352	242	259	242	84.3	90.91	99.5868	93.4363	1.06583	ENSG00000162144	cytochrome b561 family, member A3 [Source:HGNC Symbol;Acc:23014]	23014	CYB561A3
comp40543_c0_seq1|m.186381	cds.comp40543_c0_seq1|m.186381	ENSP00000278826	2e-69	1	162	1	162	212	163	162	162	93.21	96.3	99.3865	100	0.993865	ENSG00000149483	transmembrane protein 138 [Source:HGNC Symbol;Acc:26944]	26944	TMEM138
comp52113_c0_seq1|m.512656	cds.comp52113_c0_seq1|m.512656	ENSP00000419711	0	1	746	1	746	1375	747	746	746	99.06	99.73	99.8661	100	0.998661	ENSG00000106462	enhancer of zeste homolog 2 (Drosophila) [Source:HGNC Symbol;Acc:3527]	3527	EZH2
comp48546_c2_seq4|m.353914	cds.comp48546_c2_seq4|m.353914	ENSP00000262710	0	58	999	293	1235	1226	1078	1341	945	90.48	93.23	87.384	70.3207	1.24265	ENSG00000100813	apoptotic chromatin condensation inducer 1 [Source:HGNC Symbol;Acc:17066]	17066	ACIN1
comp40274_c0_seq1|m.184344	cds.comp40274_c0_seq1|m.184344	ENSP00000301761	3e-108	1	166	1	166	311	167	166	166	90.96	93.98	99.4012	100	0.994012	ENSG00000167985	succinate dehydrogenase complex assembly factor 2 [Source:HGNC Symbol;Acc:26034]	26034	SDHAF2
comp42333_c1_seq1|m.202347	cds.comp42333_c1_seq1|m.202347	ENSP00000319974	0	1	941	1	941	1550	942	941	941	93.94	96.6	99.8938	100	0.998938	ENSG00000114439	bobby sox homolog (Drosophila) [Source:HGNC Symbol;Acc:14422]	14422	BBX
comp39067_c0_seq1|m.176222	cds.comp39067_c0_seq1|m.176222	ENSP00000298316	6e-129	1	175	1	175	364	176	175	175	100	100	99.4318	100	0.994318	ENSG00000165527	ADP-ribosylation factor 6 [Source:HGNC Symbol;Acc:659]	659	ARF6
Contig711|m.2963	cds.Contig711|m.2963	ENSP00000297423	0	22	913	1	914	1254	922	915	915	72.57	82.08	96.7462	99.8907	0.968521	ENSG00000164808	scaffolding protein involved in DNA repair [Source:HGNC Symbol;Acc:28971]	28971	SPIDR
comp51296_c1_seq21|m.495111	cds.comp51296_c1_seq21|m.495111	ENSP00000368523	6e-72	46	181	14	150	219	182	150	137	86.86	91.97	74.7253	91.3333	0.81816	ENSG00000120675	DnaJ (Hsp40) homolog, subfamily C, member 15 [Source:HGNC Symbol;Acc:20325]	20325	DNAJC15
comp49959_c0_seq4|m.418111	cds.comp49959_c0_seq4|m.418111	ENSP00000357209	0	23	1437	25	1439	2586	1439	1440	1415	89.82	94.98	98.3322	98.2639	1.00069	ENSG00000152894	protein tyrosine phosphatase, receptor type, K [Source:HGNC Symbol;Acc:9674]	9674	PTPRK
Contig3071|m.21728	cds.Contig3071|m.21728	ENSP00000358335	0	79	668	17	606	1110	669	606	590	99.49	99.83	88.1913	97.3597	0.90583	ENSG00000135341	mitogen-activated protein kinase kinase kinase 7 [Source:HGNC Symbol;Acc:6859]	6859	MAP3K7
Contig9135|m.89253	cds.Contig9135|m.89253	ENSP00000334140	0	1	403	40	442	783	404	442	403	99.75	100	99.7525	91.1765	1.09406	ENSG00000128607	kelch domain containing 10 [Source:HGNC Symbol;Acc:22194]	22194	KLHDC10
comp42836_c0_seq1|m.208286	cds.comp42836_c0_seq1|m.208286	ENSP00000262105	0	22	795	22	794	1561	813	863	774	96.9	98.19	95.203	89.5713	1.06287	ENSG00000104738	minichromosome maintenance complex component 4 [Source:HGNC Symbol;Acc:6947]	6947	MCM4
comp44492_c0_seq1|m.231949	cds.comp44492_c0_seq1|m.231949	ENSP00000387284	3e-173	1	292	1	292	486	293	292	292	82.53	91.1	99.6587	100	0.996587	ENSG00000115364	mitochondrial ribosomal protein L19 [Source:HGNC Symbol;Acc:14052]	14052	MRPL19
comp53901_c0_seq1|m.516163	cds.comp53901_c0_seq1|m.516163	ENSP00000404794	0	21	574	1	557	631	574	681	557	78.99	85.28	96.5157	81.7915	1.18002	ENSG00000067445	trophinin [Source:HGNC Symbol;Acc:12326]	12326	TRO
comp46009_c0_seq10|m.268344	cds.comp46009_c0_seq10|m.268344	ENSP00000318690	0	72	625	96	651	795	625	781	556	77.52	87.05	88.64	71.1908	1.24511	ENSG00000005436	GC-rich sequence DNA-binding factor 2 [Source:HGNC Symbol;Acc:1317]	1317	GCFC2
comp43748_c0_seq1|m.220972	cds.comp43748_c0_seq1|m.220972	ENSP00000444074	0	1	385	22	406	792	386	406	385	97.92	99.48	99.7409	94.8276	1.05181	ENSG00000158571	6-phosphofructo-2-kinase/fructose-2,6-biphosphatase 1 [Source:HGNC Symbol;Acc:8872]	8872	PFKFB1
comp38119_c0_seq1|m.170494	cds.comp38119_c0_seq1|m.170494	ENSP00000345195	0	34	633	29	624	700	634	624	600	86.33	92.5	94.6372	95.5128	0.990833	ENSG00000188021	ubiquilin 2 [Source:HGNC Symbol;Acc:12509]	12509	UBQLN2
comp38119_c0_seq6|m.170536	cds.comp38119_c0_seq6|m.170536	ENSP00000365576	0	36	590	35	589	845	591	589	555	96.76	97.84	93.9086	94.2275	0.996616	ENSG00000135018	ubiquilin 1 [Source:HGNC Symbol;Acc:12508]	12508	UBQLN1
comp22759_c0_seq1|m.124364	cds.comp22759_c0_seq1|m.124364	ENSP00000325526	0	1	354	1	354	635	355	354	354	96.33	98.02	99.7183	100	0.997183	ENSG00000085741	wingless-type MMTV integration site family, member 11 [Source:HGNC Symbol;Acc:12776]	12776	WNT11
Contig3156|m.22502	cds.Contig3156|m.22502	ENSP00000308895	0	62	606	1	515	663	609	591	550	68.91	76.73	89.491	87.1404	1.02697	ENSG00000173638	solute carrier family 19 (folate transporter), member 1 [Source:HGNC Symbol;Acc:10937]	10937	SLC19A1
Contig8084|m.74932	cds.Contig8084|m.74932	ENSP00000261799	0	1	1106	1	1106	1906	1107	1106	1106	89.78	93.58	99.9097	100	0.999097	ENSG00000113721	platelet-derived growth factor receptor, beta polypeptide [Source:HGNC Symbol;Acc:8804]	8804	PDGFRB
Contig3197|m.22802	cds.Contig3197|m.22802	ENSP00000259324	0	1	810	1	810	1587	811	810	810	98.64	99.51	99.8767	100	0.998767	ENSG00000136802	leucine rich repeat containing 8 family, member A [Source:HGNC Symbol;Acc:19027]	19027	LRRC8A
comp51375_c0_seq2|m.502502	cds.comp51375_c0_seq2|m.502502	ENSP00000265909	0	1	995	1	990	1377	998	992	1001	82.12	87.21	99.6994	99.7984	0.999008	ENSG00000120451	sorting nexin 19 [Source:HGNC Symbol;Acc:21532]	21532	SNX19
Contig6319|m.54060	cds.Contig6319|m.54060	ENSP00000296582	0	1	438	1	438	782	439	438	438	95.89	97.72	99.7722	100	0.997722	ENSG00000164168	transmembrane protein 184C [Source:HGNC Symbol;Acc:25587]	25587	TMEM184C
comp40997_c0_seq1|m.190027	cds.comp40997_c0_seq1|m.190027	ENSP00000457015	2e-103	39	207	1	169	300	208	169	169	81.07	94.08	81.25	100	0.8125	ENSG00000131143	cytochrome c oxidase subunit IV isoform 1 [Source:HGNC Symbol;Acc:2265]	2265	COX4I1
comp49437_c0_seq1|m.390763	cds.comp49437_c0_seq1|m.390763	ENSP00000380549	0	1	756	1	756	1518	757	756	756	98.41	99.47	99.8679	100	0.998679	ENSG00000133424	like-glycosyltransferase [Source:HGNC Symbol;Acc:6511]	6511	LARGE
comp50019_c1_seq1|m.420604	cds.comp50019_c1_seq1|m.420604	ENSP00000418823	0	7	510	1	505	884	511	505	505	91.49	95.64	98.6301	100	0.986301	ENSG00000140718	fat mass and obesity associated [Source:HGNC Symbol;Acc:24678]	24678	FTO
comp44045_c0_seq1|m.225568	cds.comp44045_c0_seq1|m.225568	ENSP00000263895	4e-173	1	244	1	244	482	245	244	244	99.59	100	99.5918	100	0.995918	ENSG00000115963	Rho family GTPase 3 [Source:HGNC Symbol;Acc:671]	671	RND3
comp45059_c0_seq3|m.242762	cds.comp45059_c0_seq3|m.242762	ENSP00000369634	0	147	931	88	871	987	932	871	788	90.86	93.53	84.2275	90.0115	0.935741	ENSG00000110844	PRP40 pre-mRNA processing factor 40 homolog B (S. cerevisiae) [Source:HGNC Symbol;Acc:25031]	25031	PRPF40B
comp39426_c0_seq1|m.178496	cds.comp39426_c0_seq1|m.178496	ENSP00000359854	0	1	580	1	580	1085	581	580	580	95.52	96.9	99.8279	100	0.998279	ENSG00000147257	glypican 3 [Source:HGNC Symbol;Acc:4451]	4451	GPC3
comp51424_c0_seq1|m.510212	cds.comp51424_c0_seq1|m.510212	ENSP00000426848	0	1	1542	1	1539	2299	1543	1539	1547	78.35	85.78	99.9352	100	0.999352	ENSG00000039319	zinc finger, FYVE domain containing 16 [Source:HGNC Symbol;Acc:20756]	20756	ZFYVE16
comp43371_c0_seq6|m.216096	cds.comp43371_c0_seq6|m.216096	ENSP00000293590	0	25	1028	25	1028	1720	1029	1028	1004	97.91	98.9	97.5705	97.6654	0.999028	ENSG00000161791	formin-like 3 [Source:HGNC Symbol;Acc:23698]	23698	FMNL3
comp43699_c0_seq1|m.220185	cds.comp43699_c0_seq1|m.220185	ENSP00000467881	1e-59	57	227	6	176	191	227	210	171	95.32	98.25	75.3304	81.4286	0.92511	ENSG00000105048	troponin T type 1 (skeletal, slow) [Source:HGNC Symbol;Acc:11948]	11948	TNNT1
comp45866_c1_seq3|m.262410	cds.comp45866_c1_seq3|m.262410	ENSP00000311857	0	49	463	1	415	838	464	415	415	95.18	97.11	89.4397	100	0.894397	ENSG00000175354	protein tyrosine phosphatase, non-receptor type 2 [Source:HGNC Symbol;Acc:9650]	9650	PTPN2
Contig760|m.3326	cds.Contig760|m.3326	ENSP00000428074	9e-80	1	112	1	112	234	113	112	112	100	100	99.115	100	0.99115	ENSG00000154582	transcription elongation factor B (SIII), polypeptide 1 (15kDa, elongin C) [Source:HGNC Symbol;Acc:11617]	11617	TCEB1
comp50344_c0_seq1|m.442395	cds.comp50344_c0_seq1|m.442395	ENSP00000308938	0	38	848	1	810	1311	849	810	811	82.12	89.64	95.5241	100	0.955241	ENSG00000122194	plasminogen [Source:HGNC Symbol;Acc:9071]	9071	PLG
comp43966_c1_seq4|m.224408	cds.comp43966_c1_seq4|m.224408	ENSP00000313050	0	18	303	1	286	535	304	286	286	95.1	97.55	94.0789	100	0.940789	ENSG00000146729	glioblastoma amplified sequence [Source:HGNC Symbol;Acc:4179]	4179	GBAS
comp48883_c0_seq2|m.369611	cds.comp48883_c0_seq2|m.369611	ENSP00000272542	0	20	683	16	679	1216	684	679	664	93.83	97.29	97.076	97.7909	0.99269	ENSG00000144136	solute carrier family 20 (phosphate transporter), member 1 [Source:HGNC Symbol;Acc:10946]	10946	SLC20A1
Contig2921|m.20448	cds.Contig2921|m.20448	ENSP00000225724	0	1	250	1	250	509	251	250	250	98.4	99.2	99.6016	100	0.996016	ENSG00000108587	golgi SNAP receptor complex member 1 [Source:HGNC Symbol;Acc:4430]	4430	GOSR1
comp45406_c0_seq1|m.250580	cds.comp45406_c0_seq1|m.250580	ENSP00000360103	0	1	335	1	335	662	365	364	335	100	100	91.7808	92.033	0.99726	ENSG00000188706	zinc finger, DHHC-type containing 9 [Source:HGNC Symbol;Acc:18475]	18475	ZDHHC9
Contig6893|m.60905	cds.Contig6893|m.60905	ENSP00000460222	0	1	446	1	447	740	447	447	447	89.49	95.53	99.7763	100	0.997763	ENSG00000263049	transducin (beta)-like 2 [Source:HGNC Symbol;Acc:11586]	11586	TBL2
comp51253_c0_seq1|m.492610	cds.comp51253_c0_seq1|m.492610	ENSP00000288368	0	23	1628	1	1606	3193	1629	1606	1606	97.7	99.38	98.5881	100	0.985881	ENSG00000046889	phosphatidylinositol-3,4,5-trisphosphate-dependent Rac exchange factor 2 [Source:HGNC Symbol;Acc:22950]	22950	PREX2
Contig4303|m.33648	cds.Contig4303|m.33648	ENSP00000264065	0	1	792	1	793	1543	793	793	793	93.19	96.34	99.8739	100	0.998739	ENSG00000077232	DnaJ (Hsp40) homolog, subfamily C, member 10 [Source:HGNC Symbol;Acc:24637]	24637	DNAJC10
comp43361_c2_seq1|m.215648	cds.comp43361_c2_seq1|m.215648	ENSP00000444762	0	1	632	118	749	1232	633	749	632	96.84	98.26	99.842	84.3792	1.18325	ENSG00000172575	RAS guanyl releasing protein 1 (calcium and DAG-regulated) [Source:HGNC Symbol;Acc:9878]	9878	RASGRP1
comp51013_c1_seq15|m.475611	cds.comp51013_c1_seq15|m.475611	ENSP00000414727	0	111	1645	56	1596	2241	1667	1617	1543	93.07	96.37	92.0816	95.2999	0.966229	ENSG00000127616	SWI/SNF related, matrix associated, actin dependent regulator of chromatin, subfamily a, member 4 [Source:HGNC Symbol;Acc:11100]	11100	SMARCA4
comp39165_c0_seq1|m.176840	cds.comp39165_c0_seq1|m.176840	ENSP00000384945	0	32	467	1	436	845	468	436	436	96.56	98.39	93.1624	100	0.931624	ENSG00000157954	WD repeat domain, phosphoinositide interacting 2 [Source:HGNC Symbol;Acc:32225]	32225	WIPI2
comp47063_c1_seq4|m.299673	cds.comp47063_c1_seq4|m.299673	ENSP00000324287	0	1	778	1	778	1537	779	778	778	98.2	98.97	99.8716	100	0.998716	ENSG00000114331	ArfGAP with coiled-coil, ankyrin repeat and PH domains 2 [Source:HGNC Symbol;Acc:16469]	16469	ACAP2
comp45857_c0_seq2|m.262297	cds.comp45857_c0_seq2|m.262297	ENSP00000346733	0	1	835	1	834	1327	836	834	835	91.86	94.49	99.8804	100	0.998804	ENSG00000131584	ArfGAP with coiled-coil, ankyrin repeat and PH domains 3 [Source:HGNC Symbol;Acc:16754]	16754	ACAP3
comp50661_c1_seq5|m.459842	cds.comp50661_c1_seq5|m.459842	ENSP00000357110	0	1	997	1	1005	1637	998	1005	1006	88.87	93.24	99.8998	100	0.998998	ENSG00000079819	erythrocyte membrane protein band 4.1-like 2 [Source:HGNC Symbol;Acc:3379]	3379	EPB41L2
comp38128_c0_seq1|m.170598	cds.comp38128_c0_seq1|m.170598	ENSP00000386958	0	1	632	1	626	921	675	668	632	94.15	96.04	93.6296	93.7126	0.999115	ENSG00000137166	forkhead box P4 [Source:HGNC Symbol;Acc:20842]	20842	FOXP4
comp44046_c0_seq4|m.225573	cds.comp44046_c0_seq4|m.225573	ENSP00000359385	0	1	599	1	594	966	600	594	599	90.15	93.82	99.8333	100	0.998333	ENSG00000174842	glomulin, FKBP associated protein [Source:HGNC Symbol;Acc:14373]	14373	GLMN
comp49757_c0_seq1|m.408851	cds.comp49757_c0_seq1|m.408851	ENSP00000310189	1e-162	54	269	1	216	455	270	216	216	100	100	80	100	0.8	ENSG00000173542	MOB kinase activator 1B [Source:HGNC Symbol;Acc:29801]	29801	MOB1B
comp49671_c0_seq1|m.402363	cds.comp49671_c0_seq1|m.402363	ENSP00000440826	0	11	734	89	810	1337	735	810	724	96.69	98.07	98.5034	89.1358	1.10509	ENSG00000067208	ecotropic viral integration site 5 [Source:HGNC Symbol;Acc:3501]	3501	EVI5
comp47521_c0_seq1|m.312064	cds.comp47521_c0_seq1|m.312064	ENSP00000385192	0	105	452	30	377	694	453	377	348	95.69	97.13	76.8212	92.3077	0.83223	ENSG00000128294	tyrosylprotein sulfotransferase 2 [Source:HGNC Symbol;Acc:12021]	12021	TPST2
comp37732_c0_seq1|m.168255	cds.comp37732_c0_seq1|m.168255	ENSP00000272342	0	1	870	3	926	1106	871	926	933	65.81	76.1	99.8852	99.784	1.00101	ENSG00000143971	Ewing tumor-associated antigen 1 [Source:HGNC Symbol;Acc:24648]	24648	ETAA1
comp44069_c0_seq1|m.225821	cds.comp44069_c0_seq1|m.225821	ENSP00000357066	0	39	348	13	322	588	349	322	310	92.9	96.45	88.8252	96.2733	0.922636	ENSG00000118520	arginase 1 [Source:HGNC Symbol;Acc:663]	663	ARG1
comp45289_c0_seq1|m.247907	cds.comp45289_c0_seq1|m.247907	ENSP00000264424	0	26	643	1	618	1256	645	619	618	99.35	99.84	95.814	99.8384	0.95969	ENSG00000061918	guanylate cyclase 1, soluble, beta 3 [Source:HGNC Symbol;Acc:4687]	4687	GUCY1B3
comp49263_c2_seq3|m.385589	cds.comp49263_c2_seq3|m.385589	ENSP00000357047	0	54	1421	1	1368	2771	1422	1368	1368	98.39	99.42	96.2025	100	0.962025	ENSG00000112282	mediator complex subunit 23 [Source:HGNC Symbol;Acc:2372]	2372	MED23
comp48057_c11_seq2|m.332054	cds.comp48057_c11_seq2|m.332054	ENSP00000334373	0	41	561	1	521	1027	562	521	521	99.62	99.81	92.7046	100	0.927046	ENSG00000186432	karyopherin alpha 4 (importin alpha 3) [Source:HGNC Symbol;Acc:6397]	6397	KPNA4
comp43446_c0_seq3|m.217010	cds.comp43446_c0_seq3|m.217010	ENSP00000310071	1e-138	1	185	1	185	389	186	185	185	99.46	100	99.4624	100	0.994624	ENSG00000164162	anaphase promoting complex subunit 10 [Source:HGNC Symbol;Acc:24077]	24077	ANAPC10
comp44376_c0_seq1|m.230182	cds.comp44376_c0_seq1|m.230182	ENSP00000363478	5e-109	1	157	1	157	312	158	157	157	95.54	99.36	99.3671	100	0.993671	ENSG00000183726	transmembrane protein 50A [Source:HGNC Symbol;Acc:30590]	30590	TMEM50A
comp49840_c0_seq1|m.413034	cds.comp49840_c0_seq1|m.413034	ENSP00000296577	0	1	599	1	599	1169	600	599	599	100	100	99.8333	100	0.998333	ENSG00000164163	ATP-binding cassette, sub-family E (OABP), member 1 [Source:HGNC Symbol;Acc:69]	69	ABCE1
comp27996_c0_seq1|m.134970	cds.comp27996_c0_seq1|m.134970	ENSP00000362211	0	1	686	33	718	1311	687	718	686	93.88	96.94	99.8544	95.5432	1.04512	ENSG00000102271	kelch-like family member 4 [Source:HGNC Symbol;Acc:6355]	6355	KLHL4
Contig8237|m.76806	cds.Contig8237|m.76806	ENSP00000216264	0	1	537	1	537	928	538	537	537	86.03	92.55	99.8141	100	0.998141	ENSG00000100422	ceramide kinase [Source:HGNC Symbol;Acc:19256]	19256	CERK
comp52333_c0_seq1|m.513097	cds.comp52333_c0_seq1|m.513097	ENSP00000372160	0	12	342	1	331	657	343	331	331	98.19	99.09	96.5015	100	0.965015	ENSG00000206052	docking protein 6 [Source:HGNC Symbol;Acc:28301]	28301	DOK6
Contig4142|m.32165	cds.Contig4142|m.32165	ENSP00000346921	2e-170	1	239	1	239	475	240	239	239	95.82	98.33	99.5833	100	0.995833	ENSG00000004455	adenylate kinase 2 [Source:HGNC Symbol;Acc:362]	362	AK2
Contig5816|m.48327	cds.Contig5816|m.48327	ENSP00000229922	0	24	499	1	477	817	500	477	477	91.82	96.02	95.2	100	0.952	ENSG00000112186	CAP, adenylate cyclase-associated protein, 2 (yeast) [Source:HGNC Symbol;Acc:20039]	20039	CAP2
comp42743_c0_seq3|m.207231	cds.comp42743_c0_seq3|m.207231	ENSP00000348538	4e-100	30	251	19	239	296	252	239	222	92.79	95.5	88.0952	92.4686	0.952704	ENSG00000132819	RNA binding motif protein 38 [Source:HGNC Symbol;Acc:15818]	15818	RBM38
comp42743_c0_seq7|m.207253	cds.comp42743_c0_seq7|m.207253	ENSP00000368341	3e-118	35	270	1	236	343	271	236	236	99.58	99.58	87.0849	100	0.870849	ENSG00000112183	RNA binding motif protein 24 [Source:HGNC Symbol;Acc:21539]	21539	RBM24
comp51032_c1_seq1|m.476396	cds.comp51032_c1_seq1|m.476396	ENSP00000264977	0	1	1144	1	1150	2009	1145	1150	1151	88.27	92.44	99.9127	100	0.999127	ENSG00000073711	protein phosphatase 2, regulatory subunit B'', alpha [Source:HGNC Symbol;Acc:9307]	9307	PPP2R3A
comp51032_c1_seq1|m.476397	cds.comp51032_c1_seq1|m.476397	ENSP00000311827	0	80	656	1	577	1053	657	577	577	99.65	99.83	87.8234	100	0.878234	ENSG00000174579	male-specific lethal 2 homolog (Drosophila) [Source:HGNC Symbol;Acc:25544]	25544	MSL2
comp39984_c0_seq4|m.182162	cds.comp39984_c0_seq4|m.182162	ENSP00000384461	0	32	496	1	465	832	497	465	465	99.78	100	93.5614	100	0.935614	ENSG00000143995	Meis homeobox 1 [Source:HGNC Symbol;Acc:7000]	7000	MEIS1
comp43081_c1_seq1|m.211907	cds.comp43081_c1_seq1|m.211907	ENSP00000389277	2e-112	1	257	35	286	330	267	295	257	86.77	93.39	96.2547	85.4237	1.12679	ENSG00000139644	transmembrane BAX inhibitor motif containing 6 [Source:HGNC Symbol;Acc:11723]	11723	TMBIM6
comp15502_c0_seq1|m.114793	cds.comp15502_c0_seq1|m.114793	ENSP00000368808	2e-53	1	86	3	88	166	87	88	86	96.51	97.67	98.8506	97.7273	1.01149	ENSG00000091482	small muscle protein, X-linked [Source:HGNC Symbol;Acc:11122]	11122	SMPX
comp28187_c1_seq1|m.135515	cds.comp28187_c1_seq1|m.135515	ENSP00000337998	0	1	1060	199	1265	1311	1062	1334	1067	86.32	90.35	99.8117	79.985	1.24788	ENSG00000167566	NCK-associated protein 5-like [Source:HGNC Symbol;Acc:29321]	29321	NCKAP5L
comp45170_c0_seq1|m.245345	cds.comp45170_c0_seq1|m.245345	ENSP00000268533	2e-98	21	256	1	238	293	257	238	238	66.39	78.99	91.8288	100	0.918288	ENSG00000140876	nudix (nucleoside diphosphate linked moiety X)-type motif 7 [Source:HGNC Symbol;Acc:8054]	8054	NUDT7
comp51283_c2_seq5|m.494583	cds.comp51283_c2_seq5|m.494583	ENSP00000365883	4e-114	37	246	1	210	332	247	236	210	88.57	92.38	85.0202	88.9831	0.955466	ENSG00000167799	nudix (nucleoside diphosphate linked moiety X)-type motif 8 [Source:HGNC Symbol;Acc:8055]	8055	NUDT8
comp40217_c0_seq1|m.183940	cds.comp40217_c0_seq1|m.183940	ENSP00000296130	9e-115	41	246	1	202	332	247	202	206	82.04	87.38	83.4008	100	0.834008	ENSG00000163815	C-type lectin domain family 3, member B [Source:HGNC Symbol;Acc:11891]	11891	CLEC3B
comp48712_c0_seq3|m.362909	cds.comp48712_c0_seq3|m.362909	ENSP00000264951	0	5	1450	258	1706	2516	1451	1706	1452	90.22	94.15	99.6554	84.9355	1.17331	ENSG00000114127	5'-3' exoribonuclease 1 [Source:HGNC Symbol;Acc:30654]	30654	XRN1
Contig8229|m.76676	cds.Contig8229|m.76676	ENSP00000363779	0	13	1183	162	1332	1934	1184	1332	1174	85.26	91.48	98.902	87.9129	1.125	ENSG00000070061	inhibitor of kappa light polypeptide gene enhancer in B-cells, kinase complex-associated protein [Source:HGNC Symbol;Acc:5959]	5959	IKBKAP
Contig8836|m.85156	cds.Contig8836|m.85156	ENSP00000264057	0	35	1215	37	1214	2167	1216	1214	1181	93.14	95.85	97.1217	97.0346	1.0009	ENSG00000077044	diacylglycerol kinase, delta 130kDa [Source:HGNC Symbol;Acc:2851]	2851	DGKD
comp43645_c0_seq1|m.219546	cds.comp43645_c0_seq1|m.219546	ENSP00000319240	3e-105	24	171	1	148	303	172	148	148	98.65	100	86.0465	100	0.860465	ENSG00000111196	mago-nashi homolog B (Drosophila) [Source:HGNC Symbol;Acc:25504]	25504	MAGOHB
Contig1327|m.7262	cds.Contig1327|m.7262	ENSP00000360525	2e-104	1	146	1	146	300	147	146	146	100	100	99.3197	100	0.993197	ENSG00000162385	mago-nashi homolog, proliferation-associated (Drosophila) [Source:HGNC Symbol;Acc:6815]	6815	MAGOH
comp47405_c0_seq5|m.308760	cds.comp47405_c0_seq5|m.308760	ENSP00000262580	3e-146	97	535	1	448	434	539	484	449	59.69	70.82	81.4471	92.562	0.87992	ENSG00000104518	gasdermin D [Source:HGNC Symbol;Acc:25697]	25697	GSDMD
comp40302_c0_seq1|m.184507	cds.comp40302_c0_seq1|m.184507	ENSP00000320566	0	33	450	1	418	685	451	418	418	98.8	99.04	92.6829	100	0.926829	ENSG00000071243	inhibitor of growth family, member 3 [Source:HGNC Symbol;Acc:14587]	14587	ING3
comp16135_c0_seq1|m.115216	cds.comp16135_c0_seq1|m.115216	ENSP00000296417	4e-74	18	128	18	128	221	129	128	111	100	100	86.0465	86.7188	0.992248	ENSG00000164032	H2A histone family, member Z [Source:HGNC Symbol;Acc:4741]	4741	H2AFZ
Contig2040|m.12862	cds.Contig2040|m.12862	ENSP00000336720	0	35	440	1	404	738	441	404	406	94.83	96.8	92.0635	100	0.920635	ENSG00000100364	KIAA0930 [Source:HGNC Symbol;Acc:1314]	1314	KIAA0930
comp50329_c0_seq1|m.441636	cds.comp50329_c0_seq1|m.441636	ENSP00000363714	0	27	717	171	877	1124	720	879	707	91.37	94.48	95.9722	80.4323	1.1932	ENSG00000106771	transmembrane protein 245 [Source:HGNC Symbol;Acc:1363]	1363	TMEM245
comp50845_c0_seq9|m.466917	cds.comp50845_c0_seq9|m.466917	ENSP00000415434	0	18	1252	6	1247	2043	1253	1247	1243	82.3	90.02	98.5634	99.599	0.989602	ENSG00000085982	ubiquitin specific peptidase 40 [Source:HGNC Symbol;Acc:20069]	20069	USP40
Contig3784|m.28000	cds.Contig3784|m.28000	ENSP00000342667	0	1	838	1	838	1360	839	838	838	96.9	97.97	99.8808	100	0.998808	ENSG00000034677	ring finger protein 19A, RBR E3 ubiquitin protein ligase [Source:HGNC Symbol;Acc:13432]	13432	RNF19A
comp50884_c1_seq2|m.469442	cds.comp50884_c1_seq2|m.469442	ENSP00000383558	0	9	466	18	477	673	467	477	460	81.09	86.74	98.0728	96.4361	1.01697	ENSG00000215644	glucagon receptor [Source:HGNC Symbol;Acc:4192]	4192	GCGR
comp48312_c0_seq7|m.346253	cds.comp48312_c0_seq7|m.346253	ENSP00000332634	0	1	471	1	471	773	527	486	471	82.59	89.17	89.3738	96.9136	0.922201	ENSG00000169660	hexosaminidase (glycosyl hydrolase family 20, catalytic domain) containing [Source:HGNC Symbol;Acc:26307]	26307	HEXDC
Contig4338|m.33931	cds.Contig4338|m.33931	ENSP00000310521	0	16	322	1	307	628	323	307	307	97.72	98.7	95.0464	100	0.950464	ENSG00000121542	SEC22 vesicle trafficking protein homolog A (S. cerevisiae) [Source:HGNC Symbol;Acc:20260]	20260	SEC22A
comp42379_c0_seq2|m.202931	cds.comp42379_c0_seq2|m.202931	ENSP00000346437	0	9	711	1	703	1378	712	703	703	93.74	96.73	98.736	100	0.98736	ENSG00000197548	autophagy related 7 [Source:HGNC Symbol;Acc:16935]	16935	ATG7
Contig4737|m.37981	cds.Contig4737|m.37981	ENSP00000343344	0	16	612	1	597	922	613	597	597	84.25	89.95	97.3899	100	0.973899	ENSG00000188566	NADPH dependent diflavin oxidoreductase 1 [Source:HGNC Symbol;Acc:29838]	29838	NDOR1
comp45157_c1_seq2|m.245026	cds.comp45157_c1_seq2|m.245026	ENSP00000404251	5e-174	1	278	1	277	488	298	296	278	91.01	96.04	93.2886	93.5811	0.996874	ENSG00000144560	vestigial like 4 (Drosophila) [Source:HGNC Symbol;Acc:28966]	28966	VGLL4
comp49563_c0_seq1|m.395574	cds.comp49563_c0_seq1|m.395574	ENSP00000220966	1e-171	4	275	15	286	481	276	286	272	88.6	93.38	98.5507	95.1049	1.03623	ENSG00000104524	pyrroline-5-carboxylate reductase-like [Source:HGNC Symbol;Acc:25846]	25846	PYCRL
comp44590_c0_seq2|m.233896	cds.comp44590_c0_seq2|m.233896	ENSP00000342502	0	70	389	1	320	604	390	320	320	93.75	97.19	82.0513	100	0.820513	ENSG00000143811	pyrroline-5-carboxylate reductase family, member 2 [Source:HGNC Symbol;Acc:30262]	30262	PYCR2
comp34838_c0_seq1|m.155225	cds.comp34838_c0_seq1|m.155225	ENSP00000475971	1e-153	27	264	1	238	434	269	240	238	86.55	94.96	88.4758	99.1667	0.892193	ENSG00000271801	MORN repeat containing 3 [Source:HGNC Symbol;Acc:29807]	29807	MORN3
comp50649_c0_seq1|m.459453	cds.comp50649_c0_seq1|m.459453	ENSP00000417011	0	9	492	1	484	833	493	484	484	86.36	92.15	98.1744	100	0.981744	ENSG00000166816	lactate dehydrogenase D [Source:HGNC Symbol;Acc:19708]	19708	LDHD
comp45393_c0_seq1|m.250364	cds.comp45393_c0_seq1|m.250364	ENSP00000272091	2e-174	10	452	1	451	502	453	451	455	71.87	81.98	97.7925	100	0.977925	ENSG00000143751	SDE2 telomere maintenance homolog (S. pombe) [Source:HGNC Symbol;Acc:26643]	26643	SDE2
comp39588_c0_seq1|m.179516	cds.comp39588_c0_seq1|m.179516	ENSP00000241393	0	19	354	1	336	676	371	352	336	97.32	99.11	90.566	95.4545	0.948787	ENSG00000121966	chemokine (C-X-C motif) receptor 4 [Source:HGNC Symbol;Acc:2561]	2561	CXCR4
comp42569_c0_seq1|m.205298	cds.comp42569_c0_seq1|m.205298	ENSP00000333192	1e-166	11	284	10	285	473	284	374	276	82.25	90.94	96.4789	73.7968	1.30736	ENSG00000184517	ZFP1 zinc finger protein [Source:HGNC Symbol;Acc:23328]	23328	ZFP1
comp11928_c0_seq1|m.110775	cds.comp11928_c0_seq1|m.110775	ENSP00000298937	0	20	427	16	424	719	428	424	409	88.51	92.91	95.3271	96.4623	0.988232	ENSG00000109911	elongator acetyltransferase complex subunit 4 [Source:HGNC Symbol;Acc:1171]	1171	ELP4
comp45203_c6_seq4|m.245841	cds.comp45203_c6_seq4|m.245841	ENSP00000379049	0	1	408	1	411	649	409	411	411	86.13	90.51	99.7555	100	0.997555	ENSG00000164051	coiled-coil domain containing 51 [Source:HGNC Symbol;Acc:25714]	25714	CCDC51
comp48220_c0_seq8|m.337770	cds.comp48220_c0_seq8|m.337770	ENSP00000354837	0	1	987	1	986	1726	988	986	987	95.54	97.57	99.8988	100	0.998988	ENSG00000116584	Rho/Rac guanine nucleotide exchange factor (GEF) 2 [Source:HGNC Symbol;Acc:682]	682	ARHGEF2
comp36567_c0_seq1|m.162282	cds.comp36567_c0_seq1|m.162282	ENSP00000352271	5e-169	1	279	1	280	474	280	280	280	87.14	94.29	99.6429	100	0.996429	ENSG00000196584	X-ray repair complementing defective repair in Chinese hamster cells 2 [Source:HGNC Symbol;Acc:12829]	12829	XRCC2
Contig6674|m.58186	cds.Contig6674|m.58186	ENSP00000380837	0	1	733	1	732	1365	734	732	733	89.5	95.09	99.8638	100	0.998638	ENSG00000160285	lanosterol synthase (2,3-oxidosqualene-lanosterol cyclase) [Source:HGNC Symbol;Acc:6708]	6708	LSS
comp47735_c0_seq3|m.319851	cds.comp47735_c0_seq3|m.319851	ENSP00000259154	0	1	808	9	815	1481	809	815	808	97.15	98.51	99.8764	99.0184	1.00866	ENSG00000136636	potassium channel tetramerization domain containing 3 [Source:HGNC Symbol;Acc:21305]	21305	KCTD3
comp42538_c0_seq1|m.204863	cds.comp42538_c0_seq1|m.204863	ENSP00000291842	0	22	593	21	592	1129	706	707	572	98.43	99.48	81.0198	80.9052	1.00142	ENSG00000160410	SH3KBP1 binding protein 1 [Source:HGNC Symbol;Acc:19214]	19214	SHKBP1
comp38668_c1_seq2|m.173385	cds.comp38668_c1_seq2|m.173385	ENSP00000300145	3e-151	74	315	5	246	429	316	246	242	84.3	90.91	76.5823	98.374	0.778481	ENSG00000166896	XRCC6 binding protein 1 [Source:HGNC Symbol;Acc:29452]	29452	XRCC6BP1
comp44531_c0_seq1|m.232878	cds.comp44531_c0_seq1|m.232878	ENSP00000260102	9e-172	2	297	1	296	483	298	296	296	94.93	98.31	99.3289	100	0.993289	ENSG00000137547	mitochondrial ribosomal protein L15 [Source:HGNC Symbol;Acc:14054]	14054	MRPL15
comp41707_c1_seq1|m.196027	cds.comp41707_c1_seq1|m.196027	ENSP00000179259	1e-168	20	283	1	269	473	287	270	269	84.39	91.45	91.9861	99.6296	0.92328	ENSG00000078237	chromosome 12 open reading frame 5 [Source:HGNC Symbol;Acc:1185]	1185	C12orf5
comp47340_c0_seq1|m.306455	cds.comp47340_c0_seq1|m.306455	ENSP00000370055	3e-84	1	117	1	117	246	118	117	117	100	100	99.1525	100	0.991525	ENSG00000122042	ubiquitin-like 3 [Source:HGNC Symbol;Acc:12504]	12504	UBL3
comp82593_c0_seq1|m.562407	cds.comp82593_c0_seq1|m.562407	ENSP00000475051	2e-41	1	137	14	153	140	158	154	146	63.7	73.29	86.7089	90.9091	0.953797	ENSG00000157303	sushi domain containing 3 [Source:HGNC Symbol;Acc:28391]	28391	SUSD3
comp45878_c0_seq4|m.265042	cds.comp45878_c0_seq4|m.265042	ENSP00000439996	0	22	573	1	552	1078	574	552	552	95.65	97.83	96.1672	100	0.961672	ENSG00000047621	chromosome 12 open reading frame 4 [Source:HGNC Symbol;Acc:1184]	1184	C12orf4
comp34995_c0_seq1|m.155905	cds.comp34995_c0_seq1|m.155905	ENSP00000309479	3e-120	22	355	1	334	356	357	335	334	80.24	87.72	93.5574	99.7015	0.938375	ENSG00000111247	RAD51 associated protein 1 [Source:HGNC Symbol;Acc:16956]	16956	RAD51AP1
Contig8131|m.75422	cds.Contig8131|m.75422	ENSP00000408576	0	1	903	1	903	1646	904	903	903	87.6	93.47	99.8894	100	0.998894	ENSG00000011376	leucyl-tRNA synthetase 2, mitochondrial [Source:HGNC Symbol;Acc:17095]	17095	LARS2
comp51448_c0_seq2|m.511118	cds.comp51448_c0_seq2|m.511118	ENSP00000381854	0	116	1521	1	1444	2040	1523	1445	1446	76	83.89	92.3178	99.9308	0.923817	ENSG00000136205	tensin 3 [Source:HGNC Symbol;Acc:21616]	21616	TNS3
comp44275_c0_seq1|m.228473	cds.comp44275_c0_seq1|m.228473	ENSP00000360688	1e-107	2	170	4	172	310	171	172	169	94.67	97.63	98.8304	98.2558	1.00585	ENSG00000117862	thioredoxin domain containing 12 (endoplasmic reticulum) [Source:HGNC Symbol;Acc:24626]	24626	TXNDC12
Contig2517|m.16780	cds.Contig2517|m.16780	ENSP00000363708	0	1	1037	1	1038	1839	1038	1038	1038	96.63	97.69	99.9037	100	0.999037	ENSG00000204217	bone morphogenetic protein receptor, type II (serine/threonine kinase) [Source:HGNC Symbol;Acc:1078]	1078	BMPR2
comp49649_c0_seq18|m.401277	cds.comp49649_c0_seq18|m.401277	ENSP00000339435	0	1	338	1	340	580	339	340	340	87.94	93.82	99.705	100	0.99705	ENSG00000167720	serine racemase [Source:HGNC Symbol;Acc:14398]	14398	SRR
comp50042_c0_seq8|m.422380	cds.comp50042_c0_seq8|m.422380	ENSP00000298942	0	49	391	7	349	607	392	349	343	85.42	93	87.5	98.2808	0.890306	ENSG00000165983	phosphotriesterase related [Source:HGNC Symbol;Acc:9590]	9590	PTER
Contig1236|m.6493	cds.Contig1236|m.6493	ENSP00000367752	2e-108	53	247	1	195	316	248	195	195	93.33	95.9	78.629	100	0.78629	ENSG00000152954	neurensin 1 [Source:HGNC Symbol;Acc:17881]	17881	NRSN1
Contig8866|m.85582	cds.Contig8866|m.85582	ENSP00000354972	0	16	740	1	725	1485	741	725	725	98.76	99.59	97.8408	100	0.978408	ENSG00000135040	N(alpha)-acetyltransferase 35, NatC auxiliary subunit [Source:HGNC Symbol;Acc:24340]	24340	NAA35
comp45935_c1_seq1|m.266866	cds.comp45935_c1_seq1|m.266866	ENSP00000359990	0	1	602	1	602	1024	603	602	602	89.04	95.02	99.8342	100	0.998342	ENSG00000066557	leucine rich repeat containing 40 [Source:HGNC Symbol;Acc:26004]	26004	LRRC40
comp44733_c0_seq1|m.235704	cds.comp44733_c0_seq1|m.235704	ENSP00000398798	0	274	1467	86	1312	1808	1468	1687	1239	79.26	83.62	81.3351	72.7327	1.11828	ENSG00000115568	zinc finger protein 142 [Source:HGNC Symbol;Acc:12927]	12927	ZNF142
comp46144_c0_seq1|m.270280	cds.comp46144_c0_seq1|m.270280	ENSP00000338343	0	27	315	2	290	547	316	290	289	97.58	98.96	91.4557	99.6552	0.917722	ENSG00000170624	sarcoglycan, delta (35kDa dystrophin-associated glycoprotein) [Source:HGNC Symbol;Acc:10807]	10807	SGCD
Contig8869|m.85648	cds.Contig8869|m.85648	ENSP00000373363	6e-95	30	382	14	401	294	383	401	391	59.85	68.54	92.1671	96.7581	0.952552	ENSG00000135052	golgi membrane protein 1 [Source:HGNC Symbol;Acc:15451]	15451	GOLM1
Contig1561|m.8948	cds.Contig1561|m.8948	ENSP00000413908	0	1	418	1	418	778	419	419	418	96.41	98.33	99.7613	99.7613	1	ENSG00000074582	BC1 (ubiquinol-cytochrome c reductase) synthesis-like [Source:HGNC Symbol;Acc:1020]	1020	BCS1L
comp45034_c0_seq3|m.242001	cds.comp45034_c0_seq3|m.242001	ENSP00000359132	0	1	330	1	330	586	331	330	330	89.39	94.55	99.6979	100	0.996979	ENSG00000162694	exostosin-like glycosyltransferase 2 [Source:HGNC Symbol;Acc:3516]	3516	EXTL2
comp47098_c0_seq18|m.300247	cds.comp47098_c0_seq18|m.300247	ENSP00000352956	0	132	444	130	439	553	445	439	315	91.75	94.29	70.3371	70.615	0.996064	ENSG00000100461	RNA binding motif protein 23 [Source:HGNC Symbol;Acc:20155]	20155	RBM23
comp26800_c0_seq1|m.131827	cds.comp26800_c0_seq1|m.131827	ENSP00000356505	0	1	522	1	522	721	543	526	522	78.74	89.46	96.1326	99.2395	0.968692	ENSG00000116701	neutrophil cytosolic factor 2 [Source:HGNC Symbol;Acc:7661]	7661	NCF2
comp43093_c0_seq1|m.212111	cds.comp43093_c0_seq1|m.212111	ENSP00000319169	0	61	679	19	637	1281	680	637	619	98.55	99.52	91.0294	97.1743	0.936765	ENSG00000100462	protein arginine methyltransferase 5 [Source:HGNC Symbol;Acc:10894]	10894	PRMT5
comp43169_c0_seq1|m.212913	cds.comp43169_c0_seq1|m.212913	ENSP00000265627	0	50	385	19	354	597	386	354	336	84.52	91.37	87.0466	94.9153	0.917098	ENSG00000105852	paraoxonase 3 [Source:HGNC Symbol;Acc:9206]	9206	PON3
comp45300_c0_seq1|m.248122	cds.comp45300_c0_seq1|m.248122	ENSP00000440282	0	49	374	50	375	637	375	375	326	92.64	98.16	86.9333	86.9333	1	ENSG00000105854	paraoxonase 2 [Source:HGNC Symbol;Acc:9205]	9205	PON2
comp42266_c0_seq1|m.201587	cds.comp42266_c0_seq1|m.201587	ENSP00000233596	4e-95	24	207	1	184	280	208	184	184	80.43	88.59	88.4615	100	0.884615	ENSG00000115255	receptor accessory protein 6 [Source:HGNC Symbol;Acc:30078]	30078	REEP6
comp46855_c0_seq1|m.295023	cds.comp46855_c0_seq1|m.295023	ENSP00000303482	2e-153	56	314	1	257	436	315	257	259	89.96	93.05	82.2222	100	0.822222	ENSG00000168476	receptor accessory protein 4 [Source:HGNC Symbol;Acc:26176]	26176	REEP4
comp43383_c0_seq1|m.216194	cds.comp43383_c0_seq1|m.216194	ENSP00000368959	7e-100	37	221	5	189	293	222	189	185	90.81	97.3	83.3333	97.8836	0.851351	ENSG00000129625	receptor accessory protein 5 [Source:HGNC Symbol;Acc:30077]	30077	REEP5
comp46135_c0_seq1|m.270108	cds.comp46135_c0_seq1|m.270108	ENSP00000329002	1e-143	44	321	1	279	411	322	279	279	82.44	86.74	86.3354	100	0.863354	ENSG00000143575	HCLS1 associated protein X-1 [Source:HGNC Symbol;Acc:16915]	16915	HAX1
comp10955_c0_seq1|m.109547	cds.comp10955_c0_seq1|m.109547	ENSP00000430410	3e-96	29	219	1	191	284	220	191	191	82.2	89.53	86.8182	100	0.868182	ENSG00000168484	surfactant protein C [Source:HGNC Symbol;Acc:10802]	10802	SFTPC
comp49837_c0_seq3|m.412960	cds.comp49837_c0_seq3|m.412960	ENSP00000264158	0	6	987	1	981	1823	988	981	982	95.72	97.56	99.3927	100	0.993927	ENSG00000115839	RAB3 GTPase activating protein subunit 1 (catalytic) [Source:HGNC Symbol;Acc:17063]	17063	RAB3GAP1
comp39580_c0_seq1|m.179487	cds.comp39580_c0_seq1|m.179487	ENSP00000383911	0	63	372	36	344	565	373	344	310	92.58	96.45	83.1099	89.8256	0.925237	ENSG00000134882	UBA domain containing 2 [Source:HGNC Symbol;Acc:20486]	20486	UBAC2
Contig2823|m.19570	cds.Contig2823|m.19570	ENSP00000386564	3e-59	1	211	1	216	189	212	216	216	68.98	76.85	99.5283	100	0.995283	ENSG00000178826	transmembrane protein 139 [Source:HGNC Symbol;Acc:22058]	22058	TMEM139
comp47448_c0_seq1|m.309836	cds.comp47448_c0_seq1|m.309836	ENSP00000459844	0	40	499	40	499	851	500	499	460	98.91	100	92	92.1844	0.998	ENSG00000273224	pre-mRNA processing factor 31 [Source:HGNC Symbol;Acc:15446]	15446	PRPF31
comp46111_c1_seq1|m.269753	cds.comp46111_c1_seq1|m.269753	ENSP00000264595	0	25	370	1	346	547	371	346	346	85.84	89.31	93.2615	100	0.932615	ENSG00000038002	aspartylglucosaminidase [Source:HGNC Symbol;Acc:318]	318	AGA
comp41233_c0_seq2|m.191865	cds.comp41233_c0_seq2|m.191865	ENSP00000377176	0	40	620	1	599	811	621	599	602	71.1	80.73	93.5588	100	0.935588	ENSG00000042317	spermatogenesis associated 7 [Source:HGNC Symbol;Acc:20423]	20423	SPATA7
comp43226_c0_seq1|m.213672	cds.comp43226_c0_seq1|m.213672	ENSP00000203407	0	1	480	1	480	903	481	480	480	92.29	94.38	99.7921	100	0.997921	ENSG00000010256	ubiquinol-cytochrome c reductase core protein I [Source:HGNC Symbol;Acc:12585]	12585	UQCRC1
comp35069_c0_seq1|m.156232	cds.comp35069_c0_seq1|m.156232	ENSP00000404705	0	1	778	18	795	1344	779	795	778	87.53	93.32	99.8716	97.8616	1.02054	ENSG00000177694	N-acetylated alpha-linked acidic dipeptidase-like 2 [Source:HGNC Symbol;Acc:23219]	23219	NAALADL2
comp47155_c0_seq1|m.302435	cds.comp47155_c0_seq1|m.302435	ENSP00000411253	0	31	587	1	557	986	588	557	557	89.95	94.08	94.7279	100	0.947279	ENSG00000113838	TBCC domain containing 1 [Source:HGNC Symbol;Acc:25546]	25546	TBCCD1
Contig3599|m.26246	cds.Contig3599|m.26246	ENSP00000323926	0	40	1144	1	1104	2106	1145	1104	1105	94.3	97.38	96.5066	100	0.965066	ENSG00000144481	transient receptor potential cation channel, subfamily M, member 8 [Source:HGNC Symbol;Acc:17961]	17961	TRPM8
comp41840_c0_seq2|m.197417	cds.comp41840_c0_seq2|m.197417	ENSP00000265028	0	1	358	1	358	682	359	358	358	98.32	99.16	99.7214	100	0.997214	ENSG00000090520	DnaJ (Hsp40) homolog, subfamily B, member 11 [Source:HGNC Symbol;Acc:14889]	14889	DNAJB11
comp43346_c0_seq13|m.215419	cds.comp43346_c0_seq13|m.215419	ENSP00000321810	0	12	466	13	467	809	467	467	455	90.77	95.16	97.4304	97.4304	1	ENSG00000043514	tRNA isopentenyltransferase 1 [Source:HGNC Symbol;Acc:20286]	20286	TRIT1
comp45514_c0_seq1|m.252996	cds.comp45514_c0_seq1|m.252996	ENSP00000168148	2e-89	1	208	1	211	266	209	211	211	65.4	80.09	99.5215	100	0.995215	ENSG00000072080	secreted phosphoprotein 2, 24kDa [Source:HGNC Symbol;Acc:11256]	11256	SPP2
comp48957_c6_seq2|m.372050	cds.comp48957_c6_seq2|m.372050	ENSP00000344909	3e-123	1	167	1	167	349	168	167	167	99.4	99.4	99.4048	100	0.994048	ENSG00000184007	protein tyrosine phosphatase type IVA, member 2 [Source:HGNC Symbol;Acc:9635]	9635	PTP4A2
Contig8795|m.84693	cds.Contig8795|m.84693	ENSP00000419235	0	1	921	1	921	1781	922	921	921	96.31	98.37	99.8915	100	0.998915	ENSG00000198420	family with sequence similarity 115, member A [Source:HGNC Symbol;Acc:22201]	22201	FAM115A
comp40621_c0_seq2|m.187007	cds.comp40621_c0_seq2|m.187007	ENSP00000278460	0	1	315	1	315	621	332	331	315	94.29	96.83	94.8795	95.1662	0.996988	ENSG00000149179	chromosome 11 open reading frame 49 [Source:HGNC Symbol;Acc:28720]	28720	C11orf49
comp48294_c0_seq2|m.345276	cds.comp48294_c0_seq2|m.345276	ENSP00000380184	0	1	456	1	456	816	457	456	456	96.71	98.9	99.7812	100	0.997812	ENSG00000158669	1-acylglycerol-3-phosphate O-acyltransferase 6 [Source:HGNC Symbol;Acc:20880]	20880	AGPAT6
comp49692_c1_seq2|m.403146	cds.comp49692_c1_seq2|m.403146	ENSP00000263245	0	26	541	1	516	763	542	516	516	82.17	89.92	95.203	100	0.95203	ENSG00000242247	ADP-ribosylation factor GTPase activating protein 3 [Source:HGNC Symbol;Acc:661]	661	ARFGAP3
comp46658_c0_seq1|m.288697	cds.comp46658_c0_seq1|m.288697	ENSP00000434442	0	1	520	1	521	902	521	521	521	94.63	97.5	99.8081	100	0.998081	ENSG00000149182	ADP-ribosylation factor GTPase activating protein 2 [Source:HGNC Symbol;Acc:13504]	13504	ARFGAP2
comp49306_c0_seq1|m.386916	cds.comp49306_c0_seq1|m.386916	ENSP00000322671	0	1	978	1	978	1869	979	978	978	97.24	98.98	99.8979	100	0.998979	ENSG00000077809	general transcription factor IIi [Source:HGNC Symbol;Acc:4659]	4659	GTF2I
comp49306_c0_seq2|m.386928	cds.comp49306_c0_seq2|m.386928	ENSP00000460070	0	1	998	1	998	1899	999	998	998	96.99	98.7	99.8999	100	0.998999	ENSG00000263001	cDNA FLJ55916, highly similar to General transcription factor II-I [Source:UniProtKB/TrEMBL;Acc:B4DH52]	X	X
comp47729_c0_seq1|m.319712	cds.comp47729_c0_seq1|m.319712	ENSP00000404265	0	12	911	12	913	1479	914	919	902	82.15	89.14	98.4683	98.1502	1.00324	ENSG00000170379	family with sequence similarity 115, member C [Source:HGNC Symbol;Acc:26878]	26878	FAM115C
comp47179_c0_seq65|m.303419	cds.comp47179_c0_seq65|m.303419	ENSP00000256996	0	1	427	1	427	760	428	427	427	84.31	90.16	99.7664	100	0.997664	ENSG00000134574	damage-specific DNA binding protein 2, 48kDa [Source:HGNC Symbol;Acc:2718]	2718	DDB2
comp39527_c0_seq2|m.179111	cds.comp39527_c0_seq2|m.179111	ENSP00000296484	0	16	422	1	407	781	423	407	407	91.89	94.1	96.2175	100	0.962175	ENSG00000164087	POC1 centriolar protein A [Source:HGNC Symbol;Acc:24488]	24488	POC1A
Contig7635|m.69101	cds.Contig7635|m.69101	ENSP00000399376	3e-87	1	252	1	253	264	253	253	254	76.77	85.04	99.6047	100	0.996047	ENSG00000171867	prion protein [Source:HGNC Symbol;Acc:9449]	9449	PRNP
comp20918_c0_seq1|m.121568	cds.comp20918_c0_seq1|m.121568	ENSP00000304710	0	1	579	144	722	1035	582	723	579	93.09	96.72	99.4845	80.083	1.24227	ENSG00000170537	transmembrane channel-like 7 [Source:HGNC Symbol;Acc:23000]	23000	TMC7
comp32590_c0_seq1|m.146790	cds.comp32590_c0_seq1|m.146790	ENSP00000467482	0	3	394	58	449	538	416	503	392	82.65	90.56	94.2308	77.9324	1.20913	ENSG00000167895	transmembrane channel-like 8 [Source:HGNC Symbol;Acc:20474]	20474	TMC8
comp34674_c0_seq1|m.154427	cds.comp34674_c0_seq1|m.154427	ENSP00000473810	0	12	508	196	692	609	528	706	497	81.69	89.94	94.1288	70.3966	1.33712	ENSG00000270942	Transmembrane channel-like protein 4 [Source:UniProtKB/TrEMBL;Acc:C9JFU4]	X	X
comp48319_c1_seq1|m.346396	cds.comp48319_c1_seq1|m.346396	ENSP00000320688	0	56	366	1	311	627	367	311	311	97.11	99.04	84.7411	100	0.847411	ENSG00000114120	solute carrier family 25 (pyrimidine nucleotide carrier ), member 36 [Source:HGNC Symbol;Acc:25554]	25554	SLC25A36
comp47459_c0_seq1|m.310365	cds.comp47459_c0_seq1|m.310365	ENSP00000358283	0	25	817	1	794	1439	818	794	794	93.83	97.1	96.9438	100	0.969438	ENSG00000014123	UFM1-specific ligase 1 [Source:HGNC Symbol;Acc:23039]	23039	UFL1
comp45019_c0_seq1|m.241748	cds.comp45019_c0_seq1|m.241748	ENSP00000456734	2e-112	21	237	1	217	326	238	217	217	86.64	91.71	91.1765	100	0.911765	ENSG00000167186	coenzyme Q7 homolog, ubiquinone (yeast) [Source:HGNC Symbol;Acc:2244]	2244	COQ7
comp50308_c1_seq18|m.439867	cds.comp50308_c1_seq18|m.439867	ENSP00000254770	0	2	440	12	450	802	448	450	439	92.48	95.67	97.9911	97.5556	1.00446	ENSG00000132434	LanC lantibiotic synthetase component C-like 2 (bacterial) [Source:HGNC Symbol;Acc:6509]	6509	LANCL2
comp43918_c0_seq4|m.223735	cds.comp43918_c0_seq4|m.223735	ENSP00000420656	0	1	447	1	447	753	448	447	447	92.62	95.08	99.7768	100	0.997768	ENSG00000025434	nuclear receptor subfamily 1, group H, member 3 [Source:HGNC Symbol;Acc:7966]	7966	NR1H3
comp49861_c0_seq6|m.413865	cds.comp49861_c0_seq6|m.413865	ENSP00000399259	0	7	660	1	658	1022	693	690	658	91.03	93.62	94.3723	95.3623	0.989618	ENSG00000197948	FCH and double SH3 domains 1 [Source:HGNC Symbol;Acc:25463]	25463	FCHSD1
Contig2195|m.14090	cds.Contig2195|m.14090	ENSP00000339750	0	1	455	1	458	779	456	458	458	88.86	93.23	99.7807	100	0.997807	ENSG00000121964	glycosyltransferase-like domain containing 1 [Source:HGNC Symbol;Acc:20887]	20887	GTDC1
comp38944_c0_seq1|m.175231	cds.comp38944_c0_seq1|m.175231	ENSP00000349467	6e-104	1	149	1	149	298	150	149	149	100	100	99.3333	100	0.993333	ENSG00000198668	calmodulin 1 (phosphorylase kinase, delta) [Source:HGNC Symbol;Acc:1442]	1442	CALM1
comp39433_c0_seq1|m.178542	cds.comp39433_c0_seq1|m.178542	ENSP00000411440	2e-105	55	222	18	187	307	223	187	170	91.76	92.94	75.3363	90.9091	0.8287	ENSG00000143933	calmodulin 2 (phosphorylase kinase, delta) [Source:HGNC Symbol;Acc:1445]	1445	CALM2
comp48688_c0_seq17|m.361743	cds.comp48688_c0_seq17|m.361743	ENSP00000310933	0	1	1625	1	1647	2870	1626	1647	1647	95.08	96.24	99.9385	100	0.999385	ENSG00000110514	MAP-kinase activating death domain [Source:HGNC Symbol;Acc:6766]	6766	MADD
comp48182_c0_seq1|m.335439	cds.comp48182_c0_seq1|m.335439	ENSP00000337353	0	1	609	1	608	1067	610	608	609	85.88	92.94	99.8361	100	0.998361	ENSG00000042088	tyrosyl-DNA phosphodiesterase 1 [Source:HGNC Symbol;Acc:18884]	18884	TDP1
comp43830_c0_seq1|m.221959	cds.comp43830_c0_seq1|m.221959	ENSP00000356905	0	11	522	1	513	898	523	513	513	84.21	89.47	97.8967	100	0.978967	ENSG00000112299	vanin 1 [Source:HGNC Symbol;Acc:12705]	12705	VNN1
comp46671_c1_seq1|m.288873	cds.comp46671_c1_seq1|m.288873	ENSP00000440594	0	1	427	75	500	806	428	500	427	88.29	93.68	99.7664	85.2	1.17097	ENSG00000093134	vanin 3 [Source:HGNC Symbol;Acc:16431]	16431	VNN3
comp46585_c2_seq2|m.286964	cds.comp46585_c2_seq2|m.286964	ENSP00000424131	0	1	619	1	620	1207	620	620	620	96.13	98.71	99.8387	100	0.998387	ENSG00000145332	kelch-like family member 8 [Source:HGNC Symbol;Acc:18644]	18644	KLHL8
comp47913_c0_seq1|m.326099	cds.comp47913_c0_seq1|m.326099	ENSP00000369373	2e-171	4	492	1	492	498	494	493	504	55.95	71.23	98.9879	99.7972	0.99189	ENSG00000132256	tripartite motif containing 5 [Source:HGNC Symbol;Acc:16276]	16276	TRIM5
comp44849_c2_seq3|m.237966	cds.comp44849_c2_seq3|m.237966	ENSP00000396416	4e-60	24	186	26	188	190	187	188	163	91.41	95.09	87.1658	86.7021	1.00535	ENSG00000228186	proline rich 3 [Source:HGNC Symbol;Acc:21149]	21149	PRR3
Contig5845|m.48623	cds.Contig5845|m.48623	ENSP00000442795	0	16	1290	1	1274	2202	1291	1274	1278	90.45	93.35	98.7607	100	0.987607	ENSG00000134571	myosin binding protein C, cardiac [Source:HGNC Symbol;Acc:7551]	7551	MYBPC3
Contig2704|m.18563	cds.Contig2704|m.18563	ENSP00000446100	0	1	739	35	773	1503	740	773	739	100	100	99.8649	95.6016	1.04459	ENSG00000153815	c-Maf inducing protein [Source:HGNC Symbol;Acc:24319]	24319	CMIP
comp47875_c1_seq1|m.324407	cds.comp47875_c1_seq1|m.324407	ENSP00000355299	8e-89	23	164	30	171	261	165	171	142	85.92	95.07	86.0606	83.0409	1.03636	ENSG00000198860	TSEN15 tRNA splicing endonuclease subunit [Source:HGNC Symbol;Acc:16791]	16791	TSEN15
comp48331_c3_seq1|m.346884	cds.comp48331_c3_seq1|m.346884	ENSP00000413319	0	10	610	245	845	1014	611	845	601	98.5	99.33	98.3633	71.1243	1.38298	ENSG00000236149	ATP-binding cassette, sub-family F (GCN20), member 1 [Source:HGNC Symbol;Acc:70]	70	ABCF1
comp45883_c0_seq1|m.265077	cds.comp45883_c0_seq1|m.265077	ENSP00000376988	0	1	664	1	664	1178	666	664	664	97.14	97.89	99.6997	100	0.996997	ENSG00000048405	zinc finger protein 800 [Source:HGNC Symbol;Acc:27267]	27267	ZNF800
comp46921_c0_seq1|m.296418	cds.comp46921_c0_seq1|m.296418	ENSP00000377506	0	1	294	1	295	592	295	295	295	97.63	98.64	99.661	100	0.99661	ENSG00000113328	cyclin G1 [Source:HGNC Symbol;Acc:1592]	1592	CCNG1
comp43082_c0_seq1|m.211916	cds.comp43082_c0_seq1|m.211916	ENSP00000394155	0	10	285	1	276	511	286	276	276	89.13	93.12	96.5035	100	0.965035	ENSG00000226201	proteasome (prosome, macropain) subunit, beta type, 8 [Source:HGNC Symbol;Acc:9545]	9545	PSMB8
comp22813_c0_seq1|m.124447	cds.comp22813_c0_seq1|m.124447	ENSP00000469194	4e-89	22	163	22	163	262	164	163	142	97.89	99.3	86.5854	87.1166	0.993902	ENSG00000142227	epithelial membrane protein 3 [Source:HGNC Symbol;Acc:3335]	3335	EMP3
comp48342_c0_seq3|m.347156	cds.comp48342_c0_seq3|m.347156	ENSP00000412933	0	19	726	101	808	942	727	808	708	79.8	88.14	97.3865	87.6238	1.11142	ENSG00000224748	transporter 1, ATP-binding cassette, sub-family B (MDR/TAP) [Source:HGNC Symbol;Acc:43]	43	TAP1
comp27176_c0_seq1|m.132981	cds.comp27176_c0_seq1|m.132981	ENSP00000396813	7e-102	27	245	1	219	300	246	219	219	94.98	98.17	89.0244	100	0.890244	ENSG00000239836	proteasome (prosome, macropain) subunit, beta type, 9 [Source:HGNC Symbol;Acc:9546]	9546	PSMB9
comp50532_c0_seq1|m.453639	cds.comp50532_c0_seq1|m.453639	ENSP00000344220	0	1	558	1	556	1036	559	556	558	95.16	96.59	99.8211	100	0.998211	ENSG00000140992	3-phosphoinositide dependent protein kinase-1 [Source:HGNC Symbol;Acc:8816]	8816	PDPK1
comp49666_c0_seq1|m.402122	cds.comp49666_c0_seq1|m.402122	ENSP00000216468	1e-166	1	312	21	325	472	313	325	312	87.82	91.35	99.6805	93.8462	1.06217	ENSG00000100580	transmembrane emp24 protein transport domain containing 8 [Source:HGNC Symbol;Acc:18633]	18633	TMED8
Contig8934|m.86530	cds.Contig8934|m.86530	ENSP00000450799	0	67	728	1	678	908	729	678	678	80.97	84.96	90.8093	100	0.908093	ENSG00000100441	KH and NYN domain containing [Source:HGNC Symbol;Acc:20166]	20166	KHNYN
comp42481_c1_seq2|m.204252	cds.comp42481_c1_seq2|m.204252	ENSP00000272322	0	17	977	17	977	1845	978	977	961	96.15	97.71	98.2618	98.3623	0.998978	ENSG00000143952	vacuolar protein sorting 54 homolog (S. cerevisiae) [Source:HGNC Symbol;Acc:18652]	18652	VPS54
comp45704_c0_seq4|m.258375	cds.comp45704_c0_seq4|m.258375	ENSP00000415703	5e-142	17	241	1	225	405	270	258	225	88.89	95.11	83.3333	87.2093	0.955556	ENSG00000226111	mitochondrial ribosomal protein S18B [Source:HGNC Symbol;Acc:14516]	14516	MRPS18B
comp48664_c0_seq1|m.361154	cds.comp48664_c0_seq1|m.361154	ENSP00000263847	0	10	725	92	807	1433	726	807	716	98.88	99.44	98.6226	88.7237	1.11157	ENSG00000110048	oxysterol binding protein [Source:HGNC Symbol;Acc:8503]	8503	OSBP
comp38735_c0_seq1|m.173766	cds.comp38735_c0_seq1|m.173766	ENSP00000251453	9e-103	1	146	1	146	295	147	146	146	100	100	99.3197	100	0.993197	ENSG00000105193	ribosomal protein S16 [Source:HGNC Symbol;Acc:10396]	10396	RPS16
comp47770_c0_seq1|m.320721	cds.comp47770_c0_seq1|m.320721	ENSP00000358272	8e-92	23	197	1	175	271	198	175	175	81.14	89.71	88.3838	100	0.883838	ENSG00000123545	NADH dehydrogenase (ubiquinone) complex I, assembly factor 4 [Source:HGNC Symbol;Acc:21034]	21034	NDUFAF4
comp40812_c0_seq1|m.188466	cds.comp40812_c0_seq1|m.188466	ENSP00000449503	0	14	411	1	398	644	412	398	398	92.46	97.24	96.6019	100	0.966019	ENSG00000235658	alpha tubulin acetyltransferase 1 [Source:HGNC Symbol;Acc:21186]	21186	ATAT1
comp49787_c0_seq4|m.411053	cds.comp49787_c0_seq4|m.411053	ENSP00000312664	0	11	461	1	452	776	462	452	452	90.71	94.25	97.619	100	0.97619	ENSG00000106144	caspase 2, apoptosis-related cysteine peptidase [Source:HGNC Symbol;Acc:1503]	1503	CASP2
comp41334_c0_seq2|m.192805	cds.comp41334_c0_seq2|m.192805	ENSP00000404588	2e-149	77	391	1	314	431	393	315	316	83.54	87.97	80.1527	99.6825	0.804079	ENSG00000233641	chromosome 6 open reading frame 136 [Source:HGNC Symbol;Acc:21301]	21301	C6orf136
comp41334_c0_seq3|m.192811	cds.comp41334_c0_seq3|m.192811	ENSP00000431811	5e-109	1	173	1	171	313	175	172	173	88.44	93.06	98.8571	99.4186	0.994353	ENSG00000204564	chromosome 6 open reading frame 136 [Source:HGNC Symbol;Acc:21301]	21301	C6orf136
comp48648_c1_seq1|m.360732	cds.comp48648_c1_seq1|m.360732	ENSP00000404029	0	302	1283	103	1087	1895	1284	1087	985	97.66	98.38	76.4798	90.6164	0.843995	ENSG00000196235	suppressor of Ty 5 homolog (S. cerevisiae) [Source:HGNC Symbol;Acc:11469]	11469	SUPT5H
Contig3528|m.25655	cds.Contig3528|m.25655	ENSP00000300146	0	6	775	1	770	1246	776	770	770	97.4	98.83	99.2268	100	0.992268	ENSG00000166889	protein associated with topoisomerase II homolog 1 (yeast) [Source:HGNC Symbol;Acc:26721]	26721	PATL1
comp42162_c0_seq1|m.200432	cds.comp42162_c0_seq1|m.200432	ENSP00000248594	0	29	809	1	780	1385	810	780	781	92.7	95.77	96.4198	100	0.964198	ENSG00000127947	protein tyrosine phosphatase, non-receptor type 12 [Source:HGNC Symbol;Acc:9645]	9645	PTPN12
comp47949_c0_seq1|m.326989	cds.comp47949_c0_seq1|m.326989	ENSP00000453200	0	21	1429	47	1450	2478	1430	1450	1425	89.75	93.26	98.5315	96.8276	1.0176	ENSG00000067141	neogenin 1 [Source:HGNC Symbol;Acc:7754]	7754	NEO1
comp46218_c0_seq1|m.276890	cds.comp46218_c0_seq1|m.276890	ENSP00000305721	0	1	1353	1	1353	2341	1354	1353	1354	91.65	95.49	99.9261	100	0.999261	ENSG00000005700	inhibitor of Bruton agammaglobulinemia tyrosine kinase [Source:HGNC Symbol;Acc:17853]	17853	IBTK
comp46085_c0_seq11|m.269312	cds.comp46085_c0_seq11|m.269312	ENSP00000391789	0	1	672	1	669	1007	679	669	672	94.05	97.17	98.9691	100	0.989691	ENSG00000227222	DEAH (Asp-Glu-Ala-His) box polypeptide 16 [Source:HGNC Symbol;Acc:2739]	2739	DHX16
comp46085_c0_seq17|m.269382	cds.comp46085_c0_seq17|m.269382	ENSP00000393958	0	1	1044	1	1041	1686	1045	1041	1044	95.59	97.89	99.9043	100	0.999043	ENSG00000231377	DEAH (Asp-Glu-Ala-His) box polypeptide 16 [Source:HGNC Symbol;Acc:2739]	2739	DHX16
comp42311_c0_seq1|m.202157	cds.comp42311_c0_seq1|m.202157	ENSP00000318115	0	2	363	97	456	570	364	456	362	94.2	96.13	99.4505	78.9474	1.25971	ENSG00000105197	translocase of inner mitochondrial membrane 50 homolog (S. cerevisiae) [Source:HGNC Symbol;Acc:23656]	23656	TIMM50
comp48395_c2_seq1|m.348565	cds.comp48395_c2_seq1|m.348565	ENSP00000330289	1e-115	1	158	1	158	329	159	158	158	100	100	99.3711	100	0.993711	ENSG00000182400	trafficking protein particle complex 6B [Source:HGNC Symbol;Acc:23066]	23066	TRAPPC6B
comp36688_c0_seq1|m.162837	cds.comp36688_c0_seq1|m.162837	ENSP00000468612	6e-95	10	169	1	158	277	171	159	160	86.25	90	93.5673	99.3711	0.941594	ENSG00000007255	trafficking protein particle complex 6A [Source:HGNC Symbol;Acc:23069]	23069	TRAPPC6A
Contig95|m.217	cds.Contig95|m.217	ENSP00000280358	1e-72	20	142	1	123	218	143	123	123	86.99	91.87	86.014	100	0.86014	ENSG00000150783	testis expressed 12 [Source:HGNC Symbol;Acc:11734]	11734	TEX12
comp52411_c0_seq1|m.513231	cds.comp52411_c0_seq1|m.513231	ENSP00000409285	8e-116	37	279	20	262	338	280	262	243	92.18	95.88	86.7857	92.7481	0.935714	ENSG00000234809	nurim (nuclear envelope membrane protein) [Source:HGNC Symbol;Acc:8003]	8003	NRM
Contig7596|m.68644	cds.Contig7596|m.68644	ENSP00000331376	3e-168	45	353	5	312	477	356	314	309	74.43	86.73	86.7978	98.0892	0.884886	ENSG00000183569	serine hydrolase-like 2 [Source:HGNC Symbol;Acc:29446]	29446	SERHL2
Contig6106|m.51401	cds.Contig6106|m.51401	ENSP00000319323	0	1	391	1	398	635	392	398	398	85.68	91.21	99.7449	100	0.997449	ENSG00000067221	stomatin (EPB72)-like 1 [Source:HGNC Symbol;Acc:14560]	14560	STOML1
Contig5186|m.42387	cds.Contig5186|m.42387	ENSP00000437394	0	1	854	1	838	1414	855	838	854	82.67	88.29	99.883	100	0.99883	ENSG00000158301	G protein-coupled receptor associated sorting protein 2 [Source:HGNC Symbol;Acc:25169]	25169	GPRASP2
Contig6433|m.55414	cds.Contig6433|m.55414	ENSP00000423881	9e-116	27	274	1	248	338	275	248	248	77.02	84.27	90.1818	100	0.901818	ENSG00000163138	PARK2 co-regulated-like [Source:HGNC Symbol;Acc:28442]	28442	PACRGL
Contig1081|m.5398	cds.Contig1081|m.5398	ENSP00000324443	0	1	510	1	504	816	511	504	510	97.06	97.84	99.8043	100	0.998043	ENSG00000187098	microphthalmia-associated transcription factor [Source:HGNC Symbol;Acc:7105]	7105	MITF
comp50990_c0_seq1|m.474676	cds.comp50990_c0_seq1|m.474676	ENSP00000353655	0	1	1153	1	1150	2127	1154	1150	1153	91.59	96.01	99.9133	100	0.999133	ENSG00000196547	mannosidase, alpha, class 2A, member 2 [Source:HGNC Symbol;Acc:6825]	6825	MAN2A2
comp47767_c0_seq2|m.320685	cds.comp47767_c0_seq2|m.320685	ENSP00000401435	0	24	823	20	819	1522	837	832	800	96.88	98	95.5795	96.1538	0.994026	ENSG00000141252	vacuolar protein sorting 53 homolog (S. cerevisiae) [Source:HGNC Symbol;Acc:25608]	25608	VPS53
comp44939_c0_seq1|m.239665	cds.comp44939_c0_seq1|m.239665	ENSP00000310668	0	40	858	1	819	1593	859	819	819	98.53	99.51	95.3434	100	0.953434	ENSG00000102900	nucleoporin 93kDa [Source:HGNC Symbol;Acc:28958]	28958	NUP93
comp53652_c0_seq1|m.515707	cds.comp53652_c0_seq1|m.515707	ENSP00000387028	0	8	449	1	442	895	449	592	442	96.38	98.19	98.441	74.6622	1.31849	ENSG00000197121	post-GPI attachment to proteins 1 [Source:HGNC Symbol;Acc:25712]	25712	PGAP1
comp42480_c0_seq2|m.204210	cds.comp42480_c0_seq2|m.204210	ENSP00000377814	1e-89	11	189	1	179	265	190	179	179	92.74	95.53	94.2105	100	0.942105	ENSG00000184508	HD domain containing 3 [Source:HGNC Symbol;Acc:30522]	30522	HDDC3
comp45533_c0_seq1|m.254402	cds.comp45533_c0_seq1|m.254402	ENSP00000312017	3e-164	24	280	1	257	461	281	257	257	85.6	93	91.4591	100	0.914591	ENSG00000167695	family with sequence similarity 57, member A [Source:HGNC Symbol;Acc:29646]	29646	FAM57A
comp45154_c0_seq1|m.244974	cds.comp45154_c0_seq1|m.244974	ENSP00000400513	0	1	831	15	845	1266	832	847	832	76.2	85.94	99.8798	98.111	1.01803	ENSG00000138399	FAST kinase domains 1 [Source:HGNC Symbol;Acc:26150]	26150	FASTKD1
comp28021_c0_seq1|m.135047	cds.comp28021_c0_seq1|m.135047	ENSP00000433240	2e-58	30	151	1	122	184	173	156	122	94.26	97.54	70.5202	78.2051	0.901734	ENSG00000110492	midkine (neurite growth-promoting factor 2) [Source:HGNC Symbol;Acc:6972]	6972	MDK
Contig7451|m.67027	cds.Contig7451|m.67027	ENSP00000356231	1e-85	4	126	1	123	250	127	123	123	96.75	99.19	96.8504	100	0.968504	ENSG00000183155	RAB interacting factor [Source:HGNC Symbol;Acc:9797]	9797	RABIF
Contig2865|m.19949	cds.Contig2865|m.19949	ENSP00000457406	1e-100	1	277	1	278	302	294	294	278	75.54	82.37	94.2177	94.5578	0.996403	ENSG00000075131	TIMELESS interacting protein [Source:HGNC Symbol;Acc:30750]	30750	TIPIN
comp43283_c0_seq7|m.214500	cds.comp43283_c0_seq7|m.214500	ENSP00000380635	2e-103	3	179	20	196	300	181	197	177	82.49	92.09	97.7901	89.8477	1.0884	ENSG00000214087	ADP-ribosylation factor-like 16 [Source:HGNC Symbol;Acc:27902]	27902	ARL16
comp47384_c1_seq1|m.308400	cds.comp47384_c1_seq1|m.308400	ENSP00000301329	0	19	310	7	298	563	311	298	292	90.75	95.89	93.8907	97.9866	0.958199	ENSG00000167699	glyoxalase domain containing 4 [Source:HGNC Symbol;Acc:14111]	14111	GLOD4
Contig7475|m.67275	cds.Contig7475|m.67275	ENSP00000306080	0	3	396	19	420	640	397	420	403	79.16	87.34	99.2443	95.7143	1.03688	ENSG00000171861	RNA methyltransferase like 1 [Source:HGNC Symbol;Acc:18485]	18485	RNMTL1
comp46431_c0_seq1|m.281982	cds.comp46431_c0_seq1|m.281982	ENSP00000336607	0	24	397	14	388	667	398	388	375	87.2	92.27	93.9698	96.6495	0.972275	ENSG00000135124	purinergic receptor P2X, ligand-gated ion channel, 4 [Source:HGNC Symbol;Acc:8535]	8535	P2RX4
comp40748_c0_seq1|m.188009	cds.comp40748_c0_seq1|m.188009	ENSP00000296786	0	1	318	1	318	590	319	318	318	99.69	100	99.6865	100	0.996865	ENSG00000164332	ubiquitin-like domain containing CTD phosphatase 1 [Source:HGNC Symbol;Acc:28110]	28110	UBLCP1
comp46369_c0_seq1|m.280882	cds.comp46369_c0_seq1|m.280882	ENSP00000219478	2e-137	1	326	142	480	404	327	480	346	68.21	72.54	99.6942	70.625	1.4116	ENSG00000103199	zinc finger protein 500 [Source:HGNC Symbol;Acc:23716]	23716	ZNF500
comp49600_c0_seq1|m.396586	cds.comp49600_c0_seq1|m.396586	ENSP00000354519	0	15	1148	1	1132	2041	1149	1132	1134	92.5	95.77	98.6945	100	0.986945	ENSG00000198825	inositol polyphosphate-5-phosphatase F [Source:HGNC Symbol;Acc:17054]	17054	INPP5F
comp31682_c0_seq1|m.144054	cds.comp31682_c0_seq1|m.144054	ENSP00000381607	5e-138	25	234	1	210	391	235	210	210	88.1	94.29	89.3617	100	0.893617	ENSG00000084207	glutathione S-transferase pi 1 [Source:HGNC Symbol;Acc:4638]	4638	GSTP1
comp51065_c0_seq1|m.481175	cds.comp51065_c0_seq1|m.481175	ENSP00000371532	0	1	873	1	873	1649	874	873	873	96.45	98.28	99.8856	100	0.998856	ENSG00000147852	very low density lipoprotein receptor [Source:HGNC Symbol;Acc:12698]	12698	VLDLR
comp45844_c0_seq3|m.261834	cds.comp45844_c0_seq3|m.261834	ENSP00000263384	7e-63	10	121	1	112	192	122	112	112	97.32	99.11	91.8033	100	0.918033	ENSG00000105058	family with sequence similarity 32, member A [Source:HGNC Symbol;Acc:24563]	24563	FAM32A
comp48513_c1_seq1|m.353067	cds.comp48513_c1_seq1|m.353067	ENSP00000358073	0	1	640	1	640	1261	641	640	640	95.16	98.28	99.844	100	0.99844	ENSG00000197771	minichromosome maintenance complex binding protein [Source:HGNC Symbol;Acc:25782]	25782	MCMBP
Contig5972|m.49893	cds.Contig5972|m.49893	ENSP00000458426	0	1	1070	1	1070	1621	1071	1070	1070	95.61	97.2	99.9066	100	0.999066	ENSG00000262924	KIAA0355 [Source:HGNC Symbol;Acc:29016]	29016	KIAA0355
Contig5303|m.43353	cds.Contig5303|m.43353	ENSP00000358810	0	8	844	1	837	1533	845	837	837	98.57	99.16	99.0533	100	0.990533	ENSG00000143093	striatin interacting protein 1 [Source:HGNC Symbol;Acc:25916]	25916	STRIP1
comp44359_c0_seq21|m.229773	cds.comp44359_c0_seq21|m.229773	ENSP00000264935	0	6	634	4	647	705	635	647	646	68.73	77.86	99.0551	99.5363	0.995166	ENSG00000112877	centrosomal protein 72kDa [Source:HGNC Symbol;Acc:25547]	25547	CEP72
comp46818_c0_seq1|m.294018	cds.comp46818_c0_seq1|m.294018	ENSP00000356433	0	1	386	21	406	700	387	406	386	97.93	99.22	99.7416	95.0739	1.0491	ENSG00000111962	uronyl-2-sulfotransferase [Source:HGNC Symbol;Acc:17223]	17223	UST
comp50206_c0_seq5|m.432607	cds.comp50206_c0_seq5|m.432607	ENSP00000385713	0	3	950	234	1172	1429	951	1172	950	79.05	88.21	99.6845	80.1195	1.2442	ENSG00000126773	pecanex-like 4 (Drosophila) [Source:HGNC Symbol;Acc:20349]	20349	PCNXL4
comp50304_c0_seq1|m.439581	cds.comp50304_c0_seq1|m.439581	ENSP00000385347	0	46	566	47	567	900	567	567	521	93.67	96.16	91.8871	91.8871	1	ENSG00000169762	transmembrane anterior posterior transformation 1 [Source:HGNC Symbol;Acc:26887]	26887	TAPT1
comp42136_c1_seq1|m.200218	cds.comp42136_c1_seq1|m.200218	ENSP00000386797	0	50	488	1	438	760	490	439	439	96.36	97.04	89.5918	99.7722	0.897964	ENSG00000136717	bridging integrator 1 [Source:HGNC Symbol;Acc:1052]	1052	BIN1
comp50143_c0_seq21|m.428191	cds.comp50143_c0_seq21|m.428191	ENSP00000276654	0	5	773	91	859	1521	774	859	769	96.88	98.7	99.354	89.5227	1.10982	ENSG00000147650	low density lipoprotein receptor-related protein 12 [Source:HGNC Symbol;Acc:31708]	31708	LRP12
comp45886_c0_seq1|m.265123	cds.comp45886_c0_seq1|m.265123	ENSP00000451882	0	50	362	27	339	556	363	339	313	84.35	91.69	86.2259	92.3304	0.933884	ENSG00000100612	dehydrogenase/reductase (SDR family) member 7 [Source:HGNC Symbol;Acc:21524]	21524	DHRS7
comp43084_c2_seq1|m.211986	cds.comp43084_c2_seq1|m.211986	ENSP00000285398	0	37	642	18	623	1226	642	782	606	98.02	98.68	94.3925	77.4936	1.21807	ENSG00000163161	excision repair cross-complementing rodent repair deficiency, complementation group 3 [Source:HGNC Symbol;Acc:3435]	3435	ERCC3
comp48581_c0_seq1|m.356153	cds.comp48581_c0_seq1|m.356153	ENSP00000356828	1e-125	63	464	1	416	377	465	416	422	65.64	73.22	86.4516	100	0.864516	ENSG00000198771	RCSD domain containing 1 [Source:HGNC Symbol;Acc:28310]	28310	RCSD1
Contig8992|m.87421	cds.Contig8992|m.87421	ENSP00000315659	0	23	1594	1	1577	2365	1595	1577	1582	81.98	87.61	98.558	100	0.98558	ENSG00000107554	dynamin binding protein [Source:HGNC Symbol;Acc:30373]	30373	DNMBP
Contig6855|m.60406	cds.Contig6855|m.60406	ENSP00000352513	1e-147	51	305	15	269	421	306	269	255	93.33	96.08	83.3333	94.7955	0.879085	ENSG00000197965	myelin protein zero-like 1 [Source:HGNC Symbol;Acc:7226]	7226	MPZL1
Contig773|m.3415	cds.Contig773|m.3415	ENSP00000253079	0	1	556	111	684	781	557	684	575	71.83	80.35	99.8205	83.9181	1.1895	ENSG00000130783	coiled-coil domain containing 62 [Source:HGNC Symbol;Acc:30723]	30723	CCDC62
comp49404_c2_seq5|m.389650	cds.comp49404_c2_seq5|m.389650	ENSP00000343463	0	5	623	1	619	1158	624	619	619	97.74	99.03	99.1987	100	0.991987	ENSG00000169967	mitogen-activated protein kinase kinase kinase 2 [Source:HGNC Symbol;Acc:6854]	6854	MAP3K2
comp48248_c6_seq1|m.339341	cds.comp48248_c6_seq1|m.339341	ENSP00000359446	0	19	459	19	458	803	460	458	441	87.07	92.06	95.8696	96.0699	0.997915	ENSG00000120054	carboxypeptidase N, polypeptide 1 [Source:HGNC Symbol;Acc:2312]	2312	CPN1
comp43984_c1_seq1|m.224868	cds.comp43984_c1_seq1|m.224868	ENSP00000353804	0	29	705	25	701	1286	706	701	677	95.27	98.08	95.8924	96.5763	0.992918	ENSG00000131069	acyl-CoA synthetase short-chain family member 2 [Source:HGNC Symbol;Acc:15814]	15814	ACSS2
comp44413_c0_seq1|m.230575	cds.comp44413_c0_seq1|m.230575	ENSP00000216951	0	31	504	1	474	873	505	474	474	91.77	96.2	93.8614	100	0.938614	ENSG00000100983	glutathione synthetase [Source:HGNC Symbol;Acc:4624]	4624	GSS
comp33309_c0_seq1|m.148981	cds.comp33309_c0_seq1|m.148981	ENSP00000336701	0	23	389	8	375	649	391	376	368	90.22	94.57	93.8619	97.8723	0.959024	ENSG00000108384	RAD51 paralog C [Source:HGNC Symbol;Acc:9820]	9820	RAD51C
comp49638_c3_seq23|m.400459	cds.comp49638_c3_seq23|m.400459	ENSP00000293805	0	17	448	1	438	714	448	479	438	91.78	94.29	96.4286	91.4405	1.05455	ENSG00000161940	B-cell CLL/lymphoma 6, member B [Source:HGNC Symbol;Acc:1002]	1002	BCL6B
comp47413_c0_seq5|m.309033	cds.comp47413_c0_seq5|m.309033	ENSP00000262764	0	56	549	62	556	909	550	556	495	93.54	97.37	89.8182	89.0288	1.00887	ENSG00000087157	phosphatidylglycerophosphate synthase 1 [Source:HGNC Symbol;Acc:30029]	30029	PGS1
comp49550_c0_seq1|m.394768	cds.comp49550_c0_seq1|m.394768	ENSP00000333212	0	29	567	10	544	929	568	544	539	86.64	91.65	94.8944	98.3456	0.964907	ENSG00000155016	cytochrome P450, family 2, subfamily U, polypeptide 1 [Source:HGNC Symbol;Acc:20582]	20582	CYP2U1
comp48201_c3_seq3|m.337359	cds.comp48201_c3_seq3|m.337359	ENSP00000270824	1e-39	35	201	1	165	137	202	165	167	87.43	91.62	82.6733	100	0.826733	ENSG00000142694	eva-1 homolog B (C. elegans) [Source:HGNC Symbol;Acc:25558]	25558	EVA1B
comp28991_c0_seq1|m.137553	cds.comp28991_c0_seq1|m.137553	ENSP00000378426	2e-80	1	163	1	163	240	164	163	163	88.96	94.48	99.3902	100	0.993902	ENSG00000167397	vitamin K epoxide reductase complex, subunit 1 [Source:HGNC Symbol;Acc:23663]	23663	VKORC1
comp34090_c0_seq1|m.151820	cds.comp34090_c0_seq1|m.151820	ENSP00000359333	0	8	435	1	428	852	436	428	428	98.36	99.3	98.1651	100	0.981651	ENSG00000154511	family with sequence similarity 69, member A [Source:HGNC Symbol;Acc:32213]	32213	FAM69A
comp46665_c0_seq3|m.288786	cds.comp46665_c0_seq3|m.288786	ENSP00000219794	0	33	413	32	412	748	414	412	381	97.9	98.95	92.029	92.4757	0.995169	ENSG00000103507	branched chain ketoacid dehydrogenase kinase [Source:HGNC Symbol;Acc:16902]	16902	BCKDK
comp47506_c0_seq1|m.311077	cds.comp47506_c0_seq1|m.311077	ENSP00000299638	1e-140	54	405	7	353	411	421	368	353	77.05	83	83.6105	94.2935	0.886704	ENSG00000255529	polymerase (RNA) II (DNA directed) polypeptide M [Source:HGNC Symbol;Acc:14862]	14862	POLR2M
comp46488_c0_seq1|m.284713	cds.comp46488_c0_seq1|m.284713	ENSP00000461898	0	27	466	27	466	748	467	466	440	93.18	96.36	94.2184	94.4206	0.997859	ENSG00000137878	GRINL1A complex locus 1 [Source:HGNC Symbol;Acc:26424]	26424	GCOM1
comp45432_c0_seq3|m.250963	cds.comp45432_c0_seq3|m.250963	ENSP00000409896	0	1	277	1	277	551	278	277	277	93.86	97.11	99.6403	100	0.996403	ENSG00000100814	cyclin B1 interacting protein 1, E3 ubiquitin protein ligase [Source:HGNC Symbol;Acc:19437]	19437	CCNB1IP1
comp50108_c2_seq2|m.425882	cds.comp50108_c2_seq2|m.425882	ENSP00000267199	0	7	601	1	596	1137	602	596	596	97.15	99.16	98.8372	100	0.988372	ENSG00000139719	vacuolar protein sorting 33 homolog A (S. cerevisiae) [Source:HGNC Symbol;Acc:18179]	18179	VPS33A
Contig8308|m.77640	cds.Contig8308|m.77640	ENSP00000347719	0	20	1212	1	1192	1860	1213	1192	1193	82.56	90.53	98.3512	100	0.983512	ENSG00000141556	tubulin folding cofactor D [Source:HGNC Symbol;Acc:11581]	11581	TBCD
Contig6930|m.61237	cds.Contig6930|m.61237	ENSP00000352175	7e-131	1	263	1	270	377	264	270	270	81.85	85.56	99.6212	100	0.996212	ENSG00000002919	sorting nexin 11 [Source:HGNC Symbol;Acc:14975]	14975	SNX11
comp49555_c0_seq1|m.395378	cds.comp49555_c0_seq1|m.395378	ENSP00000237289	0	46	832	1	790	1458	833	790	791	90.64	94.31	94.4778	100	0.944778	ENSG00000118503	tumor necrosis factor, alpha-induced protein 3 [Source:HGNC Symbol;Acc:11896]	11896	TNFAIP3
comp45669_c1_seq2|m.257567	cds.comp45669_c1_seq2|m.257567	ENSP00000439093	0	1	1401	1	1438	2082	1402	1438	1440	86.67	92.22	99.9287	100	0.999287	ENSG00000130779	CAP-GLY domain containing linker protein 1 [Source:HGNC Symbol;Acc:10461]	10461	CLIP1
Contig6721|m.58799	cds.Contig6721|m.58799	ENSP00000356125	0	44	661	1	628	959	662	628	628	85.35	89.01	93.3535	100	0.933535	ENSG00000163545	NUAK family, SNF1-like kinase, 2 [Source:HGNC Symbol;Acc:29558]	29558	NUAK2
comp48800_c0_seq5|m.366992	cds.comp48800_c0_seq5|m.366992	ENSP00000005386	0	21	684	1	665	915	685	665	665	76.39	87.07	96.9343	100	0.969343	ENSG00000005175	RNA polymerase II associated protein 3 [Source:HGNC Symbol;Acc:26151]	26151	RPAP3
comp26476_c0_seq1|m.130935	cds.comp26476_c0_seq1|m.130935	ENSP00000300035	5e-57	1	111	1	111	176	112	111	111	89.19	92.79	99.1071	100	0.991071	ENSG00000166803	KIAA0101 [Source:HGNC Symbol;Acc:28961]	28961	KIAA0101
comp47615_c0_seq5|m.316184	cds.comp47615_c0_seq5|m.316184	ENSP00000215912	2e-140	48	310	1	263	403	311	263	263	82.13	87.07	84.5659	100	0.845659	ENSG00000100100	phosphoinositide-3-kinase interacting protein 1 [Source:HGNC Symbol;Acc:24942]	24942	PIK3IP1
comp41574_c0_seq2|m.194833	cds.comp41574_c0_seq2|m.194833	ENSP00000261884	0	13	593	1	581	1075	594	581	581	92.6	96.21	97.8114	100	0.978114	ENSG00000103671	thyroid hormone receptor interactor 4 [Source:HGNC Symbol;Acc:12310]	12310	TRIP4
comp50868_c2_seq5|m.467600	cds.comp50868_c2_seq5|m.467600	ENSP00000337520	0	14	554	101	641	1039	555	641	541	99.26	99.82	97.4775	84.3994	1.15495	ENSG00000100105	POZ (BTB) and AT hook containing zinc finger 1 [Source:HGNC Symbol;Acc:13071]	13071	PATZ1
comp43996_c2_seq1|m.225038	cds.comp43996_c2_seq1|m.225038	ENSP00000316527	0	1	1326	1	1326	2088	1341	1411	1326	95.25	97.81	98.8814	93.9759	1.0522	ENSG00000180357	zinc finger protein 609 [Source:HGNC Symbol;Acc:29003]	29003	ZNF609
comp33831_c0_seq1|m.150839	cds.comp33831_c0_seq1|m.150839	ENSP00000262294	0	1	964	1	964	1570	965	964	966	92.55	95.96	99.8964	100	0.998964	ENSG00000108395	tripartite motif containing 37 [Source:HGNC Symbol;Acc:7523]	7523	TRIM37
comp50152_c2_seq8|m.429188	cds.comp50152_c2_seq8|m.429188	ENSP00000333433	4e-72	1	120	1	120	215	122	121	120	85.83	93.33	98.3607	99.1736	0.991803	ENSG00000182628	spindle and kinetochore associated complex subunit 2 [Source:HGNC Symbol;Acc:28006]	28006	SKA2
Contig6670|m.58123	cds.Contig6670|m.58123	ENSP00000386304	0	1	382	1	381	633	383	381	382	86.39	91.1	99.7389	100	0.997389	ENSG00000115459	ELMO/CED-12 domain containing 3 [Source:HGNC Symbol;Acc:26158]	26158	ELMOD3
comp40080_c1_seq1|m.182888	cds.comp40080_c1_seq1|m.182888	ENSP00000265016	1e-152	4	247	57	300	434	273	318	244	81.97	90.57	89.3773	76.7296	1.16484	ENSG00000109743	bone marrow stromal cell antigen 1 [Source:HGNC Symbol;Acc:1118]	1118	BST1
Contig1269|m.6757	cds.Contig1269|m.6757	ENSP00000386965	0	1	348	1	348	658	349	348	349	93.7	96.28	99.7135	100	0.997135	ENSG00000042493	capping protein (actin filament), gelsolin-like [Source:HGNC Symbol;Acc:1474]	1474	CAPG
comp85884_c0_seq1|m.567118	cds.comp85884_c0_seq1|m.567118	ENSP00000463292	6e-40	1	112	28	144	134	112	144	117	69.23	76.92	100	81.25	1.23077	ENSG00000068489	proline rich 11 [Source:HGNC Symbol;Acc:25619]	25619	PRR11
comp40905_c0_seq4|m.189323	cds.comp40905_c0_seq4|m.189323	ENSP00000380700	0	1	442	1	470	521	444	474	471	68.58	73.25	99.5495	99.1561	1.00397	ENSG00000185507	interferon regulatory factor 7 [Source:HGNC Symbol;Acc:6122]	6122	IRF7
comp27629_c0_seq2|m.134016	cds.comp27629_c0_seq2|m.134016	ENSP00000084798	0	6	311	23	328	602	312	328	306	96.08	98.04	98.0769	93.2927	1.05128	ENSG00000063180	carbonic anhydrase XI [Source:HGNC Symbol;Acc:1370]	1370	CA11
comp46510_c0_seq2|m.285193	cds.comp46510_c0_seq2|m.285193	ENSP00000362937	0	32	474	1	452	768	475	452	457	90.81	93.22	93.2632	100	0.932632	ENSG00000180198	regulator of chromosome condensation 1 [Source:HGNC Symbol;Acc:1913]	1913	RCC1
Contig1123|m.5693	cds.Contig1123|m.5693	ENSP00000461497	0	1	752	1	749	1288	753	749	752	89.1	92.42	99.8672	100	0.998672	ENSG00000262015	sema domain, immunoglobulin domain (Ig), short basic domain, secreted, (semaphorin) 3B [Source:HGNC Symbol;Acc:10724]	10724	SEMA3B
comp50607_c0_seq2|m.456921	cds.comp50607_c0_seq2|m.456921	ENSP00000357000	0	1	310	1	310	548	311	310	310	99.68	99.68	99.6785	100	0.996785	ENSG00000158773	upstream transcription factor 1 [Source:HGNC Symbol;Acc:12593]	12593	USF1
comp39921_c0_seq2|m.181792	cds.comp39921_c0_seq2|m.181792	ENSP00000300917	0	1	985	7	991	1786	986	991	985	97.16	97.97	99.8986	99.3946	1.00507	ENSG00000167447	SMG8 nonsense mediated mRNA decay factor [Source:HGNC Symbol;Acc:25551]	25551	SMG8
comp28175_c0_seq1|m.135454	cds.comp28175_c0_seq1|m.135454	ENSP00000315081	9e-41	20	180	2	164	139	181	164	163	84.66	90.18	88.9503	99.3902	0.89496	ENSG00000179564	leucine-rich single-pass membrane protein 2 [Source:HGNC Symbol;Acc:26781]	26781	LSMEM2
comp44818_c0_seq1|m.237031	cds.comp44818_c0_seq1|m.237031	ENSP00000356992	0	1	1095	1	1101	1371	1096	1101	1105	80.81	85.61	99.9088	100	0.999088	ENSG00000186517	Rho GTPase activating protein 30 [Source:HGNC Symbol;Acc:27414]	27414	ARHGAP30
comp48181_c2_seq1|m.335433	cds.comp48181_c2_seq1|m.335433	ENSP00000401046	6e-147	1	233	1	233	414	234	233	233	98.28	99.57	99.5726	100	0.995726	ENSG00000155868	mediator complex subunit 7 [Source:HGNC Symbol;Acc:2378]	2378	MED7
comp41373_c0_seq1|m.193165	cds.comp41373_c0_seq1|m.193165	ENSP00000392316	0	1	441	1	442	596	442	442	442	91.86	94.34	99.7738	100	0.997738	ENSG00000214706	interferon-related developmental regulator 2 [Source:HGNC Symbol;Acc:5457]	5457	IFRD2
Contig4816|m.38699	cds.Contig4816|m.38699	ENSP00000233838	0	1	756	1	758	1210	757	758	758	91.42	94.2	99.8679	100	0.998679	ENSG00000115486	gamma-glutamyl carboxylase [Source:HGNC Symbol;Acc:4247]	4247	GGCX
comp47258_c0_seq1|m.305227	cds.comp47258_c0_seq1|m.305227	ENSP00000387006	0	1	914	1	908	1330	915	908	914	89.17	92.89	99.8907	100	0.998907	ENSG00000163510	CWC22 spliceosome-associated protein homolog (S. cerevisiae) [Source:HGNC Symbol;Acc:29322]	29322	CWC22
comp48208_c0_seq2|m.337530	cds.comp48208_c0_seq2|m.337530	ENSP00000263864	2e-43	1	75	1	76	141	101	100	76	92.11	96.05	74.2574	76	0.977071	ENSG00000118640	vesicle-associated membrane protein 8 [Source:HGNC Symbol;Acc:12647]	12647	VAMP8
comp38892_c0_seq2|m.174852	cds.comp38892_c0_seq2|m.174852	ENSP00000356990	0	1	349	1	349	622	351	349	349	86.53	90.83	99.4302	100	0.994302	ENSG00000162755	kelch domain containing 9 [Source:HGNC Symbol;Acc:28489]	28489	KLHDC9
comp36681_c0_seq1|m.162785	cds.comp36681_c0_seq1|m.162785	ENSP00000471491	4e-161	6	346	11	357	461	361	358	347	69.74	78.96	94.4598	96.9274	0.974542	ENSG00000268671	HAUS augmin-like complex, subunit 7 [Source:HGNC Symbol;Acc:32979]	32979	HAUS7
comp14365_c0_seq1|m.113919	cds.comp14365_c0_seq1|m.113919	ENSP00000356989	1e-80	9	162	1	154	240	163	154	154	100	100	94.4785	100	0.944785	ENSG00000143256	prefoldin subunit 2 [Source:HGNC Symbol;Acc:8867]	8867	PFDN2
comp45323_c3_seq1|m.248426	cds.comp45323_c3_seq1|m.248426	ENSP00000344353	0	10	351	1	342	636	354	344	342	94.44	96.2	96.6102	99.4186	0.971751	ENSG00000139679	lysophosphatidic acid receptor 6 [Source:HGNC Symbol;Acc:15520]	15520	LPAR6
comp43570_c0_seq12|m.218304	cds.comp43570_c0_seq12|m.218304	ENSP00000356988	0	36	362	1	327	622	363	327	327	92.97	96.02	90.0826	100	0.900826	ENSG00000158793	nitrilase 1 [Source:HGNC Symbol;Acc:7828]	7828	NIT1
comp49213_c1_seq3|m.382464	cds.comp49213_c1_seq3|m.382464	ENSP00000397367	5e-156	1	367	1	369	449	378	379	374	71.12	82.35	97.0899	97.3615	0.997211	ENSG00000145220	Ly1 antibody reactive [Source:HGNC Symbol;Acc:26021]	26021	LYAR
comp43459_c0_seq1|m.217132	cds.comp43459_c0_seq1|m.217132	ENSP00000363152	0	23	982	321	1280	1431	986	1280	962	86.28	90.85	97.3631	75	1.29817	ENSG00000142733	mitogen-activated protein kinase kinase kinase 6 [Source:HGNC Symbol;Acc:6858]	6858	MAP3K6
comp33428_c0_seq1|m.149386	cds.comp33428_c0_seq1|m.149386	ENSP00000356982	1e-122	1	167	1	167	348	168	167	167	99.4	100	99.4048	100	0.994048	ENSG00000143222	ubiquitin-fold modifier conjugating enzyme 1 [Source:HGNC Symbol;Acc:26941]	26941	UFC1
comp39380_c0_seq1|m.178153	cds.comp39380_c0_seq1|m.178153	ENSP00000386681	3e-67	22	146	1	125	204	147	125	125	100	100	85.034	100	0.85034	ENSG00000071082	ribosomal protein L31 [Source:HGNC Symbol;Acc:10334]	10334	RPL31
comp42565_c0_seq3|m.205246	cds.comp42565_c0_seq3|m.205246	ENSP00000384396	6e-129	28	239	35	246	370	240	246	212	90.09	95.75	88.3333	86.1789	1.025	ENSG00000147382	family with sequence similarity 58, member A [Source:HGNC Symbol;Acc:28434]	28434	FAM58A
comp42565_c0_seq2|m.205240	cds.comp42565_c0_seq2|m.205240	ENSP00000461135	7e-141	25	254	19	248	400	255	248	230	89.57	94.78	90.1961	92.7419	0.972549	ENSG00000262919	Cyclin-related protein FAM58A [Source:UniProtKB/Swiss-Prot;Acc:Q8N1B3]	X	X
comp46766_c0_seq1|m.291431	cds.comp46766_c0_seq1|m.291431	ENSP00000455046	0	1	326	1	326	681	327	326	326	99.39	99.69	99.6942	100	0.996942	ENSG00000167965	MTOR associated protein, LST8 homolog (S. cerevisiae) [Source:HGNC Symbol;Acc:24825]	24825	MLST8
Contig4694|m.37540	cds.Contig4694|m.37540	ENSP00000237596	0	1	789	149	937	1316	821	968	789	96.83	99.11	96.1023	81.5083	1.17905	ENSG00000118762	polycystic kidney disease 2 (autosomal dominant) [Source:HGNC Symbol;Acc:9009]	9009	PKD2
comp45287_c0_seq17|m.247808	cds.comp45287_c0_seq17|m.247808	ENSP00000356981	0	1	565	1	565	993	566	565	565	96.81	97.88	99.8233	100	0.998233	ENSG00000143258	ubiquitin specific peptidase 21 [Source:HGNC Symbol;Acc:12620]	12620	USP21
comp51142_c0_seq1|m.485929	cds.comp51142_c0_seq1|m.485929	ENSP00000366036	0	1	1138	5	1140	2068	1139	1140	1139	91.4	95.7	99.9122	99.6491	1.00264	ENSG00000204634	TBC1 domain family, member 8 (with GRAM domain) [Source:HGNC Symbol;Acc:17791]	17791	TBC1D8
Contig4700|m.37590	cds.Contig4700|m.37590	ENSP00000360599	0	1	1657	1	1644	2750	1658	1644	1666	89.38	93.22	99.9397	100	0.999397	ENSG00000134744	zinc finger, CCHC domain containing 11 [Source:HGNC Symbol;Acc:28981]	28981	ZCCHC11
comp48875_c0_seq2|m.369522	cds.comp48875_c0_seq2|m.369522	ENSP00000470382	0	1	1058	1	1058	2076	1068	1066	1058	98.39	99.53	99.0637	99.2495	0.998127	ENSG00000268110	ubiquitination factor E4A [Source:HGNC Symbol;Acc:12499]	12499	UBE4A
comp46462_c4_seq14|m.282554	cds.comp46462_c4_seq14|m.282554	ENSP00000226355	0	11	609	1	599	894	610	599	599	74.96	85.48	98.1967	100	0.981967	ENSG00000079557	afamin [Source:HGNC Symbol;Acc:316]	316	AFM
comp45517_c0_seq2|m.253061	cds.comp45517_c0_seq2|m.253061	ENSP00000356977	0	1	396	1	393	669	397	393	396	94.95	95.96	99.7481	100	0.997481	ENSG00000158850	UDP-Gal:betaGlcNAc beta 1,4- galactosyltransferase, polypeptide 3 [Source:HGNC Symbol;Acc:926]	926	B4GALT3
comp43297_c0_seq1|m.214676	cds.comp43297_c0_seq1|m.214676	ENSP00000352455	1e-93	17	170	17	173	275	171	173	157	82.8	89.81	90.0585	90.7514	0.992364	ENSG00000197614	microfibrillar associated protein 5 [Source:HGNC Symbol;Acc:29673]	29673	MFAP5
comp27765_c0_seq1|m.134437	cds.comp27765_c0_seq1|m.134437	ENSP00000364685	9e-73	41	207	18	183	223	208	183	167	81.44	86.83	80.2885	90.7104	0.885108	ENSG00000117122	microfibrillar-associated protein 2 [Source:HGNC Symbol;Acc:7033]	7033	MFAP2
comp50038_c2_seq20|m.421474	cds.comp50038_c2_seq20|m.421474	ENSP00000445859	0	1	984	123	1153	1523	985	1153	1032	80.33	85.95	99.8985	89.4189	1.1172	ENSG00000051825	M-phase phosphoprotein 9 [Source:HGNC Symbol;Acc:7215]	7215	MPHOSPH9
comp44246_c0_seq4|m.227953	cds.comp44246_c0_seq4|m.227953	ENSP00000265965	0	25	436	23	434	735	439	458	412	85.92	91.99	93.8497	89.9563	1.04328	ENSG00000129158	secretion regulating guanine nucleotide exchange factor [Source:HGNC Symbol;Acc:17499]	17499	SERGEF
comp42439_c0_seq1|m.203539	cds.comp42439_c0_seq1|m.203539	ENSP00000333664	0	31	454	1	424	692	455	424	424	88.21	93.87	93.1868	100	0.931868	ENSG00000060971	acetyl-CoA acyltransferase 1 [Source:HGNC Symbol;Acc:82]	82	ACAA1
comp50331_c0_seq1|m.441650	cds.comp50331_c0_seq1|m.441650	ENSP00000379625	2e-161	95	350	54	309	459	351	309	256	92.19	94.53	72.9345	82.8479	0.880342	ENSG00000172936	myeloid differentiation primary response 88 [Source:HGNC Symbol;Acc:7562]	7562	MYD88
comp43882_c0_seq2|m.223374	cds.comp43882_c0_seq2|m.223374	ENSP00000300013	0	8	479	1	473	791	480	473	473	87.53	91.54	98.3333	100	0.983333	ENSG00000166788	serum amyloid A-like 1 [Source:HGNC Symbol;Acc:25158]	25158	SAAL1
comp44778_c0_seq1|m.236366	cds.comp44778_c0_seq1|m.236366	ENSP00000374152	0	1	371	22	392	768	397	418	371	98.38	99.46	93.4509	88.756	1.0529	ENSG00000135632	SMYD family member 5 [Source:HGNC Symbol;Acc:16258]	16258	SMYD5
Contig4132|m.32095	cds.Contig4132|m.32095	ENSP00000350297	0	17	1129	17	1129	1772	1130	1129	1117	95.34	97.22	98.4956	98.5828	0.999115	ENSG00000153317	ArfGAP with SH3 domain, ankyrin repeat and PH domain 1 [Source:HGNC Symbol;Acc:2720]	2720	ASAP1
comp24615_c0_seq1|m.127090	cds.comp24615_c0_seq1|m.127090	ENSP00000381049	5e-106	24	208	1	185	308	209	185	185	96.22	99.46	88.5167	100	0.885167	ENSG00000168824	Neuron-specific protein family member 1 [Source:UniProtKB/Swiss-Prot;Acc:P42857]	X	X
comp38458_c0_seq1|m.172363	cds.comp38458_c0_seq1|m.172363	ENSP00000258083	1e-136	45	232	1	188	386	233	188	188	97.87	99.47	80.6867	100	0.806867	ENSG00000135617	protease-associated domain containing 1 [Source:HGNC Symbol;Acc:16047]	16047	PRADC1
comp44982_c0_seq1|m.240857	cds.comp44982_c0_seq1|m.240857	ENSP00000365172	0	1	502	1	502	987	503	502	502	92.83	96.41	99.8012	100	0.998012	ENSG00000134901	KDEL (Lys-Asp-Glu-Leu) containing 1 [Source:HGNC Symbol;Acc:19350]	19350	KDELC1
comp37041_c0_seq1|m.164518	cds.comp37041_c0_seq1|m.164518	ENSP00000322421	4e-87	1	142	1	142	255	143	142	142	85.92	93.66	99.3007	100	0.993007	ENSG00000206172	hemoglobin, alpha 1 [Source:HGNC Symbol;Acc:4823]	4823	HBA1
comp43879_c0_seq3|m.223276	cds.comp43879_c0_seq3|m.223276	ENSP00000473552	0	19	959	19	958	1325	963	969	941	96.81	97.66	97.7155	97.0072	1.0073	ENSG00000162775	RNA binding motif protein 15 [Source:HGNC Symbol;Acc:14959]	14959	RBM15
Contig7361|m.66017	cds.Contig7361|m.66017	ENSP00000365200	4e-163	1	225	1	225	455	226	227	225	96	98.67	99.5575	99.1189	1.00442	ENSG00000151287	testis expressed 30 [Source:HGNC Symbol;Acc:25188]	25188	TEX30
comp38110_c0_seq2|m.170423	cds.comp38110_c0_seq2|m.170423	ENSP00000262577	0	1	794	3	838	795	812	948	837	70.25	77.06	97.7833	88.1857	1.10883	ENSG00000014164	zinc finger CCCH-type containing 3 [Source:HGNC Symbol;Acc:28972]	28972	ZC3H3
Contig6172|m.52141	cds.Contig6172|m.52141	ENSP00000395311	8e-163	1	244	1	244	456	245	244	244	98.77	99.18	99.5918	100	0.995918	ENSG00000160917	cleavage and polyadenylation specific factor 4, 30kDa [Source:HGNC Symbol;Acc:2327]	2327	CPSF4
Contig870|m.3996	cds.Contig870|m.3996	ENSP00000366953	0	4	506	58	559	847	507	559	503	94.43	96.22	99.211	89.8032	1.10476	ENSG00000122741	DDB1 and CUL4 associated factor 10 [Source:HGNC Symbol;Acc:23686]	23686	DCAF10
comp45131_c0_seq1|m.244570	cds.comp45131_c0_seq1|m.244570	ENSP00000405004	0	1	509	1	509	983	510	509	509	99.02	99.41	99.8039	100	0.998039	ENSG00000115170	activin A receptor, type I [Source:HGNC Symbol;Acc:171]	171	ACVR1
comp48206_c0_seq6|m.337469	cds.comp48206_c0_seq6|m.337469	ENSP00000340220	0	28	476	1	449	789	477	449	449	93.99	97.77	94.13	100	0.9413	ENSG00000146576	chromosome 7 open reading frame 26 [Source:HGNC Symbol;Acc:21702]	21702	C7orf26
Contig1447|m.8172	cds.Contig1447|m.8172	ENSP00000312625	0	1	543	1	539	803	558	553	543	94.48	96.13	97.3118	97.4684	0.998394	ENSG00000127483	heterochromatin protein 1, binding protein 3 [Source:HGNC Symbol;Acc:24973]	24973	HP1BP3
comp44013_c0_seq1|m.225261	cds.comp44013_c0_seq1|m.225261	ENSP00000473439	7e-61	29	119	1	91	186	120	91	91	100	100	75.8333	100	0.758333	ENSG00000134248	late endosomal/lysosomal adaptor, MAPK and MTOR activator 5 [Source:HGNC Symbol;Acc:17955]	17955	LAMTOR5
Contig2670|m.18248	cds.Contig2670|m.18248	ENSP00000317379	0	15	573	111	669	1129	574	669	559	99.28	99.64	97.3868	83.5575	1.16551	ENSG00000115419	glutaminase [Source:HGNC Symbol;Acc:4331]	4331	GLS
comp46199_c2_seq1|m.276684	cds.comp46199_c2_seq1|m.276684	ENSP00000261692	1e-64	16	130	1	115	197	131	115	115	99.13	100	87.7863	100	0.877863	ENSG00000111328	cyclin-dependent kinase 2 associated protein 1 [Source:HGNC Symbol;Acc:14002]	14002	CDK2AP1
comp48845_c4_seq1|m.368868	cds.comp48845_c4_seq1|m.368868	ENSP00000267176	0	1	1223	170	1392	2155	1224	1392	1223	98.45	99.43	99.9183	87.8592	1.13725	ENSG00000139697	strawberry notch homolog 1 (Drosophila) [Source:HGNC Symbol;Acc:22973]	22973	SBNO1
Contig3458|m.25046	cds.Contig3458|m.25046	ENSP00000400762	0	11	1073	139	1205	1840	1080	1309	1070	91.31	94.77	98.4259	81.5126	1.20749	ENSG00000064932	strawberry notch homolog 2 (Drosophila) [Source:HGNC Symbol;Acc:29158]	29158	SBNO2
Contig3974|m.30389	cds.Contig3974|m.30389	ENSP00000363421	3e-169	1	292	1	292	476	293	292	292	95.89	98.29	99.6587	100	0.996587	ENSG00000117640	mitochondrial fission regulator 1-like [Source:HGNC Symbol;Acc:28836]	28836	MTFR1L
comp47757_c0_seq1|m.320482	cds.comp47757_c0_seq1|m.320482	ENSP00000363414	0	14	356	1	346	596	357	346	346	91.04	94.22	96.0784	100	0.960784	ENSG00000182749	progestin and adipoQ receptor family member VII [Source:HGNC Symbol;Acc:23146]	23146	PAQR7
Contig8166|m.75916	cds.Contig8166|m.75916	ENSP00000355533	0	67	4798	11	4741	9173	4802	4967	4732	98.56	99.34	98.5423	95.2486	1.03458	ENSG00000198626	ryanodine receptor 2 (cardiac) [Source:HGNC Symbol;Acc:10484]	10484	RYR2
comp37663_c0_seq1|m.167909	cds.comp37663_c0_seq1|m.167909	ENSP00000220853	0	18	314	1	297	551	315	297	297	98.65	99.33	94.2857	100	0.942857	ENSG00000104412	ER membrane protein complex subunit 2 [Source:HGNC Symbol;Acc:28963]	28963	EMC2
comp44222_c0_seq1|m.227740	cds.comp44222_c0_seq1|m.227740	ENSP00000379670	4e-88	1	173	11	183	261	174	183	173	100	100	99.4253	94.5355	1.05172	ENSG00000122565	chromobox homolog 3 [Source:HGNC Symbol;Acc:1553]	1553	CBX3
comp45772_c0_seq1|m.260238	cds.comp45772_c0_seq1|m.260238	ENSP00000313854	0	1	538	1	538	984	539	538	538	91.82	96.28	99.8145	100	0.998145	ENSG00000049656	CLPTM1-like [Source:HGNC Symbol;Acc:24308]	24308	CLPTM1L
Contig3992|m.30541	cds.Contig3992|m.30541	ENSP00000419923	1e-162	35	317	1	283	460	318	283	283	95.76	98.23	88.9937	100	0.889937	ENSG00000067082	Kruppel-like factor 6 [Source:HGNC Symbol;Acc:2235]	2235	KLF6
comp41230_c0_seq1|m.191846	cds.comp41230_c0_seq1|m.191846	ENSP00000360793	0	1	1429	347	1820	1875	1430	1820	1477	77.32	85.85	99.9301	80.989	1.23387	ENSG00000138182	kinesin family member 20B [Source:HGNC Symbol;Acc:7212]	7212	KIF20B
comp49278_c0_seq2|m.386061	cds.comp49278_c0_seq2|m.386061	ENSP00000413237	3e-136	21	275	1	255	390	276	255	255	81.96	92.55	92.3913	100	0.923913	ENSG00000232062	major histocompatibility complex, class II, DQ alpha 1 [Source:HGNC Symbol;Acc:4942]	4942	HLA-DQA1
comp38526_c0_seq1|m.172670	cds.comp38526_c0_seq1|m.172670	ENSP00000394214	4e-123	1	192	1	192	351	193	192	192	96.35	97.92	99.4819	100	0.994819	ENSG00000197885	NFKB inhibitor interacting Ras-like 1 [Source:HGNC Symbol;Acc:17899]	17899	NKIRAS1
Contig5075|m.41228	cds.Contig5075|m.41228	ENSP00000258654	0	52	864	16	828	1599	865	828	813	95.94	98.65	93.9884	98.1884	0.957225	ENSG00000136152	component of oligomeric golgi complex 3 [Source:HGNC Symbol;Acc:18619]	18619	COG3
comp50163_c0_seq16|m.429514	cds.comp50163_c0_seq16|m.429514	ENSP00000382018	3e-139	43	294	18	269	399	295	269	252	81.75	89.68	85.4237	93.6803	0.911864	ENSG00000231286	major histocompatibility complex, class II, DQ beta 1 [Source:HGNC Symbol;Acc:4944]	4944	HLA-DQB1
comp45906_c1_seq3|m.265609	cds.comp45906_c1_seq3|m.265609	ENSP00000326777	2e-177	1	362	3	382	503	363	382	381	74.8	81.63	99.7245	99.4764	1.00249	ENSG00000103248	methenyltetrahydrofolate synthetase domain containing [Source:HGNC Symbol;Acc:25778]	25778	MTHFSD
comp14389_c0_seq1|m.113962	cds.comp14389_c0_seq1|m.113962	ENSP00000215886	7e-72	1	131	1	131	216	132	132	131	76.34	87.79	99.2424	99.2424	1	ENSG00000100079	lectin, galactoside-binding, soluble, 2 [Source:HGNC Symbol;Acc:6562]	6562	LGALS2
comp49480_c0_seq1|m.392764	cds.comp49480_c0_seq1|m.392764	ENSP00000411411	0	1	472	1	472	835	473	472	472	88.35	95.97	99.7886	100	0.997886	ENSG00000135218	CD36 molecule (thrombospondin receptor) [Source:HGNC Symbol;Acc:1663]	1663	CD36
Contig2007|m.12564	cds.Contig2007|m.12564	ENSP00000268676	0	4	491	8	512	869	492	512	506	87.15	89.92	99.187	98.6328	1.00562	ENSG00000140995	differentially expressed in FDCP 8 homolog (mouse) [Source:HGNC Symbol;Acc:25969]	25969	DEF8
comp48967_c1_seq3|m.372359	cds.comp48967_c1_seq3|m.372359	ENSP00000349205	0	1	1358	1	1358	2736	1359	1358	1358	97.64	98.6	99.9264	100	0.999264	ENSG00000196455	phosphoinositide-3-kinase, regulatory subunit 4 [Source:HGNC Symbol;Acc:8982]	8982	PIK3R4
comp42536_c0_seq1|m.204851	cds.comp42536_c0_seq1|m.204851	ENSP00000457230	0	1	412	1	412	819	415	414	412	95.63	97.57	99.2771	99.5169	0.99759	ENSG00000186153	WW domain containing oxidoreductase [Source:HGNC Symbol;Acc:12799]	12799	WWOX
comp41645_c0_seq1|m.195551	cds.comp41645_c0_seq1|m.195551	ENSP00000356272	0	1	449	1	449	809	450	449	449	86.41	91.98	99.7778	100	0.997778	ENSG00000155906	required for meiotic nuclear division 1 homolog (S. cerevisiae) [Source:HGNC Symbol;Acc:21176]	21176	RMND1
Contig4521|m.35792	cds.Contig4521|m.35792	ENSP00000444121	4e-159	2	263	61	322	450	264	322	262	83.59	91.22	99.2424	81.3665	1.2197	ENSG00000146476	chromosome 6 open reading frame 211 [Source:HGNC Symbol;Acc:17872]	17872	C6orf211
Contig8067|m.74646	cds.Contig8067|m.74646	ENSP00000350187	0	1	1456	1	1457	2845	1457	1457	1457	97.8	98.9	99.9314	100	0.999314	ENSG00000091157	WD repeat domain 7 [Source:HGNC Symbol;Acc:13490]	13490	WDR7
comp44417_c0_seq2|m.230601	cds.comp44417_c0_seq2|m.230601	ENSP00000325594	0	6	709	1	708	1120	710	708	710	91.41	94.79	99.1549	100	0.991549	ENSG00000176783	RUN and FYVE domain containing 1 [Source:HGNC Symbol;Acc:19760]	19760	RUFY1
comp50228_c0_seq2|m.433458	cds.comp50228_c0_seq2|m.433458	ENSP00000263681	0	23	483	1	463	699	532	466	463	84.23	90.28	86.6541	99.3562	0.872156	ENSG00000077514	polymerase (DNA-directed), delta 3, accessory subunit [Source:HGNC Symbol;Acc:20932]	20932	POLD3
comp48607_c0_seq1|m.357744	cds.comp48607_c0_seq1|m.357744	ENSP00000354612	0	21	588	32	599	1052	589	599	568	92.08	96.13	96.4346	94.8247	1.01698	ENSG00000095303	prostaglandin-endoperoxide synthase 1 (prostaglandin G/H synthase and cyclooxygenase) [Source:HGNC Symbol;Acc:9604]	9604	PTGS1
comp42371_c0_seq1|m.202841	cds.comp42371_c0_seq1|m.202841	ENSP00000386738	0	1	381	1	381	584	382	381	381	98.95	99.74	99.7382	100	0.997382	ENSG00000176407	potassium channel modulatory factor 1 [Source:HGNC Symbol;Acc:20589]	20589	KCMF1
comp43627_c0_seq1|m.218883	cds.comp43627_c0_seq1|m.218883	ENSP00000316578	0	9	671	68	730	1381	696	739	663	99.1	99.25	95.2586	89.7158	1.06178	ENSG00000178691	SUZ12 polycomb repressive complex 2 subunit [Source:HGNC Symbol;Acc:17101]	17101	SUZ12
comp48503_c1_seq1|m.352729	cds.comp48503_c1_seq1|m.352729	ENSP00000355930	0	23	572	1	550	921	577	554	550	81.82	90.36	95.3206	99.278	0.960139	ENSG00000175003	solute carrier family 22 (organic cation transporter), member 1 [Source:HGNC Symbol;Acc:10963]	10963	SLC22A1
comp40745_c0_seq1|m.187990	cds.comp40745_c0_seq1|m.187990	ENSP00000357625	1e-86	51	244	1	194	260	245	194	194	90.21	96.39	79.1837	100	0.791837	ENSG00000176171	BCL2/adenovirus E1B 19kDa interacting protein 3 [Source:HGNC Symbol;Acc:1084]	1084	BNIP3
comp47265_c1_seq1|m.305364	cds.comp47265_c1_seq1|m.305364	ENSP00000326804	0	1	776	1	776	1535	777	776	776	99.74	99.74	99.8713	100	0.998713	ENSG00000055130	cullin 1 [Source:HGNC Symbol;Acc:2551]	2551	CUL1
comp49078_c2_seq1|m.375487	cds.comp49078_c2_seq1|m.375487	ENSP00000371890	0	36	641	1	606	1182	642	606	606	95.71	98.18	94.3925	100	0.943925	ENSG00000071127	WD repeat domain 1 [Source:HGNC Symbol;Acc:12754]	12754	WDR1
comp43779_c0_seq1|m.221244	cds.comp43779_c0_seq1|m.221244	ENSP00000356602	0	13	307	13	307	542	308	307	295	94.58	96.95	95.7792	96.0912	0.996753	ENSG00000009844	vesicle (multivesicular body) trafficking 1 [Source:HGNC Symbol;Acc:20954]	20954	VTA1
Contig5621|m.46399	cds.Contig5621|m.46399	ENSP00000353878	1e-86	21	210	21	211	259	211	211	191	78.01	87.43	90.0474	90.5213	0.994764	ENSG00000030110	BCL2-antagonist/killer 1 [Source:HGNC Symbol;Acc:949]	949	BAK1
comp43083_c0_seq8|m.211975	cds.comp43083_c0_seq8|m.211975	ENSP00000269298	6e-108	1	170	1	170	310	171	170	170	87.06	94.71	99.4152	100	0.994152	ENSG00000141504	spermidine/spermine N1-acetyltransferase family member 2 [Source:HGNC Symbol;Acc:23160]	23160	SAT2
comp42814_c0_seq1|m.208098	cds.comp42814_c0_seq1|m.208098	ENSP00000360555	0	14	609	29	624	973	616	642	596	94.63	96.98	96.7532	92.8349	1.04221	ENSG00000174348	podocan [Source:HGNC Symbol;Acc:23174]	23174	PODN
comp46887_c1_seq1|m.295649	cds.comp46887_c1_seq1|m.295649	ENSP00000291592	3e-126	30	231	30	231	363	231	257	202	84.65	92.08	87.4459	78.5992	1.11255	ENSG00000160233	leucine rich repeat containing 3 [Source:HGNC Symbol;Acc:14965]	14965	LRRC3
comp43500_c0_seq2|m.217556	cds.comp43500_c0_seq2|m.217556	ENSP00000369816	0	19	398	23	402	540	399	402	380	78.68	85.53	95.2381	94.5274	1.00752	ENSG00000129214	sex hormone-binding globulin [Source:HGNC Symbol;Acc:10839]	10839	SHBG
Contig6626|m.57663	cds.Contig6626|m.57663	ENSP00000369419	0	27	484	1	458	801	496	459	458	86.24	93.45	92.3387	99.7821	0.925403	ENSG00000127954	STEAP family member 4 [Source:HGNC Symbol;Acc:21923]	21923	STEAP4
Contig3068|m.21693	cds.Contig3068|m.21693	ENSP00000354039	0	1	1130	1	1119	1325	1131	1119	1136	85.3	89.44	99.9116	100	0.999116	ENSG00000137073	ubiquitin associated protein 2 [Source:HGNC Symbol;Acc:14185]	14185	UBAP2
comp49010_c2_seq2|m.373832	cds.comp49010_c2_seq2|m.373832	ENSP00000358778	0	1	757	1	769	1113	758	769	772	82.38	88.21	99.8681	100	0.998681	ENSG00000121931	ligand dependent nuclear receptor interacting factor 1 [Source:HGNC Symbol;Acc:30299]	30299	LRIF1
Contig746|m.3205	cds.Contig746|m.3205	ENSP00000297338	0	1	630	1	631	1049	631	631	631	97.78	98.57	99.8415	100	0.998415	ENSG00000164754	RAD21 homolog (S. pombe) [Source:HGNC Symbol;Acc:9811]	9811	RAD21
comp13532_c0_seq1|m.112648	cds.comp13532_c0_seq1|m.112648	ENSP00000225426	3e-152	1	205	1	205	426	206	205	205	99.02	100	99.5146	100	0.995146	ENSG00000108294	proteasome (prosome, macropain) subunit, beta type, 3 [Source:HGNC Symbol;Acc:9540]	9540	PSMB3
comp43863_c0_seq3|m.222970	cds.comp43863_c0_seq3|m.222970	ENSP00000271657	0	1	816	13	828	1634	817	828	816	99.26	99.51	99.8776	98.5507	1.01346	ENSG00000143393	phosphatidylinositol 4-kinase, catalytic, beta [Source:HGNC Symbol;Acc:8984]	8984	PI4KB
comp34762_c0_seq1|m.154868	cds.comp34762_c0_seq1|m.154868	ENSP00000295878	0	2	912	1	913	1052	916	936	915	75.63	84.81	99.4541	97.5427	1.0196	ENSG00000163617	KIAA1407 [Source:HGNC Symbol;Acc:29272]	29272	KIAA1407
comp39114_c0_seq1|m.176499	cds.comp39114_c0_seq1|m.176499	ENSP00000203664	3e-166	1	234	1	234	464	235	234	234	95.3	97.44	99.5745	100	0.995745	ENSG00000089723	OTU domain, ubiquitin aldehyde binding 2 [Source:HGNC Symbol;Acc:20351]	20351	OTUB2
comp31551_c0_seq1|m.143693	cds.comp31551_c0_seq1|m.143693	ENSP00000416973	0	1	280	29	308	549	281	308	280	98.57	99.29	99.6441	90.9091	1.09609	ENSG00000167770	OTU domain, ubiquitin aldehyde binding 1 [Source:HGNC Symbol;Acc:23077]	23077	OTUB1
Contig5609|m.46275	cds.Contig5609|m.46275	ENSP00000281273	0	1	414	1	414	762	416	415	414	90.82	96.38	99.5192	99.759	0.997596	ENSG00000151576	queuine tRNA-ribosyltransferase domain containing 1 [Source:HGNC Symbol;Acc:25771]	25771	QTRTD1
comp50890_c0_seq1|m.469679	cds.comp50890_c0_seq1|m.469679	ENSP00000328690	0	1	862	1	859	1222	863	859	875	80.46	86.06	99.8841	100	0.998841	ENSG00000089737	DEAD (Asp-Glu-Ala-Asp) box helicase 24 [Source:HGNC Symbol;Acc:13266]	13266	DDX24
comp50008_c4_seq1|m.420465	cds.comp50008_c4_seq1|m.420465	ENSP00000344259	1e-97	17	170	1	154	283	171	154	154	100	100	90.0585	100	0.900585	ENSG00000185651	ubiquitin-conjugating enzyme E2L 3 [Source:HGNC Symbol;Acc:12488]	12488	UBE2L3
Contig3053|m.21545	cds.Contig3053|m.21545	ENSP00000333656	0	1	410	1	410	620	411	410	411	81.75	86.62	99.7567	100	0.997567	ENSG00000185187	single immunoglobulin and toll-interleukin 1 receptor (TIR) domain [Source:HGNC Symbol;Acc:30575]	30575	SIGIRR
comp44767_c0_seq2|m.236208	cds.comp44767_c0_seq2|m.236208	ENSP00000278927	6e-164	46	438	1	390	473	439	390	393	76.08	83.21	89.5216	100	0.895216	ENSG00000149564	endothelial cell adhesion molecule [Source:HGNC Symbol;Acc:17474]	17474	ESAM
Contig6679|m.58233	cds.Contig6679|m.58233	ENSP00000261556	0	72	735	44	707	1175	736	707	664	87.5	93.83	90.2174	93.918	0.960598	ENSG00000070269	transmembrane protein 260 [Source:HGNC Symbol;Acc:20185]	20185	TMEM260
comp34142_c0_seq1|m.152041	cds.comp34142_c0_seq1|m.152041	ENSP00000248958	9e-113	57	248	30	221	328	249	221	192	92.19	95.83	77.1084	86.8778	0.88755	ENSG00000128228	stromal cell-derived factor 2-like 1 [Source:HGNC Symbol;Acc:10676]	10676	SDF2L1
comp73678_c0_seq1|m.549855	cds.comp73678_c0_seq1|m.549855	ENSP00000423836	2e-76	28	148	1	121	228	148	153	121	93.39	95.87	81.7568	79.085	1.03378	ENSG00000145681	hyaluronan and proteoglycan link protein 1 [Source:HGNC Symbol;Acc:2380]	2380	HAPLN1
comp50458_c1_seq1|m.450823	cds.comp50458_c1_seq1|m.450823	ENSP00000435705	0	1	329	1	329	672	330	329	329	98.18	98.78	99.697	100	0.99697	ENSG00000120458	Myb/SANT-like DNA-binding domain containing 2 [Source:HGNC Symbol;Acc:26266]	26266	MSANTD2
Contig4951|m.40037	cds.Contig4951|m.40037	ENSP00000413196	0	1	903	1	901	1459	903	1040	905	86.3	90.83	100	86.6346	1.15427	ENSG00000164142	family with sequence similarity 160, member A1 [Source:HGNC Symbol;Acc:34237]	34237	FAM160A1
comp44794_c0_seq1|m.236564	cds.comp44794_c0_seq1|m.236564	ENSP00000377807	3e-156	31	317	1	287	444	318	287	287	99.3	99.65	90.2516	100	0.902516	ENSG00000187866	family with sequence similarity 122A [Source:HGNC Symbol;Acc:23490]	23490	FAM122A
Contig801|m.3566	cds.Contig801|m.3566	ENSP00000419475	1e-130	34	232	1	199	372	233	199	199	96.98	98.99	85.4077	100	0.854077	ENSG00000114744	COMM domain containing 2 [Source:HGNC Symbol;Acc:24993]	24993	COMMD2
Contig4155|m.32289	cds.Contig4155|m.32289	ENSP00000473074	0	1	1024	37	1060	1722	1025	1060	1024	96.48	98.44	99.9024	96.6038	1.03415	ENSG00000268312	PHD finger protein 8 [Source:HGNC Symbol;Acc:20672]	20672	PHF8
comp47449_c0_seq4|m.309859	cds.comp47449_c0_seq4|m.309859	ENSP00000286788	0	1	545	1	545	1035	554	548	545	96.88	98.17	98.3755	99.4526	0.98917	ENSG00000156261	chaperonin containing TCP1, subunit 8 (theta) [Source:HGNC Symbol;Acc:1623]	1623	CCT8
Contig8541|m.80239	cds.Contig8541|m.80239	ENSP00000341805	0	7	468	11	472	806	505	498	462	95.24	98.05	91.4851	92.7711	0.986139	ENSG00000130024	PHD finger protein 10 [Source:HGNC Symbol;Acc:18250]	18250	PHF10
comp49100_c1_seq1|m.377915	cds.comp49100_c1_seq1|m.377915	ENSP00000304945	0	34	1008	26	1007	1341	1009	1007	982	83.6	87.98	96.6303	97.5174	0.990904	ENSG00000154133	roundabout, axon guidance receptor, homolog 4 (Drosophila) [Source:HGNC Symbol;Acc:17985]	17985	ROBO4
comp48908_c0_seq1|m.370565	cds.comp48908_c0_seq1|m.370565	ENSP00000339382	0	33	1123	1	1089	1584	1124	1089	1094	88.03	92.78	97.0641	100	0.970641	ENSG00000165282	phosphatidylinositol glycan anchor biosynthesis, class O [Source:HGNC Symbol;Acc:23215]	23215	PIGO
comp41361_c0_seq1|m.193065	cds.comp41361_c0_seq1|m.193065	ENSP00000357588	0	23	331	1	309	540	332	309	309	88.67	94.5	93.0723	100	0.930723	ENSG00000178033	family with sequence similarity 26, member E [Source:HGNC Symbol;Acc:21568]	21568	FAM26E
comp38424_c0_seq1|m.172185	cds.comp38424_c0_seq1|m.172185	ENSP00000357594	4e-154	1	315	1	315	439	316	315	317	77.92	88.01	99.6835	100	0.996835	ENSG00000188820	family with sequence similarity 26, member F [Source:HGNC Symbol;Acc:33391]	33391	FAM26F
comp47945_c0_seq1|m.326961	cds.comp47945_c0_seq1|m.326961	ENSP00000307046	3e-104	1	201	1	201	303	202	201	201	94.53	96.52	99.505	100	0.99505	ENSG00000169439	syndecan 2 [Source:HGNC Symbol;Acc:10659]	10659	SDC2
comp43545_c0_seq1|m.217965	cds.comp43545_c0_seq1|m.217965	ENSP00000328854	0	30	528	18	516	814	529	516	499	84.57	89.58	94.3289	96.7054	0.975425	ENSG00000184967	nucleolar complex associated 4 homolog (S. cerevisiae) [Source:HGNC Symbol;Acc:28461]	28461	NOC4L
Contig567|m.2193	cds.Contig567|m.2193	ENSP00000287773	7e-134	1	294	1	292	389	321	323	294	74.15	83.33	91.5888	90.4025	1.01312	ENSG00000157111	transmembrane protein 171 [Source:HGNC Symbol;Acc:27031]	27031	TMEM171
Contig1145|m.5857	cds.Contig1145|m.5857	ENSP00000381382	0	1	671	103	773	1135	672	773	671	99.11	99.4	99.8512	86.8047	1.1503	ENSG00000196628	transcription factor 4 [Source:HGNC Symbol;Acc:11634]	11634	TCF4
comp42578_c0_seq1|m.205362	cds.comp42578_c0_seq1|m.205362	ENSP00000303575	0	1	349	1	349	588	351	350	349	89.4	95.13	99.4302	99.7143	0.997151	ENSG00000170502	nudix (nucleoside diphosphate linked moiety X)-type motif 9 [Source:HGNC Symbol;Acc:8056]	8056	NUDT9
comp48747_c2_seq1|m.364296	cds.comp48747_c2_seq1|m.364296	ENSP00000390265	0	1	414	1	414	851	415	414	414	97.83	99.52	99.759	100	0.99759	ENSG00000138413	isocitrate dehydrogenase 1 (NADP+), soluble [Source:HGNC Symbol;Acc:5382]	5382	IDH1
comp50169_c1_seq1|m.429842	cds.comp50169_c1_seq1|m.429842	ENSP00000346702	0	2	1224	443	1684	1092	1229	1684	1250	65.6	75.36	99.5118	73.753	1.34926	ENSG00000131016	A kinase (PRKA) anchor protein 12 [Source:HGNC Symbol;Acc:370]	370	AKAP12
comp33714_c0_seq2|m.150400	cds.comp33714_c0_seq2|m.150400	ENSP00000291458	4e-102	1	143	2	144	293	144	144	143	98.6	99.3	99.3056	99.3056	1	ENSG00000160124	coiled-coil domain containing 58 [Source:HGNC Symbol;Acc:31136]	31136	CCDC58
comp49917_c0_seq1|m.416490	cds.comp49917_c0_seq1|m.416490	ENSP00000264380	0	1	1498	601	2098	2808	1499	2098	1498	94.66	96.6	99.9333	71.4013	1.3996	ENSG00000115020	phosphoinositide kinase, FYVE finger containing [Source:HGNC Symbol;Acc:23785]	23785	PIKFYVE
comp43200_c0_seq1|m.213194	cds.comp43200_c0_seq1|m.213194	ENSP00000322439	0	47	487	14	454	754	489	455	441	92.97	96.6	90.184	96.9231	0.93047	ENSG00000178952	Tu translation elongation factor, mitochondrial [Source:HGNC Symbol;Acc:12420]	12420	TUFM
comp48856_c0_seq2|m.369081	cds.comp48856_c0_seq2|m.369081	ENSP00000419088	2e-80	1	155	1	154	239	156	154	155	80	90.97	99.359	100	0.99359	ENSG00000114023	family with sequence similarity 162, member A [Source:HGNC Symbol;Acc:17865]	17865	FAM162A
comp48036_c0_seq2|m.331592	cds.comp48036_c0_seq2|m.331592	ENSP00000216237	0	28	705	27	705	1188	706	705	679	96.02	97.2	96.034	96.3121	0.997113	ENSG00000100395	l(3)mbt-like 2 (Drosophila) [Source:HGNC Symbol;Acc:18594]	18594	L3MBTL2
Contig5887|m.49053	cds.Contig5887|m.49053	ENSP00000343701	0	1	538	1	538	1016	539	538	538	99.26	99.81	99.8145	100	0.998145	ENSG00000114030	karyopherin alpha 1 (importin alpha 5) [Source:HGNC Symbol;Acc:6394]	6394	KPNA1
comp36923_c0_seq1|m.163981	cds.comp36923_c0_seq1|m.163981	ENSP00000300441	0	22	636	1	615	1105	637	615	615	84.88	93.17	96.5463	100	0.965463	ENSG00000167107	acyl-CoA synthetase family member 2 [Source:HGNC Symbol;Acc:26101]	26101	ACSF2
comp48313_c2_seq2|m.346296	cds.comp48313_c2_seq2|m.346296	ENSP00000324792	6e-135	65	421	62	419	399	422	419	359	76.04	82.73	84.5972	85.4415	0.990118	ENSG00000176953	nuclear factor of activated T-cells, cytoplasmic, calcineurin-dependent 2 interacting protein [Source:HGNC Symbol;Acc:25906]	25906	NFATC2IP
comp37745_c0_seq1|m.168325	cds.comp37745_c0_seq1|m.168325	ENSP00000258955	0	63	460	42	440	592	466	442	399	87.72	93.23	85.4077	90.2715	0.946121	ENSG00000136444	radical S-adenosyl methionine domain containing 1 [Source:HGNC Symbol;Acc:25634]	25634	RSAD1
comp36956_c0_seq1|m.164176	cds.comp36956_c0_seq1|m.164176	ENSP00000352901	0	20	757	20	763	1022	758	763	744	82.8	88.84	97.3615	97.5098	0.998479	ENSG00000111206	forkhead box M1 [Source:HGNC Symbol;Acc:3818]	3818	FOXM1
comp45544_c0_seq1|m.254708	cds.comp45544_c0_seq1|m.254708	ENSP00000416670	4e-101	1	184	1	183	294	185	183	184	94.02	95.11	99.4595	100	0.994595	ENSG00000165175	MID1 interacting protein 1 [Source:HGNC Symbol;Acc:20715]	20715	MID1IP1
comp50242_c0_seq1|m.434690	cds.comp50242_c0_seq1|m.434690	ENSP00000332454	0	25	804	7	784	1189	805	784	780	88.21	93.85	96.8944	99.2347	0.976417	ENSG00000183421	receptor-interacting serine-threonine kinase 4 [Source:HGNC Symbol;Acc:496]	496	RIPK4
comp45933_c2_seq3|m.266819	cds.comp45933_c2_seq3|m.266819	ENSP00000263383	0	55	681	1	632	1082	682	632	632	91.46	94.78	91.9355	100	0.919355	ENSG00000105135	ilvB (bacterial acetolactate synthase)-like [Source:HGNC Symbol;Acc:6041]	6041	ILVBL
comp33682_c0_seq1|m.150243	cds.comp33682_c0_seq1|m.150243	ENSP00000315702	5e-172	21	245	1	225	478	246	225	225	100	100	91.4634	100	0.914634	ENSG00000115540	MOB family member 4, phocein [Source:HGNC Symbol;Acc:17261]	17261	MOB4
comp50056_c0_seq1|m.423793	cds.comp50056_c0_seq1|m.423793	ENSP00000263243	0	1	959	1	958	1783	985	977	959	96.66	98.23	97.3604	98.0553	0.992914	ENSG00000100403	zinc finger CCCH-type containing 7B [Source:HGNC Symbol;Acc:30869]	30869	ZC3H7B
comp45159_c0_seq19|m.245166	cds.comp45159_c0_seq19|m.245166	ENSP00000475169	0	1	742	1	742	1456	750	742	742	96.5	98.92	98.9333	100	0.989333	ENSG00000272204	anaphase promoting complex subunit 5 [Source:HGNC Symbol;Acc:15713]	15713	ANAPC5
comp50890_c0_seq5|m.469711	cds.comp50890_c0_seq5|m.469711	ENSP00000387365	0	1	499	1	501	813	500	501	501	94.01	96.21	99.8	100	0.998	ENSG00000136045	PWP1 homolog (S. cerevisiae) [Source:HGNC Symbol;Acc:17015]	17015	PWP1
comp49872_c0_seq1|m.414409	cds.comp49872_c0_seq1|m.414409	ENSP00000302790	0	1	1125	1	1125	2127	1126	1125	1125	98.49	99.11	99.9112	100	0.999112	ENSG00000169180	exportin 6 [Source:HGNC Symbol;Acc:19733]	19733	XPO6
comp43983_c0_seq4|m.224855	cds.comp43983_c0_seq4|m.224855	ENSP00000302768	0	29	438	69	479	786	439	479	411	96.84	97.57	93.3941	85.8038	1.08846	ENSG00000172239	poly(A) binding protein interacting protein 1 [Source:HGNC Symbol;Acc:16945]	16945	PAIP1
comp47316_c0_seq1|m.306050	cds.comp47316_c0_seq1|m.306050	ENSP00000359270	0	1	839	1	838	1431	840	838	839	91.78	94.16	99.881	100	0.99881	ENSG00000095539	sema domain, immunoglobulin domain (Ig), transmembrane domain (TM) and short cytoplasmic domain, (semaphorin) 4G [Source:HGNC Symbol;Acc:10735]	10735	SEMA4G
comp42321_c0_seq1|m.202240	cds.comp42321_c0_seq1|m.202240	ENSP00000401264	0	1	586	1	586	1046	587	586	586	95.05	97.44	99.8296	100	0.998296	ENSG00000047230	CTP synthase 2 [Source:HGNC Symbol;Acc:2520]	2520	CTPS2
comp38774_c0_seq1|m.174075	cds.comp38774_c0_seq1|m.174075	ENSP00000315948	2e-97	19	175	1	157	284	176	159	157	86.62	92.36	89.2045	98.7421	0.903409	ENSG00000055950	mitochondrial ribosomal protein L43 [Source:HGNC Symbol;Acc:14517]	14517	MRPL43
comp39855_c0_seq2|m.181377	cds.comp39855_c0_seq2|m.181377	ENSP00000422435	0	1	681	78	758	1293	682	758	681	94.71	97.06	99.8534	89.8417	1.11144	ENSG00000071242	ribosomal protein S6 kinase, 90kDa, polypeptide 2 [Source:HGNC Symbol;Acc:10431]	10431	RPS6KA2
comp44429_c0_seq1|m.230720	cds.comp44429_c0_seq1|m.230720	ENSP00000309595	0	1	660	1	660	1162	685	684	660	89.09	92.58	96.3504	96.4912	0.99854	ENSG00000107815	chromosome 10 open reading frame 2 [Source:HGNC Symbol;Acc:1160]	1160	C10orf2
comp42424_c0_seq2|m.203352	cds.comp42424_c0_seq2|m.203352	ENSP00000357694	3e-61	6	104	5	103	187	105	103	99	89.9	94.95	94.2857	96.1165	0.980952	ENSG00000188643	S100 calcium binding protein A16 [Source:HGNC Symbol;Acc:20441]	20441	S100A16
comp22387_c0_seq1|m.123800	cds.comp22387_c0_seq1|m.123800	ENSP00000376398	1e-53	1	88	1	88	167	99	98	88	93.18	96.59	88.8889	89.7959	0.989899	ENSG00000189171	S100 calcium binding protein A13 [Source:HGNC Symbol;Acc:10490]	10490	S100A13
comp13477_c0_seq1|m.112575	cds.comp13477_c0_seq1|m.112575	ENSP00000270560	2e-98	35	225	1	193	290	228	197	193	86.53	92.75	83.7719	97.9695	0.855081	ENSG00000142484	transmembrane 4 L six family member 5 [Source:HGNC Symbol;Acc:11857]	11857	TM4SF5
comp51053_c1_seq8|m.477655	cds.comp51053_c1_seq8|m.477655	ENSP00000285238	0	30	1549	1	1526	2332	1551	1527	1527	80.16	88.67	98.0013	99.9345	0.980655	ENSG00000108846	ATP-binding cassette, sub-family C (CFTR/MRP), member 3 [Source:HGNC Symbol;Acc:54]	54	ABCC3
comp44341_c0_seq3|m.229330	cds.comp44341_c0_seq3|m.229330	ENSP00000396432	2e-167	1	249	63	311	470	250	311	249	99.2	100	99.6	80.0643	1.244	ENSG00000146826	chromosome 7 open reading frame 43 [Source:HGNC Symbol;Acc:25604]	25604	C7orf43
comp46601_c0_seq1|m.287304	cds.comp46601_c0_seq1|m.287304	ENSP00000318804	0	11	452	1	442	844	453	442	442	94.12	96.83	97.5717	100	0.975717	ENSG00000176390	cytokine receptor-like factor 3 [Source:HGNC Symbol;Acc:17177]	17177	CRLF3
Contig7649|m.69245	cds.Contig7649|m.69245	ENSP00000253083	0	11	903	1	893	1551	905	1068	893	91.04	94.74	98.674	83.6142	1.18011	ENSG00000130787	huntingtin interacting protein 1 related [Source:HGNC Symbol;Acc:18415]	18415	HIP1R
comp40062_c0_seq1|m.182747	cds.comp40062_c0_seq1|m.182747	ENSP00000460815	0	1	779	44	822	1306	780	1037	779	90.37	94.61	99.8718	75.1205	1.32949	ENSG00000263334	huntingtin interacting protein 1 [Source:HGNC Symbol;Acc:4913]	4913	HIP1
comp45632_c0_seq9|m.256487	cds.comp45632_c0_seq9|m.256487	ENSP00000354850	0	1	916	1	916	1780	917	916	916	99.13	99.67	99.8909	100	0.998909	ENSG00000198408	meningioma expressed antigen 5 (hyaluronidase) [Source:HGNC Symbol;Acc:7056]	7056	MGEA5
comp20645_c0_seq1|m.121165	cds.comp20645_c0_seq1|m.121165	ENSP00000417122	0	1	638	5	689	854	639	689	689	71.12	78.66	99.8435	99.4194	1.00427	ENSG00000163689	chromosome 3 open reading frame 67 [Source:HGNC Symbol;Acc:24763]	24763	C3orf67
Contig3797|m.28182	cds.Contig3797|m.28182	ENSP00000358159	0	1	2194	1	2198	4280	2195	2202	2199	94.27	97.27	99.9544	99.8183	1.00136	ENSG00000112249	activating signal cointegrator 1 complex subunit 3 [Source:HGNC Symbol;Acc:18697]	18697	ASCC3
comp49691_c0_seq2|m.403130	cds.comp49691_c0_seq2|m.403130	ENSP00000450613	0	27	444	28	445	730	445	445	418	82.78	91.63	93.9326	93.9326	1	ENSG00000132330	selenocysteine lyase [Source:HGNC Symbol;Acc:18161]	18161	SCLY
comp43843_c0_seq1|m.222501	cds.comp43843_c0_seq1|m.222501	ENSP00000359050	0	1	689	1	689	1340	690	689	689	99.42	99.71	99.8551	100	0.998551	ENSG00000120029	chromosome 10 open reading frame 76 [Source:HGNC Symbol;Acc:25788]	25788	C10orf76
comp37862_c1_seq2|m.169154	cds.comp37862_c1_seq2|m.169154	ENSP00000255613	0	1	439	1	446	608	439	462	446	82.74	85.2	100	96.5368	1.03587	ENSG00000133247	suppressor of variegation 4-20 homolog 2 (Drosophila) [Source:HGNC Symbol;Acc:28405]	28405	SUV420H2
Contig3102|m.22062	cds.Contig3102|m.22062	ENSP00000305899	0	1	869	1	885	1248	870	885	888	79.5	85.25	99.8851	100	0.998851	ENSG00000110066	suppressor of variegation 4-20 homolog 1 (Drosophila) [Source:HGNC Symbol;Acc:24283]	24283	SUV420H1
comp51497_c0_seq1|m.511633	cds.comp51497_c0_seq1|m.511633	ENSP00000302114	2e-117	1	219	1	219	339	220	219	219	97.26	99.54	99.5455	100	0.995455	ENSG00000169230	PRELI domain containing 1 [Source:HGNC Symbol;Acc:30255]	30255	PRELID1
comp43887_c0_seq1|m.223406	cds.comp43887_c0_seq1|m.223406	ENSP00000283875	0	1	438	1	439	757	439	439	439	94.31	96.13	99.7722	100	0.997722	ENSG00000153767	general transcription factor IIE, polypeptide 1, alpha 56kDa [Source:HGNC Symbol;Acc:4650]	4650	GTF2E1
comp50064_c0_seq1|m.424086	cds.comp50064_c0_seq1|m.424086	ENSP00000356290	0	2	921	59	978	1668	922	978	920	92.83	96.09	99.7831	94.0695	1.06074	ENSG00000120254	methylenetetrahydrofolate dehydrogenase (NADP+ dependent) 1-like [Source:HGNC Symbol;Acc:21055]	21055	MTHFD1L
comp41551_c0_seq1|m.194633	cds.comp41551_c0_seq1|m.194633	ENSP00000263368	7e-136	1	205	1	205	384	207	206	205	91.71	93.66	99.0338	99.5146	0.995169	ENSG00000090013	biliverdin reductase B (flavin reductase (NADPH)) [Source:HGNC Symbol;Acc:1063]	1063	BLVRB
comp44580_c0_seq2|m.233752	cds.comp44580_c0_seq2|m.233752	ENSP00000253496	0	34	631	21	615	875	632	615	600	75.33	83	94.6203	96.748	0.978008	ENSG00000131187	coagulation factor XII (Hageman factor) [Source:HGNC Symbol;Acc:3530]	3530	F12
comp48093_c0_seq2|m.333147	cds.comp48093_c0_seq2|m.333147	ENSP00000421801	0	75	699	32	662	971	700	662	632	79.59	86.55	89.2857	95.3172	0.936722	ENSG00000109758	HGF activator [Source:HGNC Symbol;Acc:4894]	4894	HGFAC
comp49950_c1_seq4|m.417828	cds.comp49950_c1_seq4|m.417828	ENSP00000216962	0	1	843	1	843	1624	844	843	843	94.54	98.1	99.8815	100	0.998815	ENSG00000100994	phosphorylase, glycogen; brain [Source:HGNC Symbol;Acc:9723]	9723	PYGB
comp50860_c0_seq1|m.467297	cds.comp50860_c0_seq1|m.467297	ENSP00000356723	0	1	410	144	553	681	412	558	410	82.2	89.76	99.5146	73.4767	1.35437	ENSG00000076258	flavin containing monooxygenase 4 [Source:HGNC Symbol;Acc:3772]	3772	FMO4
comp33468_c0_seq1|m.149507	cds.comp33468_c0_seq1|m.149507	ENSP00000341408	0	1	398	1	398	761	399	398	398	94.72	96.98	99.7494	100	0.997494	ENSG00000100997	abhydrolase domain containing 12 [Source:HGNC Symbol;Acc:15868]	15868	ABHD12
comp46494_c0_seq5|m.284916	cds.comp46494_c0_seq5|m.284916	ENSP00000419417	1e-105	1	182	1	182	305	183	182	182	95.05	95.05	99.4536	100	0.994536	ENSG00000162642	chromosome 1 open reading frame 52 [Source:HGNC Symbol;Acc:24871]	24871	C1orf52
comp42623_c0_seq5|m.205921	cds.comp42623_c0_seq5|m.205921	ENSP00000363232	0	80	592	1	512	686	594	513	513	85.96	88.69	86.3636	99.8051	0.865323	ENSG00000136883	kinesin family member 12 [Source:HGNC Symbol;Acc:21495]	21495	KIF12
comp46244_c0_seq1|m.277804	cds.comp46244_c0_seq1|m.277804	ENSP00000265981	9e-170	44	273	1	230	474	274	230	230	97.83	100	83.9416	100	0.839416	ENSG00000110315	ring finger protein 141 [Source:HGNC Symbol;Acc:21159]	21159	RNF141
comp47531_c0_seq1|m.312338	cds.comp47531_c0_seq1|m.312338	ENSP00000300098	0	1	365	1	365	528	414	404	366	77.87	88.25	88.1643	90.3465	0.975845	ENSG00000166856	G protein-coupled receptor 182 [Source:HGNC Symbol;Acc:13708]	13708	GPR182
comp51394_c2_seq1|m.508714	cds.comp51394_c2_seq1|m.508714	ENSP00000249837	0	22	3714	1	3698	6293	3727	3710	3699	89.38	94.84	99.0877	99.6765	0.994093	ENSG00000129003	vacuolar protein sorting 13 homolog C (S. cerevisiae) [Source:HGNC Symbol;Acc:23594]	23594	VPS13C
comp32910_c0_seq1|m.147728	cds.comp32910_c0_seq1|m.147728	ENSP00000458534	2e-79	19	251	1	238	243	252	238	240	71.67	78.75	92.4603	100	0.924603	ENSG00000129195	family with sequence similarity 64, member A [Source:HGNC Symbol;Acc:25483]	25483	FAM64A
comp32513_c0_seq1|m.146538	cds.comp32513_c0_seq1|m.146538	ENSP00000440385	3e-47	29	128	1	100	152	129	100	100	73	92	77.5194	100	0.775194	ENSG00000226209	Uncharacterized protein [Source:UniProtKB/TrEMBL;Acc:F5GXB7]	X	X
Contig4971|m.40185	cds.Contig4971|m.40185	ENSP00000256458	0	11	594	1	625	680	596	625	625	64.16	73.6	97.9866	100	0.979866	ENSG00000134070	interleukin-1 receptor-associated kinase 2 [Source:HGNC Symbol;Acc:6113]	6113	IRAK2
comp44432_c0_seq1|m.230765	cds.comp44432_c0_seq1|m.230765	ENSP00000411532	0	1	1385	149	1531	2338	1386	1531	1385	94.73	96.82	99.9278	90.3331	1.10622	ENSG00000131747	topoisomerase (DNA) II alpha 170kDa [Source:HGNC Symbol;Acc:11989]	11989	TOP2A
comp43870_c0_seq1|m.223089	cds.comp43870_c0_seq1|m.223089	ENSP00000269593	6e-158	15	258	15	258	444	259	258	244	95.49	97.54	94.2085	94.5736	0.996139	ENSG00000141753	insulin-like growth factor binding protein 4 [Source:HGNC Symbol;Acc:5473]	5473	IGFBP4
Contig2485|m.16460	cds.Contig2485|m.16460	ENSP00000356954	0	24	326	47	349	604	327	349	303	97.03	99.01	92.6606	86.8195	1.06728	ENSG00000118523	connective tissue growth factor [Source:HGNC Symbol;Acc:2500]	2500	CTGF
Contig6202|m.52387	cds.Contig6202|m.52387	ENSP00000265986	0	1	863	5	867	1722	902	1019	863	97.91	98.73	95.6763	84.6909	1.12971	ENSG00000119912	insulin-degrading enzyme [Source:HGNC Symbol;Acc:5381]	5381	IDE
Contig7302|m.65440	cds.Contig7302|m.65440	ENSP00000384392	4e-108	1	158	23	180	311	159	180	158	96.2	99.37	99.3711	87.7778	1.13208	ENSG00000100124	ankyrin repeat domain 54 [Source:HGNC Symbol;Acc:25185]	25185	ANKRD54
comp44738_c0_seq1|m.235741	cds.comp44738_c0_seq1|m.235741	ENSP00000216780	0	1	640	1	640	1235	641	640	640	95.31	97.5	99.844	100	0.99844	ENSG00000100889	phosphoenolpyruvate carboxykinase 2 (mitochondrial) [Source:HGNC Symbol;Acc:8725]	8725	PCK2
comp42485_c0_seq1|m.204304	cds.comp42485_c0_seq1|m.204304	ENSP00000444634	0	1	637	1	667	864	639	668	669	73.24	81.76	99.687	99.8503	0.998365	ENSG00000198920	KIAA0753 [Source:HGNC Symbol;Acc:29110]	29110	KIAA0753
comp47706_c0_seq2|m.319247	cds.comp47706_c0_seq2|m.319247	ENSP00000386759	0	1	2564	3	2564	4017	2565	2564	2568	89.64	93.15	99.961	99.922	1.00039	ENSG00000181555	SET domain containing 2 [Source:HGNC Symbol;Acc:18420]	18420	SETD2
comp40024_c2_seq1|m.182449	cds.comp40024_c2_seq1|m.182449	ENSP00000253571	0	1	440	1	441	684	615	624	441	95.69	97.51	71.5447	70.6731	1.01233	ENSG00000131263	ring finger protein, LIM domain interacting [Source:HGNC Symbol;Acc:13429]	13429	RLIM
comp49089_c1_seq1|m.375991	cds.comp49089_c1_seq1|m.375991	ENSP00000300574	0	1	304	1	304	564	305	304	304	99.34	99.34	99.6721	100	0.996721	ENSG00000167193	v-crk avian sarcoma virus CT10 oncogene homolog [Source:HGNC Symbol;Acc:2362]	2362	CRK
Contig8545|m.80290	cds.Contig8545|m.80290	ENSP00000259239	0	22	291	22	291	553	292	291	270	97.78	99.63	92.4658	92.7835	0.996575	ENSG00000136718	IMP4, U3 small nucleolar ribonucleoprotein, homolog (yeast) [Source:HGNC Symbol;Acc:30856]	30856	IMP4
comp48499_c0_seq6|m.352622	cds.comp48499_c0_seq6|m.352622	ENSP00000440597	0	17	342	41	373	553	343	373	334	85.93	91.32	95.0437	89.2761	1.0646	ENSG00000111252	SH2B adaptor protein 3 [Source:HGNC Symbol;Acc:29605]	29605	SH2B3
comp42150_c0_seq3|m.200343	cds.comp42150_c0_seq3|m.200343	ENSP00000216799	8e-140	1	206	1	206	394	207	208	206	91.26	96.12	99.5169	99.0385	1.00483	ENSG00000100908	ER membrane protein complex subunit 9 [Source:HGNC Symbol;Acc:20273]	20273	EMC9
comp41910_c0_seq1|m.198107	cds.comp41910_c0_seq1|m.198107	ENSP00000378699	0	1	297	1	297	608	298	297	297	98.99	100	99.6644	100	0.996644	ENSG00000170312	cyclin-dependent kinase 1 [Source:HGNC Symbol;Acc:1722]	1722	CDK1
comp38831_c0_seq1|m.174471	cds.comp38831_c0_seq1|m.174471	ENSP00000216802	2e-156	1	239	1	239	439	240	239	239	95.82	97.49	99.5833	100	0.995833	ENSG00000100911	proteasome (prosome, macropain) activator subunit 2 (PA28 beta) [Source:HGNC Symbol;Acc:9569]	9569	PSME2
comp47112_c0_seq23|m.301212	cds.comp47112_c0_seq23|m.301212	ENSP00000366843	0	16	1085	247	1313	1592	1086	1313	1070	93.36	96.45	98.5267	81.2643	1.21242	ENSG00000204842	ataxin 2 [Source:HGNC Symbol;Acc:10555]	10555	ATXN2
Contig7316|m.65582	cds.Contig7316|m.65582	ENSP00000376103	9e-64	43	185	10	152	198	186	152	143	83.92	95.1	76.8817	94.0789	0.817204	ENSG00000131943	chromosome 19 open reading frame 12 [Source:HGNC Symbol;Acc:25443]	25443	C19orf12
Contig4021|m.30973	cds.Contig4021|m.30973	ENSP00000315112	0	61	1124	1	1072	1795	1125	1072	1072	90.11	93.1	94.5778	100	0.945778	ENSG00000092098	ring finger protein 31 [Source:HGNC Symbol;Acc:16031]	16031	RNF31
Contig101|m.249	cds.Contig101|m.249	ENSP00000233612	2e-119	58	252	5	198	344	253	198	195	81.54	90.77	77.0751	97.9798	0.786643	ENSG00000115271	grancalcin, EF-hand calcium binding protein [Source:HGNC Symbol;Acc:15990]	15990	GCA
Contig4046|m.31339	cds.Contig4046|m.31339	ENSP00000246062	0	1	570	1	570	961	571	570	570	81.93	89.3	99.8249	100	0.998249	ENSG00000125863	McKusick-Kaufman syndrome [Source:HGNC Symbol;Acc:7108]	7108	MKKS
comp48258_c1_seq3|m.339602	cds.comp48258_c1_seq3|m.339602	ENSP00000453242	0	1	579	1	546	559	582	546	586	70.14	74.74	99.4845	100	0.994845	ENSG00000100918	REC8 meiotic recombination protein [Source:HGNC Symbol;Acc:16879]	16879	REC8
Contig9061|m.88230	cds.Contig9061|m.88230	ENSP00000403925	0	1	424	1	424	839	425	424	424	99.29	99.53	99.7647	100	0.997647	ENSG00000154114	tubulin folding cofactor E-like [Source:HGNC Symbol;Acc:28115]	28115	TBCEL
Contig1889|m.11540	cds.Contig1889|m.11540	ENSP00000362687	0	1	517	156	672	1026	583	737	517	98.84	99.61	88.6792	70.1493	1.26415	ENSG00000107625	DEAD (Asp-Glu-Ala-Asp) box polypeptide 50 [Source:HGNC Symbol;Acc:17906]	17906	DDX50
comp39947_c0_seq1|m.181936	cds.comp39947_c0_seq1|m.181936	ENSP00000265838	0	60	463	24	427	704	464	427	404	92.57	95.79	87.069	94.6136	0.920259	ENSG00000075239	acetyl-CoA acetyltransferase 1 [Source:HGNC Symbol;Acc:93]	93	ACAT1
comp49625_c0_seq2|m.399128	cds.comp49625_c0_seq2|m.399128	ENSP00000300245	0	22	314	1	293	600	315	293	293	97.95	99.32	93.0159	100	0.930159	ENSG00000166971	AKT interacting protein [Source:HGNC Symbol;Acc:16710]	16710	AKTIP
comp46506_c0_seq1|m.285101	cds.comp46506_c0_seq1|m.285101	ENSP00000418754	0	52	1098	40	1078	2023	1099	1078	1047	93.89	96.47	95.2684	96.3822	0.988444	ENSG00000112655	protein tyrosine kinase 7 [Source:HGNC Symbol;Acc:9618]	9618	PTK7
comp49736_c0_seq1|m.407905	cds.comp49736_c0_seq1|m.407905	ENSP00000346120	0	1	719	1	721	1090	801	783	737	82.77	87.38	89.7628	92.0817	0.974816	ENSG00000165732	DEAD (Asp-Glu-Ala-Asp) box helicase 21 [Source:HGNC Symbol;Acc:2744]	2744	DDX21
comp48650_c0_seq1|m.360859	cds.comp48650_c0_seq1|m.360859	ENSP00000346453	0	7	817	1	812	1229	826	1081	812	90.02	94.21	98.184	75.1156	1.3071	ENSG00000196497	importin 4 [Source:HGNC Symbol;Acc:19426]	19426	IPO4
Contig980|m.4667	cds.Contig980|m.4667	ENSP00000254958	0	1	1151	68	1218	2334	1152	1218	1151	98.61	99.22	99.9132	94.4992	1.05729	ENSG00000101384	jagged 1 [Source:HGNC Symbol;Acc:6188]	6188	JAG1
comp41223_c0_seq1|m.191754	cds.comp41223_c0_seq1|m.191754	ENSP00000356671	0	1	463	1	462	786	466	464	463	84.02	90.06	99.3562	99.569	0.997863	ENSG00000117601	serpin peptidase inhibitor, clade C (antithrombin), member 1 [Source:HGNC Symbol;Acc:775]	775	SERPINC1
Contig5634|m.46516	cds.Contig5634|m.46516	ENSP00000381549	0	8	988	54	1034	1642	989	1034	982	94.09	96.74	99.1911	94.8743	1.0455	ENSG00000114541	FERM domain containing 4B [Source:HGNC Symbol;Acc:24886]	24886	FRMD4B
Contig968|m.4620	cds.Contig968|m.4620	ENSP00000354848	0	18	642	1	621	1190	643	621	625	94.24	96.48	97.2006	100	0.972006	ENSG00000198954	KIAA1279 [Source:HGNC Symbol;Acc:23419]	23419	KIAA1279
comp41229_c0_seq3|m.191837	cds.comp41229_c0_seq3|m.191837	ENSP00000265354	0	2	454	54	508	597	455	508	455	97.8	97.8	99.5604	89.5669	1.11158	ENSG00000112658	serum response factor (c-fos serum response element-binding transcription factor) [Source:HGNC Symbol;Acc:11291]	11291	SRF
comp45662_c0_seq1|m.257427	cds.comp45662_c0_seq1|m.257427	ENSP00000433967	0	1	606	210	815	1056	607	815	606	97.52	98.51	99.8353	74.3558	1.34267	ENSG00000254692	Transmembrane 9 superfamily member 1 [Source:UniProtKB/TrEMBL;Acc:E9PSI1]	X	X
comp47914_c0_seq7|m.326209	cds.comp47914_c0_seq7|m.326209	ENSP00000279488	0	1	381	1	381	674	382	381	381	99.21	99.74	99.7382	100	0.997382	ENSG00000139318	dual specificity phosphatase 6 [Source:HGNC Symbol;Acc:3072]	3072	DUSP6
comp48904_c2_seq1|m.370299	cds.comp48904_c2_seq1|m.370299	ENSP00000296483	0	24	391	1	368	714	392	368	368	99.18	99.46	93.8776	100	0.938776	ENSG00000164086	dual specificity phosphatase 7 [Source:HGNC Symbol;Acc:3073]	3073	DUSP7
Contig6141|m.51828	cds.Contig6141|m.51828	ENSP00000425075	0	2	345	6	353	623	355	461	348	85.92	93.39	96.9014	75.4881	1.28367	ENSG00000122008	polymerase (DNA directed) kappa [Source:HGNC Symbol;Acc:9183]	9183	POLK
comp41497_c0_seq1|m.194198	cds.comp41497_c0_seq1|m.194198	ENSP00000324205	6e-96	4	245	21	265	286	246	265	245	90.61	93.06	98.374	92.4528	1.06405	ENSG00000254505	charged multivesicular body protein 4A [Source:HGNC Symbol;Acc:20274]	20274	CHMP4A
comp50332_c6_seq1|m.441685	cds.comp50332_c6_seq1|m.441685	ENSP00000361064	0	48	495	35	487	825	496	487	453	92.05	94.48	90.3226	93.0185	0.971018	ENSG00000107789	multiple inositol-polyphosphate phosphatase 1 [Source:HGNC Symbol;Acc:7102]	7102	MINPP1
comp17112_c0_seq1|m.115917	cds.comp17112_c0_seq1|m.115917	ENSP00000250495	1e-28	1	65	1	65	102	82	81	65	100	100	79.2683	80.2469	0.987805	ENSG00000129559	neural precursor cell expressed, developmentally down-regulated 8 [Source:HGNC Symbol;Acc:7732]	7732	NEDD8
comp47102_c0_seq15|m.300393	cds.comp47102_c0_seq15|m.300393	ENSP00000392859	0	1	346	19	364	702	349	366	346	97.69	98.84	99.1404	94.5355	1.04871	ENSG00000100938	guanosine monophosphate reductase 2 [Source:HGNC Symbol;Acc:4377]	4377	GMPR2
comp35502_c0_seq1|m.157934	cds.comp35502_c0_seq1|m.157934	ENSP00000410097	3e-76	1	134	15	148	228	136	149	134	79.1	89.55	98.5294	89.9329	1.09559	ENSG00000163519	T cell receptor associated transmembrane adaptor 1 [Source:HGNC Symbol;Acc:30698]	30698	TRAT1
comp47102_c0_seq1|m.300293	cds.comp47102_c0_seq1|m.300293	ENSP00000267415	0	1	409	1	408	597	415	451	410	80	85.61	98.5542	90.4656	1.08941	ENSG00000092330	TERF1 (TRF1)-interacting nuclear factor 2 [Source:HGNC Symbol;Acc:11824]	11824	TINF2
comp13546_c0_seq1|m.112669	cds.comp13546_c0_seq1|m.112669	ENSP00000287295	0	1	613	1	613	1146	614	613	613	95.6	97.72	99.8371	100	0.998371	ENSG00000156709	apoptosis-inducing factor, mitochondrion-associated, 1 [Source:HGNC Symbol;Acc:8768]	8768	AIFM1
Contig789|m.3495	cds.Contig789|m.3495	ENSP00000302441	1e-174	34	281	1	248	487	282	248	248	93.95	96.77	87.9433	100	0.879433	ENSG00000170191	N-acetylneuraminic acid phosphatase [Source:HGNC Symbol;Acc:16140]	16140	NANP
Contig161|m.459	cds.Contig161|m.459	ENSP00000247191	0	32	869	1	843	1214	879	846	845	75.74	84.97	95.3356	99.6454	0.956749	ENSG00000126787	discs, large (Drosophila) homolog-associated protein 5 [Source:HGNC Symbol;Acc:16864]	16864	DLGAP5
Contig2336|m.15258	cds.Contig2336|m.15258	ENSP00000358458	0	38	428	1	391	766	429	391	391	96.42	98.72	91.1422	100	0.911422	ENSG00000183508	family with sequence similarity 46, member C [Source:HGNC Symbol;Acc:24712]	24712	FAM46C
comp51184_c1_seq2|m.488973	cds.comp51184_c1_seq2|m.488973	ENSP00000468263	0	1	1119	1	1116	1905	1120	1116	1119	98.12	99.02	99.9107	100	0.999107	ENSG00000082805	ELKS/RAB6-interacting/CAST family member 1 [Source:HGNC Symbol;Acc:17072]	17072	ERC1
Contig2223|m.14300	cds.Contig2223|m.14300	ENSP00000216840	0	1	567	1	567	1071	568	567	567	93.3	95.41	99.8239	100	0.998239	ENSG00000100949	Rab geranylgeranyltransferase, alpha subunit [Source:HGNC Symbol;Acc:9795]	9795	RABGGTA
comp46617_c0_seq2|m.287696	cds.comp46617_c0_seq2|m.287696	ENSP00000410216	0	1	576	1	575	782	577	575	577	76.08	84.75	99.8267	100	0.998267	ENSG00000152359	POC5 centriolar protein [Source:HGNC Symbol;Acc:26658]	26658	POC5
comp47749_c0_seq1|m.320344	cds.comp47749_c0_seq1|m.320344	ENSP00000380027	0	1	313	1	313	523	314	313	313	85.94	91.37	99.6815	100	0.996815	ENSG00000157379	dehydrogenase/reductase (SDR family) member 1 [Source:HGNC Symbol;Acc:16445]	16445	DHRS1
comp48009_c0_seq1|m.330418	cds.comp48009_c0_seq1|m.330418	ENSP00000314499	0	41	1314	1	1311	1966	1315	1311	1312	80.34	86.28	96.8821	100	0.968821	ENSG00000178950	cyclin G associated kinase [Source:HGNC Symbol;Acc:4113]	4113	GAK
comp45728_c0_seq1|m.259406	cds.comp45728_c0_seq1|m.259406	ENSP00000264995	0	29	348	29	348	570	349	348	320	90	95	91.6905	91.954	0.997135	ENSG00000114686	mitochondrial ribosomal protein L3 [Source:HGNC Symbol;Acc:10379]	10379	MRPL3
comp47466_c0_seq2|m.310531	cds.comp47466_c0_seq2|m.310531	ENSP00000258807	1e-116	1	219	1	218	337	220	219	220	89.09	92.73	99.5455	99.5434	1.00002	ENSG00000136305	cell death-inducing DFFA-like effector b [Source:HGNC Symbol;Acc:1977]	1977	CIDEB
comp39408_c2_seq1|m.178380	cds.comp39408_c2_seq1|m.178380	ENSP00000262646	5e-147	1	212	1	212	413	213	212	212	100	100	99.5305	100	0.995305	ENSG00000104388	RAB2A, member RAS oncogene family [Source:HGNC Symbol;Acc:9763]	9763	RAB2A
comp37202_c0_seq1|m.165319	cds.comp37202_c0_seq1|m.165319	ENSP00000340668	0	1	314	1	314	644	315	314	314	97.45	99.04	99.6825	100	0.996825	ENSG00000106609	transmembrane protein 248 [Source:HGNC Symbol;Acc:25476]	25476	TMEM248
comp49117_c0_seq2|m.378386	cds.comp49117_c0_seq2|m.378386	ENSP00000463624	0	1	455	1	455	916	456	455	455	98.68	99.34	99.7807	100	0.997807	ENSG00000264776	G protein-coupled receptor 89B [Source:HGNC Symbol;Acc:13840]	13840	GPR89B
Contig2793|m.19257	cds.Contig2793|m.19257	ENSP00000261015	0	1	423	1	423	772	424	423	423	96.22	98.11	99.7642	100	0.997642	ENSG00000138442	WD repeat domain 12 [Source:HGNC Symbol;Acc:14098]	14098	WDR12
comp45232_c0_seq2|m.246244	cds.comp45232_c0_seq2|m.246244	ENSP00000393177	0	1	896	191	1077	1612	897	1077	896	93.3	94.98	99.8885	82.3584	1.21285	ENSG00000129467	adenylate cyclase 4 [Source:HGNC Symbol;Acc:235]	235	ADCY4
comp50781_c0_seq3|m.463827	cds.comp50781_c0_seq3|m.463827	ENSP00000261858	0	50	667	1	617	1244	668	617	618	95.47	98.54	92.515	100	0.92515	ENSG00000138604	glucuronic acid epimerase [Source:HGNC Symbol;Acc:17855]	17855	GLCE
comp39645_c0_seq1|m.179869	cds.comp39645_c0_seq1|m.179869	ENSP00000359219	2e-153	43	310	37	304	437	311	304	268	90.67	94.4	86.1736	88.1579	0.977492	ENSG00000107821	Kazal-type serine peptidase inhibitor domain 1 [Source:HGNC Symbol;Acc:25460]	25460	KAZALD1
comp43468_c0_seq1|m.217275	cds.comp43468_c0_seq1|m.217275	ENSP00000359025	0	1	592	1	592	1195	593	592	592	96.96	98.48	99.8314	100	0.998314	ENSG00000116266	syntaxin binding protein 3 [Source:HGNC Symbol;Acc:11446]	11446	STXBP3
Contig4891|m.39490	cds.Contig4891|m.39490	ENSP00000251020	0	1	1329	1	1324	1938	1330	1324	1330	91.28	93.98	99.9248	100	0.999248	ENSG00000103449	sal-like 1 (Drosophila) [Source:HGNC Symbol;Acc:10524]	10524	SALL1
Contig7197|m.64544	cds.Contig7197|m.64544	ENSP00000447300	0	5	479	2	476	916	480	476	475	94.74	96.42	98.9583	99.7899	0.991667	ENSG00000127328	RAB3A interacting protein [Source:HGNC Symbol;Acc:16508]	16508	RAB3IP
comp20921_c0_seq1|m.121576	cds.comp20921_c0_seq1|m.121576	ENSP00000471854	3e-75	2	130	32	159	225	131	159	129	77.52	92.25	98.4733	80.5031	1.22322	ENSG00000268393	sperm acrosome associated 5B [Source:HGNC Symbol;Acc:19142]	19142	SPACA5B
comp44894_c0_seq1|m.238836	cds.comp44894_c0_seq1|m.238836	ENSP00000250111	0	1	290	1	290	608	291	290	290	99.31	99.66	99.6564	100	0.996564	ENSG00000129244	ATPase, Na+/K+ transporting, beta 2 polypeptide [Source:HGNC Symbol;Acc:805]	805	ATP1B2
Contig6197|m.52337	cds.Contig6197|m.52337	ENSP00000358988	0	14	547	14	551	773	548	551	538	81.04	88.66	97.4453	97.6407	0.997999	ENSG00000121940	chloride channel CLIC-like 1 [Source:HGNC Symbol;Acc:29675]	29675	CLCC1
comp57539_c0_seq1|m.523324	cds.comp57539_c0_seq1|m.523324	ENSP00000368102	2e-167	1	240	20	258	468	240	270	240	95	97.08	100	88.5185	1.12971	ENSG00000151468	coiled-coil domain containing 3 [Source:HGNC Symbol;Acc:23813]	23813	CCDC3
comp41079_c0_seq1|m.190650	cds.comp41079_c0_seq1|m.190650	ENSP00000355051	8e-67	39	136	27	124	203	137	124	98	100	100	71.5328	79.0323	0.905109	ENSG00000197780	TAF13 RNA polymerase II, TATA box binding protein (TBP)-associated factor, 18kDa [Source:HGNC Symbol;Acc:11546]	11546	TAF13
comp39323_c0_seq1|m.177835	cds.comp39323_c0_seq1|m.177835	ENSP00000358982	0	1	912	10	920	1606	913	920	912	97.48	98.25	99.8905	99.0217	1.00877	ENSG00000085433	WD repeat domain 47 [Source:HGNC Symbol;Acc:29141]	29141	WDR47
comp50698_c0_seq2|m.460661	cds.comp50698_c0_seq2|m.460661	ENSP00000341086	0	1	2063	30	2093	4057	2064	2093	2087	94.92	96.21	99.9516	98.6144	1.01356	ENSG00000088387	dedicator of cytokinesis 9 [Source:HGNC Symbol;Acc:14132]	14132	DOCK9
comp30598_c0_seq1|m.141324	cds.comp30598_c0_seq1|m.141324	ENSP00000259469	7e-61	22	144	1	123	188	145	123	123	99.19	100	84.8276	100	0.848276	ENSG00000136942	ribosomal protein L35 [Source:HGNC Symbol;Acc:10344]	10344	RPL35
comp41550_c0_seq1|m.194628	cds.comp41550_c0_seq1|m.194628	ENSP00000259477	1e-93	49	198	4	153	275	199	153	150	98.67	99.33	75.3769	98.0392	0.768844	ENSG00000136950	actin related protein 2/3 complex, subunit 5-like [Source:HGNC Symbol;Acc:23366]	23366	ARPC5L
comp49020_c0_seq6|m.374198	cds.comp49020_c0_seq6|m.374198	ENSP00000352918	4e-105	26	176	1	151	303	177	151	151	97.35	99.34	85.3107	100	0.853107	ENSG00000162704	actin related protein 2/3 complex, subunit 5, 16kDa [Source:HGNC Symbol;Acc:708]	708	ARPC5
comp45099_c0_seq3|m.243905	cds.comp45099_c0_seq3|m.243905	ENSP00000294964	0	1	354	140	493	712	355	493	354	95.48	98.31	99.7183	71.8053	1.38873	ENSG00000162878	protein kinase domain containing, cytoplasmic [Source:HGNC Symbol;Acc:25123]	25123	PKDCC
comp46295_c0_seq1|m.279165	cds.comp46295_c0_seq1|m.279165	ENSP00000361930	3e-170	62	293	1	232	477	308	246	232	100	100	75.3247	94.3089	0.798701	ENSG00000166913	tyrosine 3-monooxygenase/tryptophan 5-monooxygenase activation protein, beta polypeptide [Source:HGNC Symbol;Acc:12849]	12849	YWHAB
Contig7803|m.71375	cds.Contig7803|m.71375	ENSP00000463476	0	1	619	1	614	866	620	614	625	75.52	81.92	99.8387	100	0.998387	ENSG00000266412	nuclear receptor coactivator 4 [Source:HGNC Symbol;Acc:7671]	7671	NCOA4
Contig3083|m.21859	cds.Contig3083|m.21859	ENSP00000359935	0	13	601	1	589	1030	609	594	589	84.21	92.7	96.7159	99.1582	0.975369	ENSG00000254685	fucose-1-phosphate guanylyltransferase [Source:HGNC Symbol;Acc:3825]	3825	FPGT
comp45791_c0_seq1|m.260776	cds.comp45791_c0_seq1|m.260776	ENSP00000462521	0	1	391	1	391	741	392	391	391	96.42	99.49	99.7449	100	0.997449	ENSG00000265972	cDNA FLJ61424, highly similar to Homo sapiens thioredoxin interacting protein (TXNIP), mRNA [Source:UniProtKB/TrEMBL;Acc:B4DVM7]	X	X
Contig3502|m.25385	cds.Contig3502|m.25385	ENSP00000442472	0	1	1169	1	1169	2371	1171	1568	1169	98.55	99.83	99.8292	74.5536	1.33903	ENSG00000070018	low density lipoprotein receptor-related protein 6 [Source:HGNC Symbol;Acc:6698]	6698	LRP6
comp45345_c0_seq1|m.249063	cds.comp45345_c0_seq1|m.249063	ENSP00000361900	0	31	338	1	308	567	340	309	308	90.58	93.83	90.5882	99.6764	0.908824	ENSG00000025772	translocase of outer mitochondrial membrane 34 [Source:HGNC Symbol;Acc:15746]	15746	TOMM34
comp50057_c1_seq1|m.423812	cds.comp50057_c1_seq1|m.423812	ENSP00000361892	0	20	506	1	487	959	507	487	487	97.33	99.18	96.0552	100	0.960552	ENSG00000101109	serine/threonine kinase 4 [Source:HGNC Symbol;Acc:11408]	11408	STK4
Contig3442|m.24893	cds.Contig3442|m.24893	ENSP00000358314	0	25	275	87	337	529	276	337	251	99.6	100	90.942	74.4807	1.22101	ENSG00000152022	Lix1 homolog (mouse)-like [Source:HGNC Symbol;Acc:28715]	28715	LIX1L
comp47450_c4_seq1|m.309880	cds.comp47450_c4_seq1|m.309880	ENSP00000262093	0	19	423	19	423	697	424	423	405	87.9	91.6	95.5189	95.7447	0.997642	ENSG00000066926	ferrochelatase [Source:HGNC Symbol;Acc:3647]	3647	FECH
comp46390_c0_seq2|m.281172	cds.comp46390_c0_seq2|m.281172	ENSP00000029410	0	30	356	1	327	569	357	327	327	93.88	95.11	91.5966	100	0.915966	ENSG00000027847	xylosylprotein beta 1,4-galactosyltransferase, polypeptide 7 [Source:HGNC Symbol;Acc:930]	930	B4GALT7
comp48727_c0_seq1|m.363162	cds.comp48727_c0_seq1|m.363162	ENSP00000256854	0	12	559	1	548	1082	560	548	548	95.62	98.91	97.8571	100	0.978571	ENSG00000134440	asparaginyl-tRNA synthetase [Source:HGNC Symbol;Acc:7643]	7643	NARS
Contig2581|m.17449	cds.Contig2581|m.17449	ENSP00000300056	1e-134	31	277	1	247	386	278	247	247	84.62	92.31	88.8489	100	0.888489	ENSG00000166821	peroxisomal biogenesis factor 11 alpha [Source:HGNC Symbol;Acc:8852]	8852	PEX11A
comp46401_c0_seq1|m.281279	cds.comp46401_c0_seq1|m.281279	ENSP00000463224	2e-138	13	271	1	259	395	272	259	259	97.3	97.68	95.2206	100	0.952206	ENSG00000265832	peroxisomal biogenesis factor 11 beta [Source:HGNC Symbol;Acc:8853]	8853	PEX11B
comp46168_c0_seq6|m.270804	cds.comp46168_c0_seq6|m.270804	ENSP00000336741	0	1	795	1	795	1410	796	795	795	99.62	99.62	99.8744	100	0.998744	ENSG00000109606	DEAH (Asp-Glu-Ala-His) box helicase 15 [Source:HGNC Symbol;Acc:2738]	2738	DHX15
Contig3310|m.23749	cds.Contig3310|m.23749	ENSP00000358779	0	7	376	1	368	581	377	368	371	81.94	88.95	98.1432	100	0.981432	ENSG00000107960	oligonucleotide/oligosaccharide-binding fold containing 1 [Source:HGNC Symbol;Acc:26200]	26200	OBFC1
comp42382_c0_seq1|m.202962	cds.comp42382_c0_seq1|m.202962	ENSP00000260118	0	53	353	18	318	518	354	318	301	80.73	89.04	85.0282	94.6541	0.898305	ENSG00000137563	gamma-glutamyl hydrolase (conjugase, folylpolygammaglutamyl hydrolase) [Source:HGNC Symbol;Acc:4248]	4248	GGH
comp47197_c0_seq3|m.304074	cds.comp47197_c0_seq3|m.304074	ENSP00000260116	1e-170	56	333	1	278	481	334	278	278	92.81	95.68	83.2335	100	0.832335	ENSG00000137561	tocopherol (alpha) transfer protein [Source:HGNC Symbol;Acc:12404]	12404	TTPA
comp50323_c3_seq1|m.441222	cds.comp50323_c3_seq1|m.441222	ENSP00000399805	0	1	329	1	329	550	330	329	329	87.23	94.53	99.697	100	0.99697	ENSG00000116791	crystallin, zeta (quinone reductase) [Source:HGNC Symbol;Acc:2419]	2419	CRYZ
comp45353_c0_seq1|m.249482	cds.comp45353_c0_seq1|m.249482	ENSP00000263593	0	18	531	1	513	792	532	523	514	76.65	87.94	96.6165	98.088	0.984999	ENSG00000110013	sialic acid acetylesterase [Source:HGNC Symbol;Acc:18187]	18187	SIAE
Contig1275|m.6802	cds.Contig1275|m.6802	ENSP00000358770	0	1	1241	1	1235	1827	1242	1235	1244	88.42	92.68	99.9195	100	0.999195	ENSG00000065613	STE20-like kinase [Source:HGNC Symbol;Acc:11088]	11088	SLK
comp34171_c0_seq1|m.152128	cds.comp34171_c0_seq1|m.152128	ENSP00000359904	3e-145	44	299	1	259	414	300	259	259	80.69	91.12	85.3333	100	0.853333	ENSG00000162623	tRNA-yW synthesizing protein 3 homolog (S. cerevisiae) [Source:HGNC Symbol;Acc:24757]	24757	TYW3
comp42963_c1_seq5|m.210107	cds.comp42963_c1_seq5|m.210107	ENSP00000432305	4e-62	1	146	1	150	192	147	151	150	73.33	83.33	99.3197	99.3377	0.999819	ENSG00000064199	sperm autoantigenic protein 17 [Source:HGNC Symbol;Acc:11210]	11210	SPA17
comp44390_c2_seq12|m.230328	cds.comp44390_c2_seq12|m.230328	ENSP00000243498	0	1	406	1	405	702	441	439	406	92.36	96.31	92.0635	92.2551	0.997923	ENSG00000123737	exosome component 9 [Source:HGNC Symbol;Acc:9137]	9137	EXOSC9
comp39734_c0_seq1|m.180424	cds.comp39734_c0_seq1|m.180424	ENSP00000335357	2e-136	21	220	1	200	387	233	212	200	91.5	95.5	85.8369	94.3396	0.909871	ENSG00000100526	cyclin-dependent kinase inhibitor 3 [Source:HGNC Symbol;Acc:1791]	1791	CDKN3
comp48948_c0_seq11|m.371371	cds.comp48948_c0_seq11|m.371371	ENSP00000464345	0	1	533	1	533	1026	535	534	533	96.06	97.94	99.6262	99.8127	0.998131	ENSG00000264806	polymerase (RNA) III (DNA directed) polypeptide C (62kD) [Source:HGNC Symbol;Acc:30076]	30076	POLR3C
comp39514_c0_seq1|m.179033	cds.comp39514_c0_seq1|m.179033	ENSP00000261187	0	25	484	25	478	775	485	478	461	84.38	91.11	94.8454	94.9791	0.998592	ENSG00000118596	solute carrier family 16 (monocarboxylate transporter), member 7 [Source:HGNC Symbol;Acc:10928]	10928	SLC16A7
comp42516_c0_seq1|m.204681	cds.comp42516_c0_seq1|m.204681	ENSP00000264499	0	41	755	1	715	1370	756	715	715	93.57	97.06	94.5767	100	0.945767	ENSG00000138686	Bardet-Biedl syndrome 7 [Source:HGNC Symbol;Acc:18758]	18758	BBS7
comp41215_c0_seq3|m.191601	cds.comp41215_c0_seq3|m.191601	ENSP00000292363	3e-171	32	319	5	288	483	328	311	288	92.71	94.79	87.8049	91.3183	0.961525	ENSG00000070423	ring finger protein 126 [Source:HGNC Symbol;Acc:21151]	21151	RNF126
comp49521_c0_seq2|m.393560	cds.comp49521_c0_seq2|m.393560	ENSP00000463650	0	18	305	18	304	509	306	304	288	94.79	98.61	94.1176	94.4079	0.996926	ENSG00000265491	X	X	X
Contig8409|m.78918	cds.Contig8409|m.78918	ENSP00000378890	2e-156	1	250	1	250	440	251	250	250	95.2	97.2	99.6016	100	0.996016	ENSG00000131979	GTP cyclohydrolase 1 [Source:HGNC Symbol;Acc:4193]	4193	GCH1
comp50923_c0_seq2|m.471912	cds.comp50923_c0_seq2|m.471912	ENSP00000446439	0	86	488	1	401	684	489	401	403	88.34	93.05	82.4131	100	0.824131	ENSG00000135709	KIAA0513 [Source:HGNC Symbol;Acc:29058]	29058	KIAA0513
comp47898_c4_seq8|m.325011	cds.comp47898_c4_seq8|m.325011	ENSP00000359664	0	61	405	41	385	625	406	385	345	85.22	90.43	84.9754	89.6104	0.948276	ENSG00000117151	chitobiase, di-N-acetyl- [Source:HGNC Symbol;Acc:2496]	2496	CTBS
comp46745_c0_seq2|m.290537	cds.comp46745_c0_seq2|m.290537	ENSP00000428924	0	1	512	1	512	1046	513	512	512	97.66	99.41	99.8051	100	0.998051	ENSG00000254087	v-yes-1 Yamaguchi sarcoma viral related oncogene homolog [Source:HGNC Symbol;Acc:6735]	6735	LYN
comp48880_c0_seq1|m.369586	cds.comp48880_c0_seq1|m.369586	ENSP00000373474	0	24	396	24	396	688	457	456	373	99.46	100	81.6193	81.7982	0.997812	ENSG00000145388	methyltransferase like 14 [Source:HGNC Symbol;Acc:29330]	29330	METTL14
comp51329_c0_seq1|m.497557	cds.comp51329_c0_seq1|m.497557	ENSP00000350191	0	11	532	1	535	841	533	535	535	86.36	89.53	97.9362	100	0.979362	ENSG00000112294	aldehyde dehydrogenase 5 family, member A1 [Source:HGNC Symbol;Acc:408]	408	ALDH5A1
comp31308_c0_seq1|m.143023	cds.comp31308_c0_seq1|m.143023	ENSP00000427788	5e-82	1	119	1	119	240	120	119	119	100	100	99.1667	100	0.991667	ENSG00000008988	ribosomal protein S20 [Source:HGNC Symbol;Acc:10405]	10405	RPS20
comp41417_c1_seq1|m.193588	cds.comp41417_c1_seq1|m.193588	ENSP00000262077	0	1	1475	1	1475	1741	1476	1475	1479	82.49	89.45	99.9322	100	0.999322	ENSG00000124789	nucleoporin 153kDa [Source:HGNC Symbol;Acc:8062]	8062	NUP153
comp50843_c0_seq2|m.466791	cds.comp50843_c0_seq2|m.466791	ENSP00000379406	0	1	924	7	932	1511	925	932	927	89	92.88	99.8919	99.3562	1.00539	ENSG00000134324	lipin 1 [Source:HGNC Symbol;Acc:13345]	13345	LPIN1
comp46900_c0_seq13|m.295994	cds.comp46900_c0_seq13|m.295994	ENSP00000399206	0	1	407	1	407	738	408	407	407	91.89	97.54	99.7549	100	0.997549	ENSG00000204977	tripartite motif containing 13 [Source:HGNC Symbol;Acc:9976]	9976	TRIM13
comp46900_c0_seq6|m.295983	cds.comp46900_c0_seq6|m.295983	ENSP00000353661	4e-114	1	185	1	185	329	188	229	185	87.57	92.43	98.4043	80.786	1.21809	ENSG00000198553	potassium channel regulator [Source:HGNC Symbol;Acc:18893]	18893	KCNRG
Contig2768|m.19108	cds.Contig2768|m.19108	ENSP00000413495	0	1	554	102	654	705	582	681	554	94.04	96.21	95.189	81.2041	1.17222	ENSG00000204256	bromodomain containing 2 [Source:HGNC Symbol;Acc:1103]	1103	BRD2
comp42363_c0_seq1|m.202764	cds.comp42363_c0_seq1|m.202764	ENSP00000258739	2e-150	43	254	1	212	423	255	212	212	98.58	100	83.1373	100	0.831373	ENSG00000136240	KDEL (Lys-Asp-Glu-Leu) endoplasmic reticulum protein retention receptor 2 [Source:HGNC Symbol;Acc:6305]	6305	KDELR2
comp44193_c0_seq1|m.227400	cds.comp44193_c0_seq1|m.227400	ENSP00000284878	0	46	408	3	365	631	409	365	363	89.81	93.94	88.7531	99.4521	0.892421	ENSG00000154639	coxsackie virus and adenovirus receptor [Source:HGNC Symbol;Acc:2559]	2559	CXADR
comp48381_c1_seq1|m.348354	cds.comp48381_c1_seq1|m.348354	ENSP00000378180	0	38	674	14	650	1082	678	651	637	92.78	96.08	93.9528	97.8495	0.960177	ENSG00000166164	bromodomain containing 7 [Source:HGNC Symbol;Acc:14310]	14310	BRD7
Contig4337|m.33923	cds.Contig4337|m.33923	ENSP00000314396	0	80	904	22	845	1592	905	845	825	91.76	96.36	91.1602	97.5148	0.934835	ENSG00000164169	protein arginine methyltransferase 10 (putative) [Source:HGNC Symbol;Acc:25099]	25099	PRMT10
comp49806_c2_seq11|m.412248	cds.comp49806_c2_seq11|m.412248	ENSP00000419981	0	1	864	1	864	1521	871	1208	864	92.25	96.88	99.1963	71.5232	1.38691	ENSG00000198919	DAZ interacting zinc finger protein 3 [Source:HGNC Symbol;Acc:30938]	30938	DZIP3
comp51010_c0_seq2|m.475331	cds.comp51010_c0_seq2|m.475331	ENSP00000377101	6e-129	22	233	1	212	368	234	212	212	92.45	97.64	90.5983	100	0.905983	ENSG00000108433	golgi SNAP receptor complex member 2 [Source:HGNC Symbol;Acc:4431]	4431	GOSR2
comp49413_c1_seq3|m.390046	cds.comp49413_c1_seq3|m.390046	ENSP00000431984	0	37	750	1	714	1398	751	714	714	95.38	98.18	95.0732	100	0.950732	ENSG00000014216	calpain 1, (mu/I) large subunit [Source:HGNC Symbol;Acc:1476]	1476	CAPN1
comp49116_c0_seq1|m.378349	cds.comp49116_c0_seq1|m.378349	ENSP00000336923	0	1	786	1	786	1434	787	786	786	93.13	95.67	99.8729	100	0.998729	ENSG00000071205	Rho GTPase activating protein 10 [Source:HGNC Symbol;Acc:26099]	26099	ARHGAP10
comp41150_c0_seq2|m.191082	cds.comp41150_c0_seq2|m.191082	ENSP00000363984	0	1	403	1	403	801	404	403	403	98.26	99.5	99.7525	100	0.997525	ENSG00000165152	transmembrane protein 246 [Source:HGNC Symbol;Acc:28180]	28180	TMEM246
comp48787_c0_seq1|m.365841	cds.comp48787_c0_seq1|m.365841	ENSP00000384302	0	1	666	4	670	1111	676	677	667	93.25	95.95	98.5207	98.5229	0.999978	ENSG00000163811	WD repeat domain 43 [Source:HGNC Symbol;Acc:28945]	28945	WDR43
comp33983_c0_seq1|m.151370	cds.comp33983_c0_seq1|m.151370	ENSP00000424628	0	1	895	57	951	1657	896	951	895	93.74	97.88	99.8884	94.1115	1.06138	ENSG00000134987	WD repeat domain 36 [Source:HGNC Symbol;Acc:30696]	30696	WDR36
comp48315_c0_seq1|m.346322	cds.comp48315_c0_seq1|m.346322	ENSP00000370596	0	29	565	1	537	974	579	550	537	96.83	98.32	92.7461	97.6364	0.949914	ENSG00000155545	mesoderm induction early response 1, family member 3 [Source:HGNC Symbol;Acc:26678]	26678	MIER3
comp47496_c0_seq1|m.310976	cds.comp47496_c0_seq1|m.310976	ENSP00000320239	0	1	1887	1	1865	3592	1888	1865	1887	94.54	96.87	99.947	100	0.99947	ENSG00000092439	transient receptor potential cation channel, subfamily M, member 7 [Source:HGNC Symbol;Acc:17994]	17994	TRPM7
Contig8491|m.79717	cds.Contig8491|m.79717	ENSP00000419767	0	1	1433	1	1433	2741	1434	1433	1433	98.67	99.3	99.9303	100	0.999303	ENSG00000165219	GTPase activating protein and VPS9 domains 1 [Source:HGNC Symbol;Acc:23375]	23375	GAPVD1
comp41434_c1_seq1|m.193678	cds.comp41434_c1_seq1|m.193678	ENSP00000376840	0	1	259	1	259	523	260	259	259	96.91	99.61	99.6154	100	0.996154	ENSG00000172331	2,3-bisphosphoglycerate mutase [Source:HGNC Symbol;Acc:1093]	1093	BPGM
comp44528_c0_seq1|m.232870	cds.comp44528_c0_seq1|m.232870	ENSP00000016171	0	1	413	1	410	700	414	410	413	91.28	94.67	99.7585	100	0.997585	ENSG00000014919	cytochrome c oxidase assembly homolog 15 (yeast) [Source:HGNC Symbol;Acc:2263]	2263	COX15
comp50949_c0_seq2|m.472921	cds.comp50949_c0_seq2|m.472921	ENSP00000358071	0	19	1018	1	1000	1534	1019	1000	1006	88.17	91.55	98.1354	100	0.981354	ENSG00000107651	SEC23 interacting protein [Source:HGNC Symbol;Acc:17018]	17018	SEC23IP
comp49343_c0_seq1|m.387891	cds.comp49343_c0_seq1|m.387891	ENSP00000337398	0	1	304	1	304	518	305	304	304	88.16	91.78	99.6721	100	0.996721	ENSG00000076248	uracil-DNA glycosylase [Source:HGNC Symbol;Acc:12572]	12572	UNG
comp48699_c0_seq2|m.361994	cds.comp48699_c0_seq2|m.361994	ENSP00000232766	0	4	577	1	574	1173	578	574	574	97.91	99.13	99.308	100	0.99308	ENSG00000114648	kelch-like family member 18 [Source:HGNC Symbol;Acc:29120]	29120	KLHL18
comp47930_c0_seq10|m.326662	cds.comp47930_c0_seq10|m.326662	ENSP00000265562	0	9	1513	1	1514	2395	1636	1636	1519	91.11	93.15	91.9927	92.5428	0.994055	ENSG00000076201	protein tyrosine phosphatase, non-receptor type 23 [Source:HGNC Symbol;Acc:14406]	14406	PTPN23
comp49889_c0_seq2|m.414921	cds.comp49889_c0_seq2|m.414921	ENSP00000470652	0	1	366	25	410	635	367	410	386	88.34	90.93	99.7275	94.1463	1.05928	ENSG00000127526	solute carrier family 35, member E1 [Source:HGNC Symbol;Acc:20803]	20803	SLC35E1
comp47361_c3_seq1|m.307970	cds.comp47361_c3_seq1|m.307970	ENSP00000433361	5e-102	32	198	32	198	298	199	198	167	98.2	100	83.9196	84.3434	0.994975	ENSG00000175348	TMEM9 domain family, member B [Source:HGNC Symbol;Acc:1168]	1168	TMEM9B
comp47893_c1_seq2|m.324721	cds.comp47893_c1_seq2|m.324721	ENSP00000359507	5e-178	1	273	1	273	497	274	273	273	93.77	96.7	99.635	100	0.99635	ENSG00000119929	cutC copper transporter [Source:HGNC Symbol;Acc:24271]	24271	CUTC
comp47528_c3_seq1|m.312150	cds.comp47528_c3_seq1|m.312150	ENSP00000155926	0	1	343	1	343	705	344	343	343	99.13	99.71	99.7093	100	0.997093	ENSG00000071575	tribbles pseudokinase 2 [Source:HGNC Symbol;Acc:30809]	30809	TRIB2
comp45428_c0_seq1|m.250914	cds.comp45428_c0_seq1|m.250914	ENSP00000265565	0	1	1278	1	1279	2099	1279	1279	1279	93.43	95.31	99.9218	100	0.999218	ENSG00000114650	SREBF chaperone [Source:HGNC Symbol;Acc:30634]	30634	SCAP
Contig3773|m.27888	cds.Contig3773|m.27888	ENSP00000399644	0	1	609	68	677	987	610	677	610	88.69	92.46	99.8361	90.1034	1.10802	ENSG00000090565	RAB11 family interacting protein 3 (class II) [Source:HGNC Symbol;Acc:17224]	17224	RAB11FIP3
Contig4658|m.37169	cds.Contig4658|m.37169	ENSP00000342422	0	60	707	33	714	1066	708	715	684	80.99	85.82	91.5254	95.3846	0.959541	ENSG00000164465	discoidin, CUB and LCCL domain containing 1 [Source:HGNC Symbol;Acc:21479]	21479	DCBLD1
comp50667_c0_seq1|m.459953	cds.comp50667_c0_seq1|m.459953	ENSP00000361841	0	32	1097	1	1066	1977	1098	1066	1066	99.72	100	97.0856	100	0.970856	ENSG00000035403	vinculin [Source:HGNC Symbol;Acc:12665]	12665	VCL
comp43666_c0_seq1|m.219863	cds.comp43666_c0_seq1|m.219863	ENSP00000246868	3e-163	1	250	1	250	457	251	250	250	97.6	99.6	99.6016	100	0.996016	ENSG00000126524	Shwachman-Bodian-Diamond syndrome [Source:HGNC Symbol;Acc:19440]	19440	SBDS
comp50289_c0_seq69|m.438728	cds.comp50289_c0_seq69|m.438728	ENSP00000392217	0	1	696	1	721	1053	697	721	721	87.52	91.4	99.8565	100	0.998565	ENSG00000093167	leucine rich repeat (in FLII) interacting protein 2 [Source:HGNC Symbol;Acc:6703]	6703	LRRFIP2
comp49442_c0_seq4|m.391076	cds.comp49442_c0_seq4|m.391076	ENSP00000352645	0	1	731	1	732	1222	732	732	732	85.93	91.8	99.8634	100	0.998634	ENSG00000198874	tRNA-yW synthesizing protein 1 homolog (S. cerevisiae) [Source:HGNC Symbol;Acc:25598]	25598	TYW1
comp38848_c0_seq2|m.174550	cds.comp38848_c0_seq2|m.174550	ENSP00000365882	3e-142	1	211	1	211	401	212	211	211	99.05	99.05	99.5283	100	0.995283	ENSG00000116670	MAD2 mitotic arrest deficient-like 2 (yeast) [Source:HGNC Symbol;Acc:6764]	6764	MAD2L2
comp51313_c0_seq1|m.497090	cds.comp51313_c0_seq1|m.497090	ENSP00000275767	1e-41	1	184	1	185	142	186	185	185	70.81	82.16	98.9247	100	0.989247	ENSG00000146859	transmembrane protein 140 [Source:HGNC Symbol;Acc:21870]	21870	TMEM140
comp49425_c3_seq1|m.390458	cds.comp49425_c3_seq1|m.390458	ENSP00000294353	0	46	789	1	744	1489	790	744	744	98.52	99.19	94.1772	100	0.941772	ENSG00000162378	zyg-11 family member B, cell cycle regulator [Source:HGNC Symbol;Acc:25820]	25820	ZYG11B
comp46604_c0_seq2|m.287399	cds.comp46604_c0_seq2|m.287399	ENSP00000338475	0	19	461	3	445	792	462	445	443	90.29	94.13	95.8874	99.5506	0.963203	ENSG00000175600	chromosome 7 open reading frame 10 [Source:HGNC Symbol;Acc:16001]	16001	C7orf10
Contig6269|m.53131	cds.Contig6269|m.53131	ENSP00000436538	0	60	312	1	253	516	313	253	253	99.21	99.21	80.8307	100	0.808307	ENSG00000169504	chloride intracellular channel 4 [Source:HGNC Symbol;Acc:13518]	13518	CLIC4
comp44891_c0_seq2|m.238812	cds.comp44891_c0_seq2|m.238812	ENSP00000405563	1e-168	1	233	1	233	469	234	233	233	97.42	97.85	99.5726	100	0.995726	ENSG00000171552	BCL2-like 1 [Source:HGNC Symbol;Acc:992]	992	BCL2L1
comp49724_c0_seq2|m.407421	cds.comp49724_c0_seq2|m.407421	ENSP00000301030	0	1	2571	1	2663	2688	2572	2663	2693	70.4	79.54	99.9611	100	0.999611	ENSG00000167522	ankyrin repeat domain 11 [Source:HGNC Symbol;Acc:21316]	21316	ANKRD11
Contig1696|m.10004	cds.Contig1696|m.10004	ENSP00000444254	0	1	442	1	442	699	443	442	442	85.07	92.08	99.7743	100	0.997743	ENSG00000151338	mirror-image polydactyly 1 [Source:HGNC Symbol;Acc:21460]	21460	MIPOL1
comp42979_c0_seq1|m.210249	cds.comp42979_c0_seq1|m.210249	ENSP00000420875	0	1	393	1	393	797	394	393	393	98.47	99.75	99.7462	100	0.997462	ENSG00000145916	required for meiotic nuclear division 5 homolog B (S. cerevisiae) [Source:HGNC Symbol;Acc:26181]	26181	RMND5B
comp28125_c0_seq1|m.135343	cds.comp28125_c0_seq1|m.135343	ENSP00000300403	0	1	748	1	747	1111	749	747	748	89.84	94.39	99.8665	100	0.998665	ENSG00000088325	TPX2, microtubule-associated [Source:HGNC Symbol;Acc:1249]	1249	TPX2
comp47635_c1_seq1|m.316657	cds.comp47635_c1_seq1|m.316657	ENSP00000386026	0	55	624	60	652	876	625	652	593	87.69	90.22	91.2	90.9509	1.00274	ENSG00000100106	TRIO and F-actin binding protein [Source:HGNC Symbol;Acc:17009]	17009	TRIOBP
comp75297_c0_seq1|m.552160	cds.comp75297_c0_seq1|m.552160	ENSP00000379092	6e-71	13	164	27	178	216	165	178	152	89.47	92.76	92.1212	85.3933	1.07879	ENSG00000174808	betacellulin [Source:HGNC Symbol;Acc:1121]	1121	BTC
comp43955_c0_seq2|m.224202	cds.comp43955_c0_seq2|m.224202	ENSP00000424544	0	19	348	19	348	600	349	348	330	99.7	100	94.5559	94.8276	0.997135	ENSG00000104723	tumor suppressor candidate 3 [Source:HGNC Symbol;Acc:30242]	30242	TUSC3
Contig3414|m.24609	cds.Contig3414|m.24609	ENSP00000310978	0	24	389	26	391	694	397	450	366	89.89	95.36	92.1914	81.3333	1.1335	ENSG00000175309	5-phosphohydroxy-L-lysine phospho-lyase [Source:HGNC Symbol;Acc:28249]	28249	PHYKPL
Contig5856|m.48746	cds.Contig5856|m.48746	ENSP00000263549	0	1	639	63	700	1042	640	701	639	79.5	87.79	99.8438	91.0128	1.09703	ENSG00000059378	poly (ADP-ribose) polymerase family, member 12 [Source:HGNC Symbol;Acc:21919]	21919	PARP12
comp50974_c0_seq16|m.473935	cds.comp50974_c0_seq16|m.473935	ENSP00000380692	0	1	879	61	941	1628	880	941	882	91.72	95.58	99.8864	93.6238	1.06689	ENSG00000006459	jumonji C domain containing histone demethylase 1 homolog D (S. cerevisiae) [Source:HGNC Symbol;Acc:22224]	22224	JHDM1D
comp25339_c0_seq1|m.128145	cds.comp25339_c0_seq1|m.128145	ENSP00000250454	8e-147	38	323	1	285	420	324	285	286	89.51	93.01	88.2716	100	0.882716	ENSG00000129518	E2F-associated phosphoprotein [Source:HGNC Symbol;Acc:19312]	19312	EAPP
comp41234_c0_seq2|m.191875	cds.comp41234_c0_seq2|m.191875	ENSP00000297435	9e-11	27	95	27	95	56.2	96	97	69	43.48	52.17	71.875	71.134	1.01042	ENSG00000164821	defensin, alpha 4, corticostatin [Source:HGNC Symbol;Acc:2763]	2763	DEFA4
comp47589_c4_seq14|m.315169	cds.comp47589_c4_seq14|m.315169	ENSP00000316948	0	1	339	143	481	703	340	481	339	98.82	99.41	99.7059	70.4782	1.41471	ENSG00000113240	CDC-like kinase 4 [Source:HGNC Symbol;Acc:13659]	13659	CLK4
Contig7052|m.62816	cds.Contig7052|m.62816	ENSP00000404041	0	50	731	1	693	1263	732	693	693	89.18	93.8	93.1694	100	0.931694	ENSG00000132405	TBC1 domain family, member 14 [Source:HGNC Symbol;Acc:29246]	29246	TBC1D14
comp39117_c0_seq1|m.176514	cds.comp39117_c0_seq1|m.176514	ENSP00000274773	0	1	510	1	511	825	511	511	511	90.41	93.74	99.8043	100	0.998043	ENSG00000146054	tripartite motif containing 7 [Source:HGNC Symbol;Acc:16278]	16278	TRIM7
comp28436_c0_seq1|m.136139	cds.comp28436_c0_seq1|m.136139	ENSP00000318770	9e-157	16	286	1	271	443	287	271	271	86.35	90.77	94.4251	100	0.944251	ENSG00000178301	aquaporin 11 [Source:HGNC Symbol;Acc:19940]	19940	AQP11
comp47258_c1_seq3|m.305287	cds.comp47258_c1_seq3|m.305287	ENSP00000320869	0	119	571	178	630	778	572	630	453	96.69	98.01	79.1958	71.9048	1.1014	ENSG00000146063	tripartite motif containing 41 [Source:HGNC Symbol;Acc:19013]	19013	TRIM41
comp47293_c0_seq2|m.305727	cds.comp47293_c0_seq2|m.305727	ENSP00000263433	0	23	694	93	782	785	695	782	693	82.83	86.58	96.6906	88.2353	1.09583	ENSG00000125503	protein phosphatase 1, regulatory subunit 12C [Source:HGNC Symbol;Acc:14947]	14947	PPP1R12C
comp26437_c1_seq1|m.130812	cds.comp26437_c1_seq1|m.130812	ENSP00000333037	6e-174	1	267	106	372	490	268	372	267	86.89	94.38	99.6269	71.7742	1.38806	ENSG00000184378	actin-related protein T3 [Source:HGNC Symbol;Acc:24022]	24022	ACTRT3
comp14185_c0_seq1|m.113623	cds.comp14185_c0_seq1|m.113623	ENSP00000426909	0	1	317	1	317	653	318	317	317	100	100	99.6855	100	0.996855	ENSG00000204628	guanine nucleotide binding protein (G protein), beta polypeptide 2-like 1 [Source:HGNC Symbol;Acc:4399]	4399	GNB2L1
comp33739_c0_seq1|m.150489	cds.comp33739_c0_seq1|m.150489	ENSP00000332643	2e-165	49	373	1	321	471	374	321	325	89.85	92.62	86.8984	100	0.868984	ENSG00000182636	necdin, melanoma antigen (MAGE) family member [Source:HGNC Symbol;Acc:7675]	7675	NDN
Contig2481|m.16417	cds.Contig2481|m.16417	ENSP00000349150	0	1	610	1	610	1196	611	610	610	96.72	98.03	99.8363	100	0.998363	ENSG00000085274	myoneurin [Source:HGNC Symbol;Acc:14955]	14955	MYNN
comp49654_c0_seq1|m.401675	cds.comp49654_c0_seq1|m.401675	ENSP00000353094	0	24	344	36	362	587	345	362	327	86.54	94.19	93.0435	90.3315	1.03002	ENSG00000078808	stromal cell derived factor 4 [Source:HGNC Symbol;Acc:24188]	24188	SDF4
Contig4723|m.37865	cds.Contig4723|m.37865	ENSP00000378349	0	92	380	29	317	536	381	317	289	92.73	95.5	75.853	91.1672	0.832021	ENSG00000117906	reticulocalbin 2, EF-hand calcium binding domain [Source:HGNC Symbol;Acc:9935]	9935	RCN2
comp47970_c0_seq1|m.327775	cds.comp47970_c0_seq1|m.327775	ENSP00000332124	0	1	1455	1	1456	2641	1456	1456	1456	89.56	94.44	99.9313	100	0.999313	ENSG00000183748	cDNA FLJ56855, highly similar to Macrophage mannose receptor 1 [Source:UniProtKB/TrEMBL;Acc:B4DLK9]	X	X
comp47581_c0_seq8|m.314803	cds.comp47581_c0_seq8|m.314803	ENSP00000352738	0	1	482	1	482	637	483	482	482	100	100	99.793	100	0.99793	ENSG00000138757	GTPase activating protein (SH3 domain) binding protein 2 [Source:HGNC Symbol;Acc:30291]	30291	G3BP2
Contig7499|m.67535	cds.Contig7499|m.67535	ENSP00000381523	0	1	1021	42	1066	1597	1022	1066	1026	82.85	88.69	99.9022	96.1538	1.03898	ENSG00000173276	zinc finger and BTB domain containing 21 [Source:HGNC Symbol;Acc:13083]	13083	ZBTB21
comp44975_c2_seq4|m.240796	cds.comp44975_c2_seq4|m.240796	ENSP00000358010	3e-82	1	121	1	121	241	122	121	121	99.17	100	99.1803	100	0.991803	ENSG00000143420	endosulfine alpha [Source:HGNC Symbol;Acc:3360]	3360	ENSA
comp46994_c1_seq4|m.298833	cds.comp46994_c1_seq4|m.298833	ENSP00000271732	8e-169	1	285	1	285	474	286	285	285	96.49	98.25	99.6503	100	0.996503	ENSG00000143457	golgi phosphoprotein 3-like [Source:HGNC Symbol;Acc:24882]	24882	GOLPH3L
comp47028_c0_seq2|m.299198	cds.comp47028_c0_seq2|m.299198	ENSP00000453403	0	1	437	1	441	519	438	441	447	69.8	78.52	99.7717	100	0.997717	ENSG00000137804	nucleolar and spindle associated protein 1 [Source:HGNC Symbol;Acc:18538]	18538	NUSAP1
Contig8279|m.77314	cds.Contig8279|m.77314	ENSP00000265460	0	1	909	203	1111	1447	910	1111	909	93.29	95.82	99.8901	81.8182	1.22088	ENSG00000124920	myelin regulatory factor [Source:HGNC Symbol;Acc:1181]	1181	MYRF
comp50208_c0_seq1|m.432663	cds.comp50208_c0_seq1|m.432663	ENSP00000443476	1e-174	1	244	1	244	486	245	244	244	95.9	98.36	99.5918	100	0.995918	ENSG00000157224	claudin 12 [Source:HGNC Symbol;Acc:2034]	2034	CLDN12
comp47768_c0_seq1|m.320698	cds.comp47768_c0_seq1|m.320698	ENSP00000305480	0	1	360	1	360	688	381	380	360	98.33	99.44	94.4882	94.7368	0.997375	ENSG00000168496	flap structure-specific endonuclease 1 [Source:HGNC Symbol;Acc:3650]	3650	FEN1
comp47786_c1_seq3|m.321253	cds.comp47786_c1_seq3|m.321253	ENSP00000394458	0	1	727	1	727	1474	728	727	727	99.59	100	99.8626	100	0.998626	ENSG00000155849	engulfment and cell motility 1 [Source:HGNC Symbol;Acc:16286]	16286	ELMO1
comp51696_c0_seq1|m.512012	cds.comp51696_c0_seq1|m.512012	ENSP00000274024	3e-79	1	132	1	132	234	133	132	132	84.09	92.42	99.2481	100	0.992481	ENSG00000145384	fatty acid binding protein 2, intestinal [Source:HGNC Symbol;Acc:3556]	3556	FABP2
comp45041_c2_seq2|m.242155	cds.comp45041_c2_seq2|m.242155	ENSP00000408108	0	16	648	29	661	1023	649	661	633	98.58	99.84	97.5347	95.764	1.01849	ENSG00000162923	WD repeat domain 26 [Source:HGNC Symbol;Acc:21208]	21208	WDR26
comp51237_c3_seq1|m.492290	cds.comp51237_c3_seq1|m.492290	ENSP00000233025	2e-70	35	159	47	169	214	160	169	125	84	89.6	78.125	72.7811	1.07342	ENSG00000114902	signal peptidase complex subunit 1 homolog (S. cerevisiae) [Source:HGNC Symbol;Acc:23401]	23401	SPCS1
comp49405_c0_seq3|m.389732	cds.comp49405_c0_seq3|m.389732	ENSP00000322229	0	18	454	66	501	756	455	501	437	91.76	94.74	96.044	87.0259	1.10362	ENSG00000149485	fatty acid desaturase 1 [Source:HGNC Symbol;Acc:3574]	3574	FADS1
comp46715_c0_seq1|m.289862	cds.comp46715_c0_seq1|m.289862	ENSP00000368450	9e-78	50	236	20	205	238	237	205	187	72.19	78.61	78.903	90.7317	0.869629	ENSG00000112149	CD83 molecule [Source:HGNC Symbol;Acc:1703]	1703	CD83
comp49870_c4_seq4|m.414369	cds.comp49870_c4_seq4|m.414369	ENSP00000430294	0	1	282	1	282	567	283	282	282	99.65	100	99.6466	100	0.996466	ENSG00000112237	cyclin C [Source:HGNC Symbol;Acc:1581]	1581	CCNC
Contig6526|m.56595	cds.Contig6526|m.56595	ENSP00000302630	0	12	338	139	465	593	339	465	327	98.78	98.78	96.4602	70.3226	1.37168	ENSG00000169856	one cut homeobox 1 [Source:HGNC Symbol;Acc:8138]	8138	ONECUT1
comp43823_c1_seq1|m.221901	cds.comp43823_c1_seq1|m.221901	ENSP00000449242	4e-104	1	222	7	228	306	222	260	222	75.23	84.68	100	85.3846	1.17117	ENSG00000228163	major histocompatibility complex, class II, DP alpha 1 [Source:HGNC Symbol;Acc:4938]	4938	HLA-DPA1
comp47845_c0_seq1|m.323894	cds.comp47845_c0_seq1|m.323894	ENSP00000262241	0	27	408	105	485	714	409	485	382	96.34	97.64	93.3985	78.5567	1.18893	ENSG00000089902	REST corepressor 1 [Source:HGNC Symbol;Acc:17441]	17441	RCOR1
comp50496_c0_seq3|m.451957	cds.comp50496_c0_seq3|m.451957	ENSP00000368678	0	31	2033	29	2045	3004	2034	2045	2018	83.89	88.7	98.4759	98.6308	0.99843	ENSG00000188157	agrin [Source:HGNC Symbol;Acc:329]	329	AGRN
Contig9275|m.91648	cds.Contig9275|m.91648	ENSP00000398368	0	1	1091	2	1097	1754	1092	1097	1096	81.11	89.96	99.9084	99.9088	0.999996	ENSG00000113594	leukemia inhibitory factor receptor alpha [Source:HGNC Symbol;Acc:6597]	6597	LIFR
comp38277_c0_seq1|m.171425	cds.comp38277_c0_seq1|m.171425	ENSP00000369757	8e-152	1	228	1	228	428	250	249	228	100	100	91.2	91.5663	0.996	ENSG00000137154	ribosomal protein S6 [Source:HGNC Symbol;Acc:10429]	10429	RPS6
comp48021_c0_seq10|m.330889	cds.comp48021_c0_seq10|m.330889	ENSP00000452732	0	1	992	1	994	1475	993	994	994	96.08	97.48	99.8993	100	0.998993	ENSG00000157450	ring finger protein 111 [Source:HGNC Symbol;Acc:17384]	17384	RNF111
comp44420_c1_seq1|m.230621	cds.comp44420_c1_seq1|m.230621	ENSP00000364639	5e-154	40	297	10	267	437	298	267	258	90.31	94.96	86.5772	96.6292	0.895973	ENSG00000076053	RNA binding motif protein 7 [Source:HGNC Symbol;Acc:9904]	9904	RBM7
comp44420_c1_seq4|m.230638	cds.comp44420_c1_seq4|m.230638	ENSP00000461728	5e-83	40	177	7	144	247	184	148	138	93.48	97.83	75	93.2432	0.804348	ENSG00000255663	X	X	X
Contig9244|m.91184	cds.Contig9244|m.91184	ENSP00000330469	0	75	1003	269	1252	1107	1004	1252	988	63.97	74.49	92.5299	78.5942	1.17731	ENSG00000182253	synemin, intermediate filament protein [Source:HGNC Symbol;Acc:24466]	24466	SYNM
comp50318_c0_seq29|m.440659	cds.comp50318_c0_seq29|m.440659	ENSP00000426447	0	1	407	1	407	622	408	407	407	77.64	87.71	99.7549	100	0.997549	ENSG00000188676	indoleamine 2,3-dioxygenase 2 [Source:HGNC Symbol;Acc:27269]	27269	IDO2
comp37326_c0_seq1|m.165979	cds.comp37326_c0_seq1|m.165979	ENSP00000320184	7e-104	37	220	6	189	303	222	190	184	79.89	87.5	82.8829	96.8421	0.855856	ENSG00000181610	mitochondrial ribosomal protein S23 [Source:HGNC Symbol;Acc:14509]	14509	MRPS23
comp51048_c0_seq9|m.477374	cds.comp51048_c0_seq9|m.477374	ENSP00000308334	3e-130	1	200	16	215	370	201	215	200	88.5	94.5	99.5025	93.0233	1.06965	ENSG00000125375	ATP synthase, H+ transporting, mitochondrial Fo complex, subunit s (factor B) [Source:HGNC Symbol;Acc:18799]	18799	ATP5S
comp44791_c0_seq1|m.236529	cds.comp44791_c0_seq1|m.236529	ENSP00000353025	3e-156	1	227	1	227	437	228	227	227	98.68	99.12	99.5614	100	0.995614	ENSG00000196937	family with sequence similarity 3, member C [Source:HGNC Symbol;Acc:18664]	18664	FAM3C
comp36478_c0_seq1|m.161933	cds.comp36478_c0_seq1|m.161933	ENSP00000306844	0	1	601	233	833	980	602	833	601	88.85	93.18	99.8339	72.1489	1.38372	ENSG00000168758	sema domain, immunoglobulin domain (Ig), transmembrane domain (TM) and short cytoplasmic domain, (semaphorin) 4C [Source:HGNC Symbol;Acc:10731]	10731	SEMA4C
comp46565_c0_seq1|m.286642	cds.comp46565_c0_seq1|m.286642	ENSP00000353373	0	7	361	30	386	514	362	386	357	89.08	90.76	98.0663	92.487	1.06032	ENSG00000180891	CUE domain containing 1 [Source:HGNC Symbol;Acc:31350]	31350	CUEDC1
comp44242_c0_seq2|m.227910	cds.comp44242_c0_seq2|m.227910	ENSP00000254286	0	1	417	1	417	835	418	417	417	96.4	98.56	99.7608	100	0.997608	ENSG00000131966	actin-related protein 10 homolog (S. cerevisiae) [Source:HGNC Symbol;Acc:17372]	17372	ACTR10
Contig1093|m.5488	cds.Contig1093|m.5488	ENSP00000219097	2e-155	15	266	1	252	438	267	252	252	85.32	92.46	94.382	100	0.94382	ENSG00000091651	origin recognition complex, subunit 6 [Source:HGNC Symbol;Acc:17151]	17151	ORC6
Contig2890|m.20104	cds.Contig2890|m.20104	ENSP00000074304	0	1	972	1	977	1876	973	977	978	96.83	97.85	99.8972	100	0.998972	ENSG00000040933	inositol polyphosphate-4-phosphatase, type I, 107kDa [Source:HGNC Symbol;Acc:6074]	6074	INPP4A
Contig4513|m.35728	cds.Contig4513|m.35728	ENSP00000313921	4e-155	1	233	1	235	435	234	235	235	88.09	93.62	99.5726	100	0.995726	ENSG00000175806	methionine sulfoxide reductase A [Source:HGNC Symbol;Acc:7377]	7377	MSRA
comp34050_c0_seq1|m.151691	cds.comp34050_c0_seq1|m.151691	ENSP00000362268	6e-158	1	269	1	268	445	270	268	269	79.55	87.73	99.6296	100	0.996296	ENSG00000155008	apolipoprotein O-like [Source:HGNC Symbol;Acc:24009]	24009	APOOL
comp47822_c2_seq7|m.323230	cds.comp47822_c2_seq7|m.323230	ENSP00000348064	0	1	375	1	386	523	379	389	386	68.91	81.61	98.9446	99.2288	0.997136	ENSG00000156219	ADP-ribosyltransferase 3 [Source:HGNC Symbol;Acc:725]	725	ART3
comp49077_c0_seq1|m.375469	cds.comp49077_c0_seq1|m.375469	ENSP00000397787	0	20	531	5	515	817	532	515	515	86.8	92.62	96.2406	99.2233	0.96994	ENSG00000107669	arginyltransferase 1 [Source:HGNC Symbol;Acc:782]	782	ATE1
comp43846_c0_seq1|m.222537	cds.comp43846_c0_seq1|m.222537	ENSP00000258415	0	1	528	1	530	788	530	531	534	78.84	88.39	99.6226	99.8117	0.998106	ENSG00000135929	cytochrome P450, family 27, subfamily A, polypeptide 1 [Source:HGNC Symbol;Acc:2605]	2605	CYP27A1
comp42135_c0_seq1|m.200201	cds.comp42135_c0_seq1|m.200201	ENSP00000253031	6e-151	1	302	1	302	431	317	316	305	84.59	89.18	95.2681	95.5696	0.996845	ENSG00000130733	Yip1 domain family, member 2 [Source:HGNC Symbol;Acc:28476]	28476	YIPF2
comp45848_c0_seq2|m.261857	cds.comp45848_c0_seq2|m.261857	ENSP00000421304	0	106	506	59	459	801	507	459	401	96.26	98.5	79.0927	87.3638	0.905325	ENSG00000138750	nucleoporin 54kDa [Source:HGNC Symbol;Acc:17359]	17359	NUP54
comp45297_c0_seq1|m.248089	cds.comp45297_c0_seq1|m.248089	ENSP00000330730	4e-42	30	103	1	74	137	104	74	74	85.14	95.95	71.1538	100	0.711538	ENSG00000183513	cytochrome c oxidase assembly factor 5 [Source:HGNC Symbol;Acc:33848]	33848	COA5
Contig409|m.1422	cds.Contig409|m.1422	ENSP00000369991	0	1	490	1	490	919	491	490	490	97.76	99.59	99.7963	100	0.997963	ENSG00000102781	katanin p60 subunit A-like 1 [Source:HGNC Symbol;Acc:28361]	28361	KATNAL1
Contig7980|m.73579	cds.Contig7980|m.73579	ENSP00000264896	0	83	560	1	478	878	561	478	478	90.38	95.82	85.205	100	0.85205	ENSG00000138760	scavenger receptor class B, member 2 [Source:HGNC Symbol;Acc:1665]	1665	SCARB2
comp33519_c0_seq1|m.149632	cds.comp33519_c0_seq1|m.149632	ENSP00000205948	0	1	345	1	345	567	354	345	345	80.87	91.01	97.4576	100	0.974576	ENSG00000091583	apolipoprotein H (beta-2-glycoprotein I) [Source:HGNC Symbol;Acc:616]	616	APOH
comp38177_c0_seq1|m.170900	cds.comp38177_c0_seq1|m.170900	ENSP00000469647	2e-116	39	353	2	332	346	354	332	331	80.66	83.69	88.9831	99.6988	0.892519	ENSG00000128016	ZFP36 ring finger protein [Source:HGNC Symbol;Acc:12862]	12862	ZFP36
Contig2818|m.19519	cds.Contig2818|m.19519	ENSP00000368981	0	1	369	33	401	717	370	401	369	94.85	98.37	99.7297	92.02	1.08378	ENSG00000124786	solute carrier family 35 (adenosine 3'-phospho 5'-phosphosulfate transporter), member B3 [Source:HGNC Symbol;Acc:21601]	21601	SLC35B3
comp45732_c0_seq1|m.259446	cds.comp45732_c0_seq1|m.259446	ENSP00000462402	9e-141	1	293	55	347	409	344	374	293	67.24	78.84	85.1744	78.3422	1.08721	ENSG00000266332	Fc fragment of IgG, high affinity Ia, receptor (CD64) [Source:HGNC Symbol;Acc:3613]	3613	FCGR1A
comp46845_c0_seq4|m.294536	cds.comp46845_c0_seq4|m.294536	ENSP00000353165	2e-158	1	242	1	242	444	244	243	242	87.6	92.56	99.1803	99.5885	0.995902	ENSG00000196511	thiamin pyrophosphokinase 1 [Source:HGNC Symbol;Acc:17358]	17358	TPK1
Contig6050|m.50808	cds.Contig6050|m.50808	ENSP00000355893	0	1	479	1	485	770	480	485	485	83.92	89.07	99.7917	100	0.997917	ENSG00000196660	solute carrier family 30, member 10 [Source:HGNC Symbol;Acc:25355]	25355	SLC30A10
comp41673_c0_seq1|m.195789	cds.comp41673_c0_seq1|m.195789	ENSP00000264389	0	1	396	1	396	820	407	406	396	100	100	97.2973	97.5369	0.997543	ENSG00000138663	COP9 signalosome subunit 4 [Source:HGNC Symbol;Acc:16702]	16702	COPS4
comp50499_c0_seq3|m.452125	cds.comp50499_c0_seq3|m.452125	ENSP00000386292	0	38	430	22	416	526	437	417	395	76.71	85.82	89.9314	94.7242	0.949402	ENSG00000189362	transmembrane protein 194B [Source:HGNC Symbol;Acc:33700]	33700	TMEM194B
Contig1277|m.6814	cds.Contig1277|m.6814	ENSP00000323580	0	42	858	7	822	1491	870	833	817	89.72	95.47	93.908	97.9592	0.958645	ENSG00000032742	intraflagellar transport 88 homolog (Chlamydomonas) [Source:HGNC Symbol;Acc:20606]	20606	IFT88
Contig9175|m.89950	cds.Contig9175|m.89950	ENSP00000375919	0	19	736	1	718	1264	737	718	718	95.4	97.35	97.422	100	0.97422	ENSG00000020577	sterile alpha motif domain containing 4A [Source:HGNC Symbol;Acc:23023]	23023	SAMD4A
comp51322_c0_seq1|m.497360	cds.comp51322_c0_seq1|m.497360	ENSP00000418194	0	5	1440	1	1445	1972	1440	1801	1451	68.64	81.12	99.7222	80.2332	1.2429	ENSG00000173193	poly (ADP-ribose) polymerase family, member 14 [Source:HGNC Symbol;Acc:29232]	29232	PARP14
comp48663_c1_seq3|m.361136	cds.comp48663_c1_seq3|m.361136	ENSP00000302562	0	1	491	1	488	741	492	488	491	75.36	84.52	99.7967	100	0.997967	ENSG00000169087	HSPB (heat shock 27kDa) associated protein 1 [Source:HGNC Symbol;Acc:16389]	16389	HSPBAP1
comp43822_c1_seq1|m.221888	cds.comp43822_c1_seq1|m.221888	ENSP00000460396	0	2	345	111	459	664	346	459	349	92.26	95.99	99.422	76.0349	1.30758	ENSG00000179314	WSC domain containing 1 [Source:HGNC Symbol;Acc:29060]	29060	WSCD1
comp49616_c0_seq10|m.398795	cds.comp49616_c0_seq10|m.398795	ENSP00000385858	0	1	1189	1	1189	2018	1190	1189	1189	94.95	97.22	99.916	100	0.99916	ENSG00000100425	bromodomain containing 1 [Source:HGNC Symbol;Acc:1102]	1102	BRD1
comp43891_c0_seq1|m.223468	cds.comp43891_c0_seq1|m.223468	ENSP00000261038	0	6	443	41	478	749	444	478	438	97.49	98.17	98.6486	91.6318	1.07658	ENSG00000138463	disrupted in renal carcinoma 2 [Source:HGNC Symbol;Acc:16628]	16628	DIRC2
Contig5340|m.43830	cds.Contig5340|m.43830	ENSP00000205061	0	116	1185	110	1179	2147	1186	1203	1070	98.6	99.63	90.2192	88.9443	1.01433	ENSG00000090863	golgi glycoprotein 1 [Source:HGNC Symbol;Acc:4316]	4316	GLG1
comp44685_c0_seq8|m.235170	cds.comp44685_c0_seq8|m.235170	ENSP00000456977	0	13	592	1	580	935	593	580	580	82.59	89.14	97.8078	100	0.978078	ENSG00000261694	aarF domain containing kinase 5 [Source:HGNC Symbol;Acc:21738]	21738	ADCK5
comp50109_c0_seq1|m.425894	cds.comp50109_c0_seq1|m.425894	ENSP00000361245	0	12	872	1	861	1682	873	861	861	98.61	99.07	98.6254	100	0.986254	ENSG00000126107	HECT domain containing E3 ubiquitin protein ligase 3 [Source:HGNC Symbol;Acc:26117]	26117	HECTD3
comp51088_c0_seq1|m.481894	cds.comp51088_c0_seq1|m.481894	ENSP00000362532	0	1	326	1	326	620	327	326	326	100	100	99.6942	100	0.996942	ENSG00000101413	regulation of nuclear pre-mRNA domain containing 1B [Source:HGNC Symbol;Acc:16209]	16209	RPRD1B
comp51186_c0_seq1|m.489031	cds.comp51186_c0_seq1|m.489031	ENSP00000295908	0	1	372	1	372	718	373	372	372	95.16	97.85	99.7319	100	0.997319	ENSG00000163644	protein phosphatase, Mg2+/Mn2+ dependent, 1K [Source:HGNC Symbol;Acc:25415]	25415	PPM1K
comp46566_c0_seq1|m.286653	cds.comp46566_c0_seq1|m.286653	ENSP00000262225	7e-131	41	217	19	195	372	218	201	177	100	100	81.1927	88.0597	0.922018	ENSG00000086598	transmembrane emp24 domain trafficking protein 2 [Source:HGNC Symbol;Acc:16996]	16996	TMED2
Contig4958|m.40078	cds.Contig4958|m.40078	ENSP00000295926	0	32	449	40	457	669	519	526	418	99.28	100	80.5395	79.4677	1.01349	ENSG00000163660	cyclin L1 [Source:HGNC Symbol;Acc:20569]	20569	CCNL1
comp48325_c1_seq13|m.346727	cds.comp48325_c1_seq13|m.346727	ENSP00000238146	0	4	602	1	600	961	603	600	600	91.33	97	99.3367	100	0.993367	ENSG00000111364	DEAD (Asp-Glu-Ala-Asp) box polypeptide 55 [Source:HGNC Symbol;Acc:20085]	20085	DDX55
comp44992_c1_seq3|m.241059	cds.comp44992_c1_seq3|m.241059	ENSP00000404277	0	4	391	1	392	579	392	392	392	75.26	84.18	98.9796	100	0.989796	ENSG00000106686	spermatogenesis associated 6-like [Source:HGNC Symbol;Acc:25472]	25472	SPATA6L
comp37141_c0_seq1|m.165044	cds.comp37141_c0_seq1|m.165044	ENSP00000350491	0	23	442	1	420	768	443	420	420	91.9	95.48	94.8081	100	0.948081	ENSG00000198056	primase, DNA, polypeptide 1 (49kDa) [Source:HGNC Symbol;Acc:9369]	9369	PRIM1
comp48325_c0_seq1|m.346471	cds.comp48325_c0_seq1|m.346471	ENSP00000416250	0	35	340	1	305	540	341	305	306	95.1	97.39	89.7361	100	0.897361	ENSG00000111361	eukaryotic translation initiation factor 2B, subunit 1 alpha, 26kDa [Source:HGNC Symbol;Acc:3257]	3257	EIF2B1
comp41515_c1_seq1|m.194339	cds.comp41515_c1_seq1|m.194339	ENSP00000371278	0	67	389	15	337	614	390	337	323	95.98	97.83	82.8205	95.8457	0.864103	ENSG00000106993	cell division cycle 37-like 1 [Source:HGNC Symbol;Acc:17179]	17179	CDC37L1
Contig2590|m.17517	cds.Contig2590|m.17517	ENSP00000327154	0	24	782	1	760	1232	841	832	760	85.66	92.37	90.2497	91.3462	0.987997	ENSG00000137216	transmembrane protein 63B [Source:HGNC Symbol;Acc:17735]	17735	TMEM63B
comp49092_c0_seq3|m.376029	cds.comp49092_c0_seq3|m.376029	ENSP00000445162	0	1	309	1	308	602	310	308	309	97.09	99.03	99.6774	100	0.996774	ENSG00000111358	general transcription factor IIH, polypeptide 3, 34kDa [Source:HGNC Symbol;Acc:4657]	4657	GTF2H3
comp46440_c1_seq1|m.282090	cds.comp46440_c1_seq1|m.282090	ENSP00000362314	1e-75	30	149	1	120	226	150	120	120	99.17	99.17	80	100	0.8	ENSG00000148730	eukaryotic translation initiation factor 4E binding protein 2 [Source:HGNC Symbol;Acc:3289]	3289	EIF4EBP2
comp49122_c0_seq1|m.378467	cds.comp49122_c0_seq1|m.378467	ENSP00000304941	0	55	722	25	695	1002	723	697	672	73.36	84.23	92.3928	96.2697	0.959729	ENSG00000168778	tectonic family member 2 [Source:HGNC Symbol;Acc:25774]	25774	TCTN2
comp41245_c0_seq2|m.191957	cds.comp41245_c0_seq2|m.191957	ENSP00000310036	4e-156	39	423	1	385	452	424	385	385	72.21	80.78	90.8019	100	0.908019	ENSG00000174059	CD34 molecule [Source:HGNC Symbol;Acc:1662]	1662	CD34
comp58825_c0_seq1|m.525717	cds.comp58825_c0_seq1|m.525717	ENSP00000437814	1e-128	1	190	15	204	365	191	204	190	92.11	96.32	99.4764	93.1373	1.06806	ENSG00000111404	RERG/RAS-like [Source:HGNC Symbol;Acc:26213]	26213	RERGL
Contig5945|m.49636	cds.Contig5945|m.49636	ENSP00000349396	0	52	629	27	604	1050	632	606	578	91	96.19	91.4557	95.3795	0.958861	ENSG00000119688	ATP-binding cassette, sub-family D (ALD), member 4 [Source:HGNC Symbol;Acc:68]	68	ABCD4
comp26409_c0_seq1|m.130711	cds.comp26409_c0_seq1|m.130711	ENSP00000311695	1e-60	30	231	1	202	194	232	202	202	98.51	98.51	87.069	100	0.87069	ENSG00000175602	coiled-coil domain containing 85B [Source:HGNC Symbol;Acc:24926]	24926	CCDC85B
comp51132_c2_seq2|m.485178	cds.comp51132_c2_seq2|m.485178	ENSP00000356000	0	30	1689	30	1690	3050	1689	1894	1664	90.2	94.41	98.283	87.698	1.1207	ENSG00000076356	plexin A2 [Source:HGNC Symbol;Acc:9100]	9100	PLXNA2
Contig2808|m.19417	cds.Contig2808|m.19417	ENSP00000156471	0	1	1492	1	1485	2792	1493	1485	1492	96.25	97.32	99.933	100	0.99933	ENSG00000021776	aquarius intron-binding spliceosomal factor [Source:HGNC Symbol;Acc:29513]	29513	AQR
comp43325_c1_seq4|m.214904	cds.comp43325_c1_seq4|m.214904	ENSP00000410098	0	1	711	73	789	1071	712	789	717	87.73	90.66	99.8596	90.8745	1.09887	ENSG00000146067	family with sequence similarity 193, member B [Source:HGNC Symbol;Acc:25524]	25524	FAM193B
comp48267_c0_seq4|m.344049	cds.comp48267_c0_seq4|m.344049	ENSP00000302578	3e-175	1	306	1	310	493	307	310	311	87.14	88.75	99.6743	100	0.996743	ENSG00000168672	family with sequence similarity 84, member B [Source:HGNC Symbol;Acc:24166]	24166	FAM84B
comp51430_c0_seq3|m.510570	cds.comp51430_c0_seq3|m.510570	ENSP00000347889	0	10	2009	1	2005	2993	2010	2025	2006	81.46	87.89	99.5025	99.0123	1.00495	ENSG00000182670	tetratricopeptide repeat domain 3 [Source:HGNC Symbol;Acc:12393]	12393	TTC3
comp49405_c0_seq2|m.389717	cds.comp49405_c0_seq2|m.389717	ENSP00000278840	0	1	444	1	444	825	445	444	444	90.99	96.17	99.7753	100	0.997753	ENSG00000134824	fatty acid desaturase 2 [Source:HGNC Symbol;Acc:3575]	3575	FADS2
comp40503_c1_seq3|m.186045	cds.comp40503_c1_seq3|m.186045	ENSP00000364077	0	1	307	40	346	637	308	346	307	99.67	100	99.6753	88.7283	1.12338	ENSG00000083750	Ras-related GTP binding B [Source:HGNC Symbol;Acc:19901]	19901	RRAGB
comp33923_c0_seq1|m.151177	cds.comp33923_c0_seq1|m.151177	ENSP00000369899	0	1	313	1	313	654	314	313	313	100	100	99.6815	100	0.996815	ENSG00000155876	Ras-related GTP binding A [Source:HGNC Symbol;Acc:16963]	16963	RRAGA
comp45446_c0_seq4|m.251174	cds.comp45446_c0_seq4|m.251174	ENSP00000307971	3e-166	7	283	55	331	469	284	331	277	88.45	92.78	97.5352	83.6858	1.16549	ENSG00000169733	RFNG O-fucosylpeptide 3-beta-N-acetylglucosaminyltransferase [Source:HGNC Symbol;Acc:9974]	9974	RFNG
comp47196_c0_seq1|m.304057	cds.comp47196_c0_seq1|m.304057	ENSP00000349490	3e-179	31	321	31	321	504	322	321	291	88.66	92.44	90.3727	90.6542	0.996894	ENSG00000100060	MFNG O-fucosylpeptide 3-beta-N-acetylglucosaminyltransferase [Source:HGNC Symbol;Acc:7038]	7038	MFNG
comp42900_c0_seq1|m.209378	cds.comp42900_c0_seq1|m.209378	ENSP00000369871	0	2	671	284	954	945	673	955	675	74.96	84.89	99.5542	70.2618	1.4169	ENSG00000147874	HAUS augmin-like complex, subunit 6 [Source:HGNC Symbol;Acc:25948]	25948	HAUS6
Contig5854|m.48728	cds.Contig5854|m.48728	ENSP00000319152	0	130	608	58	535	756	609	535	479	88.1	93.95	78.6535	89.3458	0.880327	ENSG00000112759	solute carrier family 29 (equilibrative nucleoside transporter), member 1 [Source:HGNC Symbol;Acc:11003]	11003	SLC29A1
Contig7630|m.69042	cds.Contig7630|m.69042	ENSP00000386135	0	1	1430	1	1430	2700	1431	1430	1430	95.17	98.39	99.9301	100	0.999301	ENSG00000196730	death-associated protein kinase 1 [Source:HGNC Symbol;Acc:2674]	2674	DAPK1
Contig8189|m.76251	cds.Contig8189|m.76251	ENSP00000420429	0	1	1009	1	1009	1824	1010	1009	1013	91.91	95.26	99.901	100	0.99901	ENSG00000071794	helicase-like transcription factor [Source:HGNC Symbol;Acc:11099]	11099	HLTF
Contig3695|m.27162	cds.Contig3695|m.27162	ENSP00000235332	1e-120	72	382	81	387	360	385	388	314	65.29	75.48	80.7792	79.1237	1.02092	ENSG00000116691	migration and invasion inhibitory protein [Source:HGNC Symbol;Acc:25715]	25715	MIIP
comp44670_c0_seq2|m.234934	cds.comp44670_c0_seq2|m.234934	ENSP00000296051	0	25	732	1	709	1273	732	1004	709	88.58	94.78	96.7213	70.6175	1.36965	ENSG00000163755	Hermansky-Pudlak syndrome 3 [Source:HGNC Symbol;Acc:15597]	15597	HPS3
comp47120_c0_seq1|m.301468	cds.comp47120_c0_seq1|m.301468	ENSP00000343535	0	40	1125	17	1102	2232	1126	1102	1086	99.36	99.72	96.4476	98.5481	0.978686	ENSG00000187555	ubiquitin specific peptidase 7 (herpes virus-associated) [Source:HGNC Symbol;Acc:12630]	12630	USP7
comp22879_c0_seq1|m.124528	cds.comp22879_c0_seq1|m.124528	ENSP00000354325	0	1	381	1	381	674	381	499	381	95.54	98.43	100	76.3527	1.30971	ENSG00000132970	WAS protein family, member 3 [Source:HGNC Symbol;Acc:12734]	12734	WASF3
comp46077_c0_seq1|m.269131	cds.comp46077_c0_seq1|m.269131	ENSP00000340823	0	1	249	1	249	504	250	249	249	97.59	98.39	99.6	100	0.996	ENSG00000188342	general transcription factor IIF, polypeptide 2, 30kDa [Source:HGNC Symbol;Acc:4653]	4653	GTF2F2
Contig7639|m.69144	cds.Contig7639|m.69144	ENSP00000420545	0	22	873	1	852	1563	874	852	852	87.44	92.84	97.4828	100	0.974828	ENSG00000047457	ceruloplasmin (ferroxidase) [Source:HGNC Symbol;Acc:2295]	2295	CP
comp50249_c1_seq25|m.435335	cds.comp50249_c1_seq25|m.435335	ENSP00000425236	0	1	1835	1	1868	3471	1836	1868	1908	91.61	92.77	99.9455	100	0.999455	ENSG00000151150	ankyrin 3, node of Ranvier (ankyrin G) [Source:HGNC Symbol;Acc:494]	494	ANK3
comp45949_c0_seq1|m.266999	cds.comp45949_c0_seq1|m.266999	ENSP00000419278	4e-128	1	201	1	201	364	202	201	201	89.55	94.03	99.505	100	0.99505	ENSG00000163762	transmembrane 4 L six family member 18 [Source:HGNC Symbol;Acc:25181]	25181	TM4SF18
comp43713_c1_seq6|m.220406	cds.comp43713_c1_seq6|m.220406	ENSP00000446972	0	1	427	1	427	772	427	508	428	84.81	91.59	100	84.0551	1.1897	ENSG00000166704	zinc finger protein 606 [Source:HGNC Symbol;Acc:25879]	25879	ZNF606
comp45314_c0_seq1|m.248298	cds.comp45314_c0_seq1|m.248298	ENSP00000272418	0	1	430	1	430	647	431	430	430	83.02	90.7	99.768	100	0.99768	ENSG00000144029	mitochondrial ribosomal protein S5 [Source:HGNC Symbol;Acc:14498]	14498	MRPS5
comp26403_c0_seq1|m.130692	cds.comp26403_c0_seq1|m.130692	ENSP00000311677	0	12	362	1	351	604	363	351	351	99.43	99.72	96.6942	100	0.966942	ENSG00000117751	protein phosphatase 1, regulatory subunit 8 [Source:HGNC Symbol;Acc:9296]	9296	PPP1R8
comp47086_c4_seq4|m.300042	cds.comp47086_c4_seq4|m.300042	ENSP00000468934	7e-129	1	437	91	507	387	439	510	450	57.33	64.44	99.5444	81.7647	1.21745	ENSG00000121413	zinc finger and SCAN domain containing 18 [Source:HGNC Symbol;Acc:21037]	21037	ZSCAN18
comp45914_c1_seq1|m.265944	cds.comp45914_c1_seq1|m.265944	ENSP00000399402	0	60	579	1	520	1028	580	520	520	96.54	98.46	89.6552	100	0.896552	ENSG00000112972	3-hydroxy-3-methylglutaryl-CoA synthase 1 (soluble) [Source:HGNC Symbol;Acc:5007]	5007	HMGCS1
comp49471_c1_seq1|m.392614	cds.comp49471_c1_seq1|m.392614	ENSP00000360715	2e-178	17	287	1	270	498	288	270	271	94.1	96.31	94.0972	100	0.940972	ENSG00000240849	transmembrane protein 189 [Source:HGNC Symbol;Acc:16735]	16735	TMEM189
comp46916_c0_seq5|m.296337	cds.comp46916_c0_seq5|m.296337	ENSP00000258796	0	1	522	1	522	839	525	523	522	93.3	95.4	99.4286	99.8088	0.99619	ENSG00000136295	tweety family member 3 [Source:HGNC Symbol;Acc:22222]	22222	TTYH3
comp31545_c0_seq1|m.143675	cds.comp31545_c0_seq1|m.143675	ENSP00000386350	0	62	440	38	416	780	441	416	379	100	100	85.941	91.1058	0.943311	ENSG00000138430	Obg-like ATPase 1 [Source:HGNC Symbol;Acc:28833]	28833	OLA1
comp47855_c0_seq1|m.324029	cds.comp47855_c0_seq1|m.324029	ENSP00000264193	0	44	486	1	453	734	488	454	455	87.69	90.11	90.7787	99.7797	0.909791	ENSG00000080819	coproporphyrinogen oxidase [Source:HGNC Symbol;Acc:2321]	2321	CPOX
comp13826_c0_seq1|m.113126	cds.comp13826_c0_seq1|m.113126	ENSP00000363641	6e-67	1	105	1	105	201	106	105	105	89.52	99.05	99.0566	100	0.990566	ENSG00000136810	thioredoxin [Source:HGNC Symbol;Acc:12435]	12435	TXN
comp46254_c0_seq1|m.278145	cds.comp46254_c0_seq1|m.278145	ENSP00000385393	2e-78	1	166	1	166	235	167	166	166	83.13	88.55	99.4012	100	0.994012	ENSG00000100348	thioredoxin 2 [Source:HGNC Symbol;Acc:17772]	17772	TXN2
comp47504_c0_seq2|m.311049	cds.comp47504_c0_seq2|m.311049	ENSP00000472079	0	26	872	12	858	1645	873	858	847	97.87	98.7	97.0218	98.7179	0.982818	ENSG00000268462	ubiquitin specific peptidase 5 (isopeptidase T) [Source:HGNC Symbol;Acc:12628]	12628	USP5
comp48879_c0_seq1|m.369566	cds.comp48879_c0_seq1|m.369566	ENSP00000265293	0	1	1098	1	1113	1733	1099	1113	1113	90.39	93.71	99.909	100	0.99909	ENSG00000113645	WW and C2 domain containing 1 [Source:HGNC Symbol;Acc:29435]	29435	WWC1
comp33549_c0_seq1|m.149798	cds.comp33549_c0_seq1|m.149798	ENSP00000354947	2e-141	5	208	83	286	401	209	286	204	93.63	95.1	97.6077	71.3287	1.36842	ENSG00000198898	capping protein (actin filament) muscle Z-line, alpha 2 [Source:HGNC Symbol;Acc:1490]	1490	CAPZA2
comp49308_c0_seq2|m.387006	cds.comp49308_c0_seq2|m.387006	ENSP00000313408	0	40	806	1	775	905	838	805	779	74.84	82.03	91.5274	96.2733	0.950704	ENSG00000141524	transmembrane channel-like 6 [Source:HGNC Symbol;Acc:18021]	18021	TMC6
Contig614|m.2410	cds.Contig614|m.2410	ENSP00000261386	0	9	315	25	331	591	316	331	307	90.23	96.09	97.1519	92.7492	1.04747	ENSG00000006007	glycerophosphodiester phosphodiesterase 1 [Source:HGNC Symbol;Acc:29644]	29644	GDE1
comp41453_c0_seq1|m.193856	cds.comp41453_c0_seq1|m.193856	ENSP00000323046	5e-168	3	277	1	275	471	278	275	275	92.73	95.27	98.9209	100	0.989209	ENSG00000107371	exosome component 3 [Source:HGNC Symbol;Acc:17944]	17944	EXOSC3
comp44828_c0_seq2|m.237158	cds.comp44828_c0_seq2|m.237158	ENSP00000469169	0	1	597	1	597	1202	598	597	597	95.31	98.32	99.8328	100	0.998328	ENSG00000268954	protein tyrosine phosphatase, non-receptor type 6 [Source:HGNC Symbol;Acc:9658]	9658	PTPN6
comp44780_c0_seq1|m.236372	cds.comp44780_c0_seq1|m.236372	ENSP00000358413	0	1	413	1	413	797	414	413	413	95.88	98.06	99.7585	100	0.997585	ENSG00000023041	zinc finger, DHHC-type containing 6 [Source:HGNC Symbol;Acc:19160]	19160	ZDHHC6
comp38954_c0_seq1|m.175286	cds.comp38954_c0_seq1|m.175286	ENSP00000379511	0	2	790	185	974	1232	790	991	790	79.49	86.2	99.8734	79.7175	1.25284	ENSG00000103540	centriolar coiled coil protein 110kDa [Source:HGNC Symbol;Acc:24342]	24342	CCP110
comp46481_c0_seq89|m.284588	cds.comp46481_c0_seq89|m.284588	ENSP00000470560	2e-167	1	244	1	244	467	245	244	244	91.8	95.49	99.5918	100	0.995918	ENSG00000268439	Ribosomal RNA small subunit methyltransferase NEP1 [Source:UniProtKB/Swiss-Prot;Acc:Q92979]	X	X
Contig2837|m.19648	cds.Contig2837|m.19648	ENSP00000376792	2e-120	1	217	1	217	346	218	217	217	98.62	99.54	99.5413	100	0.995413	ENSG00000151532	vesicle transport through interaction with t-SNAREs 1A [Source:HGNC Symbol;Acc:17792]	17792	VTI1A
Contig2997|m.21158	cds.Contig2997|m.21158	ENSP00000384869	0	1	585	1	586	946	586	586	586	80.03	88.05	99.8294	100	0.998294	ENSG00000162994	clathrin heavy chain linker domain containing 1 [Source:HGNC Symbol;Acc:26453]	26453	CLHC1
comp48730_c0_seq2|m.363952	cds.comp48730_c0_seq2|m.363952	ENSP00000264669	0	35	691	1	657	919	695	662	657	69.56	82.19	94.5324	99.2447	0.952518	ENSG00000124279	FAST kinase domains 3 [Source:HGNC Symbol;Acc:28758]	28758	FASTKD3
comp29907_c0_seq1|m.139983	cds.comp29907_c0_seq1|m.139983	ENSP00000385659	9e-85	25	180	1	156	251	181	156	156	100	100	86.1878	100	0.861878	ENSG00000143947	ribosomal protein S27a [Source:HGNC Symbol;Acc:10417]	10417	RPS27A
comp16256_c0_seq1|m.115323	cds.comp16256_c0_seq1|m.115323	ENSP00000471464	5e-56	1	90	2	91	173	90	128	90	93.33	96.67	100	70.3125	1.42222	ENSG00000221983	ubiquitin A-52 residue ribosomal protein fusion product 1 [Source:HGNC Symbol;Acc:12458]	12458	UBA52
comp48232_c0_seq25|m.338374	cds.comp48232_c0_seq25|m.338374	ENSP00000309591	0	1	351	1	351	723	352	351	351	99.15	99.72	99.7159	100	0.997159	ENSG00000072062	protein kinase, cAMP-dependent, catalytic, alpha [Source:HGNC Symbol;Acc:9380]	9380	PRKACA
comp48347_c0_seq1|m.347315	cds.comp48347_c0_seq1|m.347315	ENSP00000359719	0	1	398	1	398	818	399	398	398	98.74	98.99	99.7494	100	0.997494	ENSG00000142875	protein kinase, cAMP-dependent, catalytic, beta [Source:HGNC Symbol;Acc:9381]	9381	PRKACB
comp39834_c3_seq1|m.181156	cds.comp39834_c3_seq1|m.181156	ENSP00000466864	0	1	622	231	852	1001	623	852	622	81.67	88.75	99.8395	73.0047	1.36758	ENSG00000183742	metastasis associated in colon cancer 1 [Source:HGNC Symbol;Acc:30215]	30215	MACC1
Contig2011|m.12597	cds.Contig2011|m.12597	ENSP00000378099	0	32	744	15	727	1253	745	727	713	86.68	93.13	95.7047	98.0743	0.975839	ENSG00000085760	mitochondrial translational initiation factor 2 [Source:HGNC Symbol;Acc:7441]	7441	MTIF2
comp44461_c0_seq19|m.231207	cds.comp44461_c0_seq19|m.231207	ENSP00000410608	0	1	1370	487	1855	2244	1387	1871	1370	96.57	98.69	98.7743	73.1694	1.34994	ENSG00000115355	coiled-coil domain containing 88A [Source:HGNC Symbol;Acc:25523]	25523	CCDC88A
comp41711_c0_seq1|m.196073	cds.comp41711_c0_seq1|m.196073	ENSP00000369411	0	1	356	1	356	730	357	356	356	98.6	99.44	99.7199	100	0.997199	ENSG00000133119	replication factor C (activator 1) 3, 38kDa [Source:HGNC Symbol;Acc:9971]	9971	RFC3
Contig7983|m.73630	cds.Contig7983|m.73630	ENSP00000388694	0	1	800	1	800	1492	802	801	800	94	97.38	99.7506	99.8752	0.998753	ENSG00000150093	integrin, beta 1 (fibronectin receptor, beta polypeptide, antigen CD29 includes MDF2, MSK12) [Source:HGNC Symbol;Acc:6153]	6153	ITGB1
comp45650_c0_seq4|m.257237	cds.comp45650_c0_seq4|m.257237	ENSP00000361363	0	1	448	1	447	754	469	467	448	98.44	98.66	95.5224	95.7173	0.997963	ENSG00000178028	DNA methyltransferase 1 associated protein 1 [Source:HGNC Symbol;Acc:18291]	18291	DMAP1
Contig6333|m.54181	cds.Contig6333|m.54181	ENSP00000355330	0	30	716	1	687	1223	717	687	687	86.9	94.76	95.8159	100	0.958159	ENSG00000198959	transglutaminase 2 [Source:HGNC Symbol;Acc:11778]	11778	TGM2
comp51403_c0_seq2|m.508947	cds.comp51403_c0_seq2|m.508947	ENSP00000281282	0	1	1300	1	1302	2156	1301	1302	1303	87.49	92.25	99.9231	100	0.999231	ENSG00000128849	cingulin-like 1 [Source:HGNC Symbol;Acc:25931]	25931	CGNL1
comp44906_c0_seq1|m.239228	cds.comp44906_c0_seq1|m.239228	ENSP00000261714	0	1	455	1	455	915	456	455	455	93.19	97.8	99.7807	100	0.997807	ENSG00000108578	bleomycin hydrolase [Source:HGNC Symbol;Acc:1059]	1059	BLMH
comp45660_c0_seq1|m.257411	cds.comp45660_c0_seq1|m.257411	ENSP00000268099	0	36	364	1	329	591	365	329	329	93.31	96.66	90.137	100	0.90137	ENSG00000140497	secretory carrier membrane protein 2 [Source:HGNC Symbol;Acc:10564]	10564	SCAMP2
comp45107_c0_seq3|m.244010	cds.comp45107_c0_seq3|m.244010	ENSP00000272444	3e-160	38	372	44	377	460	373	377	337	77.45	83.98	89.8123	88.5942	1.01375	ENSG00000144048	dual specificity phosphatase 11 (RNA/RNP complex 1-interacting) [Source:HGNC Symbol;Acc:3066]	3066	DUSP11
comp46860_c1_seq2|m.295094	cds.comp46860_c1_seq2|m.295094	ENSP00000421566	0	32	690	1	659	1325	690	666	659	96.21	97.57	95.5072	98.9489	0.965217	ENSG00000108039	X-prolyl aminopeptidase (aminopeptidase P) 1, soluble [Source:HGNC Symbol;Acc:12822]	12822	XPNPEP1
comp39136_c0_seq2|m.176689	cds.comp39136_c0_seq2|m.176689	ENSP00000377636	0	27	450	1	424	707	451	424	424	95.99	97.41	94.0133	100	0.940133	ENSG00000124356	STAM binding protein [Source:HGNC Symbol;Acc:16950]	16950	STAMBP
comp44283_c3_seq4|m.228575	cds.comp44283_c3_seq4|m.228575	ENSP00000349960	0	33	362	1	330	688	362	375	330	99.7	99.7	91.1602	88	1.03591	ENSG00000075624	actin, beta [Source:HGNC Symbol;Acc:132]	132	ACTB
comp42740_c0_seq1|m.207184	cds.comp42740_c0_seq1|m.207184	ENSP00000264093	3e-169	21	297	1	277	476	298	277	277	84.48	93.5	92.953	100	0.92953	ENSG00000114956	deoxyguanosine kinase [Source:HGNC Symbol;Acc:2858]	2858	DGUOK
comp28063_c0_seq1|m.135140	cds.comp28063_c0_seq1|m.135140	ENSP00000376500	0	1	568	1	568	1145	569	568	568	96.83	97.54	99.8243	100	0.998243	ENSG00000131323	TNF receptor-associated factor 3 [Source:HGNC Symbol;Acc:12033]	12033	TRAF3
comp48245_c0_seq2|m.339150	cds.comp48245_c0_seq2|m.339150	ENSP00000446414	0	1	501	1	501	908	502	501	501	89.22	94.81	99.8008	100	0.998008	ENSG00000127191	TNF receptor-associated factor 2 [Source:HGNC Symbol;Acc:12032]	12032	TRAF2
Contig4756|m.38146	cds.Contig4756|m.38146	ENSP00000429586	2e-61	1	107	1	107	187	108	107	107	90.65	95.33	99.0741	100	0.990741	ENSG00000176209	small integral membrane protein 19 [Source:HGNC Symbol;Acc:25166]	25166	SMIM19
comp40574_c0_seq1|m.186643	cds.comp40574_c0_seq1|m.186643	ENSP00000362649	0	1	482	1	482	832	483	482	482	99.17	99.59	99.793	100	0.99793	ENSG00000116478	histone deacetylase 1 [Source:HGNC Symbol;Acc:4852]	4852	HDAC1
comp50729_c1_seq11|m.462105	cds.comp50729_c1_seq11|m.462105	ENSP00000211122	7e-91	1	170	1	170	269	170	222	170	81.76	92.35	100	76.5766	1.30588	ENSG00000174156	glutathione S-transferase alpha 3 [Source:HGNC Symbol;Acc:4628]	4628	GSTA3
comp34087_c0_seq1|m.151806	cds.comp34087_c0_seq1|m.151806	ENSP00000359998	9e-155	34	255	1	222	435	256	222	222	95.5	98.2	86.7188	100	0.867188	ENSG00000170899	glutathione S-transferase alpha 4 [Source:HGNC Symbol;Acc:4629]	4629	GSTA4
comp41332_c0_seq1|m.192796	cds.comp41332_c0_seq1|m.192796	ENSP00000349131	2e-137	1	245	1	245	394	276	272	245	93.88	96.33	88.7681	90.0735	0.985507	ENSG00000146374	R-spondin 3 [Source:HGNC Symbol;Acc:20866]	20866	RSPO3
Contig8987|m.87353	cds.Contig8987|m.87353	ENSP00000257555	0	27	631	27	631	1061	632	631	605	95.37	96.2	95.7278	95.8796	0.998418	ENSG00000135100	HNF1 homeobox A [Source:HGNC Symbol;Acc:11621]	11621	HNF1A
comp28193_c0_seq1|m.135525	cds.comp28193_c0_seq1|m.135525	ENSP00000452674	0	1	409	124	531	770	410	531	409	97.56	99.02	99.7561	76.8362	1.2983	ENSG00000108753	HNF1 homeobox B [Source:HGNC Symbol;Acc:11630]	11630	HNF1B
comp47841_c0_seq1|m.323838	cds.comp47841_c0_seq1|m.323838	ENSP00000371193	0	41	353	1	314	541	354	314	314	79.94	91.4	88.4181	100	0.884181	ENSG00000103381	calcineurin-like phosphoesterase domain containing 1 [Source:HGNC Symbol;Acc:25632]	25632	CPPED1
Contig6389|m.54924	cds.Contig6389|m.54924	ENSP00000295500	0	5	872	3	870	1409	873	870	868	92.28	95.97	99.4273	99.7701	0.996564	ENSG00000163328	G protein-coupled receptor 155 [Source:HGNC Symbol;Acc:22951]	22951	GPR155
comp46332_c0_seq1|m.279893	cds.comp46332_c0_seq1|m.279893	ENSP00000405537	0	1	1088	1	1118	1821	1089	1118	1118	89	92.93	99.9082	100	0.999082	ENSG00000138592	ubiquitin specific peptidase 8 [Source:HGNC Symbol;Acc:12631]	12631	USP8
comp40550_c1_seq1|m.186420	cds.comp40550_c1_seq1|m.186420	ENSP00000443730	0	124	1262	6	1270	1207	1263	1274	1309	54.77	63.41	90.1821	99.2936	0.908237	ENSG00000087303	nidogen 2 (osteonidogen) [Source:HGNC Symbol;Acc:13389]	13389	NID2
comp38101_c1_seq1|m.170342	cds.comp38101_c1_seq1|m.170342	ENSP00000402071	2e-159	20	284	44	350	453	285	350	307	75.57	81.43	92.9825	87.7143	1.06006	ENSG00000042813	zona pellucida binding protein [Source:HGNC Symbol;Acc:15662]	15662	ZPBP
Contig2776|m.19164	cds.Contig2776|m.19164	ENSP00000261438	0	87	431	1	345	546	432	345	345	98.26	98.84	79.8611	100	0.798611	ENSG00000109787	Kruppel-like factor 3 (basic) [Source:HGNC Symbol;Acc:16516]	16516	KLF3
comp44554_c2_seq2|m.233450	cds.comp44554_c2_seq2|m.233450	ENSP00000315152	0	8	342	1	335	619	343	335	335	92.84	96.42	97.6676	100	0.976676	ENSG00000172878	methionyl aminopeptidase type 1D (mitochondrial) [Source:HGNC Symbol;Acc:32583]	32583	METAP1D
Contig9115|m.88927	cds.Contig9115|m.88927	ENSP00000304192	0	1	2340	2	2341	4147	2341	2341	2340	95.43	97.44	99.9573	99.9573	1	ENSG00000100731	pecanex homolog (Drosophila) [Source:HGNC Symbol;Acc:19740]	19740	PCNX
comp34055_c0_seq1|m.151705	cds.comp34055_c0_seq1|m.151705	ENSP00000292211	0	4	386	40	422	706	387	422	383	99.48	99.48	98.9664	90.7583	1.09044	ENSG00000160714	ubiquitin-conjugating enzyme E2Q family member 1 [Source:HGNC Symbol;Acc:15698]	15698	UBE2Q1
comp48691_c2_seq2|m.361845	cds.comp48691_c2_seq2|m.361845	ENSP00000261854	0	73	614	1	520	786	615	520	542	85.24	90.77	88.1301	100	0.881301	ENSG00000138600	signal peptide peptidase like 2A [Source:HGNC Symbol;Acc:30227]	30227	SPPL2A
comp50473_c2_seq9|m.451287	cds.comp50473_c2_seq9|m.451287	ENSP00000368868	0	1	593	1	593	1013	594	593	593	97.3	98.48	99.8316	100	0.998316	ENSG00000109381	E74-like factor 2 (ets domain transcription factor) [Source:HGNC Symbol;Acc:3317]	3317	ELF2
comp34743_c1_seq1|m.154768	cds.comp34743_c1_seq1|m.154768	ENSP00000240100	0	1	318	77	394	628	319	394	318	96.54	97.17	99.6865	80.7107	1.23511	ENSG00000120875	dual specificity phosphatase 4 [Source:HGNC Symbol;Acc:3070]	3070	DUSP4
comp45044_c0_seq1|m.242181	cds.comp45044_c0_seq1|m.242181	ENSP00000281419	0	28	809	3	784	1433	809	1006	782	95.91	97.95	96.6625	77.7336	1.24351	ENSG00000151693	ArfGAP with SH3 domain, ankyrin repeat and PH domain 2 [Source:HGNC Symbol;Acc:2721]	2721	ASAP2
comp41078_c1_seq1|m.190643	cds.comp41078_c1_seq1|m.190643	ENSP00000297450	0	1	497	1	497	962	498	497	497	97.79	98.99	99.7992	100	0.997992	ENSG00000154188	angiopoietin 1 [Source:HGNC Symbol;Acc:484]	484	ANGPT1
comp43079_c0_seq1|m.211890	cds.comp43079_c0_seq1|m.211890	ENSP00000347504	5e-112	38	200	38	200	323	201	200	163	95.71	97.55	81.0945	81.5	0.995025	ENSG00000119185	integrin beta 1 binding protein 1 [Source:HGNC Symbol;Acc:23927]	23927	ITGB1BP1
comp47776_c0_seq5|m.320874	cds.comp47776_c0_seq5|m.320874	ENSP00000238112	0	1	684	1	684	1413	685	684	684	98.83	99.56	99.854	100	0.99854	ENSG00000119203	cleavage and polyadenylation specific factor 3, 73kDa [Source:HGNC Symbol;Acc:2326]	2326	CPSF3
Contig1974|m.12209	cds.Contig1974|m.12209	ENSP00000413493	0	1	600	1	600	1218	601	600	600	96.67	98.33	99.8336	100	0.998336	ENSG00000127054	cleavage and polyadenylation specific factor 3-like [Source:HGNC Symbol;Acc:26052]	26052	CPSF3L
comp43855_c0_seq1|m.222678	cds.comp43855_c0_seq1|m.222678	ENSP00000333018	1e-66	33	180	1	147	205	185	151	148	85.81	90.54	80	97.351	0.821769	ENSG00000183891	tetratricopeptide repeat domain 32 [Source:HGNC Symbol;Acc:32954]	32954	TTC32
comp55175_c0_seq1|m.518673	cds.comp55175_c0_seq1|m.518673	ENSP00000425502	0	21	386	30	395	714	386	433	366	92.62	95.63	94.8187	84.5266	1.12176	ENSG00000196104	sparc/osteonectin, cwcv and kazal-like domains proteoglycan (testican) 3 [Source:HGNC Symbol;Acc:13565]	13565	SPOCK3
comp40142_c0_seq4|m.183290	cds.comp40142_c0_seq4|m.183290	ENSP00000415903	2e-126	16	220	1	205	362	220	245	205	99.02	99.02	93.1818	83.6735	1.11364	ENSG00000111653	inhibitor of growth family, member 4 [Source:HGNC Symbol;Acc:19423]	19423	ING4
comp50868_c0_seq2|m.467545	cds.comp50868_c0_seq2|m.467545	ENSP00000366886	0	22	602	17	597	1065	603	597	582	94.33	95.7	96.3516	97.3199	0.99005	ENSG00000162413	kelch-like family member 21 [Source:HGNC Symbol;Acc:29041]	29041	KLHL21
Contig5175|m.42293	cds.Contig5175|m.42293	ENSP00000462664	0	18	714	40	740	1167	715	740	702	84.62	90.6	97.4825	94.7297	1.02906	ENSG00000101751	polymerase (DNA directed) iota [Source:HGNC Symbol;Acc:9182]	9182	POLI
comp50513_c1_seq28|m.452730	cds.comp50513_c1_seq28|m.452730	ENSP00000380013	0	1	399	1	399	778	423	516	399	99.75	100	94.3262	77.3256	1.21986	ENSG00000126746	zinc finger protein 384 [Source:HGNC Symbol;Acc:11955]	11955	ZNF384
comp46391_c0_seq2|m.281189	cds.comp46391_c0_seq2|m.281189	ENSP00000403941	6e-137	1	247	1	248	390	248	248	248	96.77	97.98	99.5968	100	0.995968	ENSG00000089693	myeloid leukemia factor 2 [Source:HGNC Symbol;Acc:7126]	7126	MLF2
comp46690_c0_seq1|m.289172	cds.comp46690_c0_seq1|m.289172	ENSP00000377025	0	1	566	1	564	1029	576	762	566	91.34	94.7	98.2639	74.0157	1.32761	ENSG00000116793	putative homeodomain transcription factor 1 [Source:HGNC Symbol;Acc:8939]	8939	PHTF1
Contig2386|m.15614	cds.Contig2386|m.15614	ENSP00000371846	0	33	530	69	565	724	531	565	498	88.96	92.17	93.7853	87.9646	1.06617	ENSG00000177030	DEAF1 transcription factor [Source:HGNC Symbol;Acc:14677]	14677	DEAF1
comp43255_c0_seq1|m.214063	cds.comp43255_c0_seq1|m.214063	ENSP00000367570	6e-115	15	321	1	319	341	334	331	320	61.56	73.44	91.9162	96.3746	0.953738	ENSG00000136147	PHD finger protein 11 [Source:HGNC Symbol;Acc:17024]	17024	PHF11
comp47570_c0_seq13|m.314407	cds.comp47570_c0_seq13|m.314407	ENSP00000258646	0	1	531	1	531	1061	532	531	531	98.31	99.44	99.812	100	0.99812	ENSG00000136144	regulator of chromosome condensation (RCC1) and BTB (POZ) domain containing protein 1 [Source:HGNC Symbol;Acc:18243]	18243	RCBTB1
comp42994_c0_seq1|m.210416	cds.comp42994_c0_seq1|m.210416	ENSP00000261507	0	44	324	1	281	526	336	293	281	93.95	98.58	83.631	95.9044	0.872024	ENSG00000052802	methylsterol monooxygenase 1 [Source:HGNC Symbol;Acc:10545]	10545	MSMO1
comp33942_c0_seq1|m.151225	cds.comp33942_c0_seq1|m.151225	ENSP00000256379	2e-167	8	253	1	246	468	254	246	246	95.53	97.97	96.8504	100	0.968504	ENSG00000133997	mediator complex subunit 6 [Source:HGNC Symbol;Acc:19970]	19970	MED6
comp86891_c0_seq1|m.568314	cds.comp86891_c0_seq1|m.568314	ENSP00000433141	1e-84	1	141	1	141	250	143	179	141	83.69	92.2	98.6014	78.7709	1.25175	ENSG00000134242	protein tyrosine phosphatase, non-receptor type 22 (lymphoid) [Source:HGNC Symbol;Acc:9652]	9652	PTPN22
comp40867_c0_seq1|m.189011	cds.comp40867_c0_seq1|m.189011	ENSP00000366746	0	1	515	1	518	924	538	540	518	94.98	95.75	95.7249	95.9259	0.997904	ENSG00000136738	signal transducing adaptor molecule (SH3 domain and ITAM motif) 1 [Source:HGNC Symbol;Acc:11357]	11357	STAM
comp33494_c0_seq2|m.149561	cds.comp33494_c0_seq2|m.149561	ENSP00000376992	3e-71	2	160	5	163	216	161	163	159	67.92	77.36	98.7578	97.546	1.01242	ENSG00000188761	BCL2-like 15 [Source:HGNC Symbol;Acc:33624]	33624	BCL2L15
Contig1403|m.7773	cds.Contig1403|m.7773	ENSP00000336682	0	1	567	1	567	1088	568	567	567	99.29	99.65	99.8239	100	0.998239	ENSG00000134769	dystrobrevin, alpha [Source:HGNC Symbol;Acc:3057]	3057	DTNA
comp46267_c0_seq3|m.278500	cds.comp46267_c0_seq3|m.278500	ENSP00000256658	0	1	739	1	739	1371	740	739	739	92.83	96.35	99.8649	100	0.998649	ENSG00000134262	adaptor-related protein complex 4, beta 1 subunit [Source:HGNC Symbol;Acc:572]	572	AP4B1
comp39151_c0_seq1|m.176758	cds.comp39151_c0_seq1|m.176758	ENSP00000377446	4e-176	14	346	14	346	498	347	346	333	96.1	98.8	95.9654	96.2428	0.997118	ENSG00000163541	succinate-CoA ligase, alpha subunit [Source:HGNC Symbol;Acc:11449]	11449	SUCLG1
comp47966_c0_seq3|m.327591	cds.comp47966_c0_seq3|m.327591	ENSP00000358089	0	20	411	1	392	749	412	392	392	100	100	95.1456	100	0.951456	ENSG00000151923	TIA1 cytotoxic granule-associated RNA binding protein-like 1 [Source:HGNC Symbol;Acc:11804]	11804	TIAL1
comp48012_c4_seq6|m.330583	cds.comp48012_c4_seq6|m.330583	ENSP00000358571	0	48	1236	22	1210	2102	1237	1210	1189	98.49	99.33	96.1196	98.2645	0.978173	ENSG00000163349	homeodomain interacting protein kinase 1 [Source:HGNC Symbol;Acc:19006]	19006	HIPK1
comp40862_c0_seq1|m.188934	cds.comp40862_c0_seq1|m.188934	ENSP00000343118	3e-66	1	99	1	99	199	100	99	99	98.99	98.99	99	100	0.99	ENSG00000188186	late endosomal/lysosomal adaptor, MAPK and MTOR activator 4 [Source:HGNC Symbol;Acc:33772]	33772	LAMTOR4
Contig1409|m.7879	cds.Contig1409|m.7879	ENSP00000442232	2e-172	1	291	1	291	484	292	291	291	89.69	93.13	99.6575	100	0.996575	ENSG00000102683	sarcoglycan, gamma (35kDa dystrophin-associated glycoprotein) [Source:HGNC Symbol;Acc:10809]	10809	SGCG
comp51517_c0_seq1|m.511709	cds.comp51517_c0_seq1|m.511709	ENSP00000322273	0	23	427	1	406	717	428	406	406	96.31	98.03	94.6262	100	0.946262	ENSG00000116774	olfactomedin-like 3 [Source:HGNC Symbol;Acc:24956]	24956	OLFML3
comp50118_c0_seq1|m.426783	cds.comp50118_c0_seq1|m.426783	ENSP00000463108	9e-141	54	278	57	281	402	279	281	225	81.78	88.89	80.6452	80.0712	1.00717	ENSG00000173918	C1q and tumor necrosis factor related protein 1 [Source:HGNC Symbol;Acc:14324]	14324	C1QTNF1
comp45583_c0_seq2|m.255734	cds.comp45583_c0_seq2|m.255734	ENSP00000336524	0	23	580	1	558	831	581	703	558	84.95	91.76	96.0413	79.3741	1.20998	ENSG00000182923	centrosomal protein 63kDa [Source:HGNC Symbol;Acc:25815]	25815	CEP63
Contig3755|m.27736	cds.Contig3755|m.27736	ENSP00000426632	0	1	1420	1	1419	2601	1421	1419	1420	93.1	96.27	99.9296	100	0.999296	ENSG00000112851	erbb2 interacting protein [Source:HGNC Symbol;Acc:15842]	15842	ERBB2IP
comp37291_c0_seq1|m.165805	cds.comp37291_c0_seq1|m.165805	ENSP00000403172	2e-148	45	291	43	288	423	292	288	247	94.33	97.57	84.589	85.4167	0.990311	ENSG00000089009	ribosomal protein L6 [Source:HGNC Symbol;Acc:10362]	10362	RPL6
comp52569_c0_seq1|m.513546	cds.comp52569_c0_seq1|m.513546	ENSP00000471677	0	1	412	1	412	820	413	412	412	99.03	99.27	99.7579	100	0.997579	ENSG00000268740	suppressor of variegation 3-9 homolog 1 (Drosophila) [Source:HGNC Symbol;Acc:11479]	11479	SUV39H1
comp25105_c0_seq1|m.127779	cds.comp25105_c0_seq1|m.127779	ENSP00000280236	0	1	479	97	575	619	482	581	480	70.62	81.04	99.3776	82.4441	1.20539	ENSG00000150667	fibrous sheath interacting protein 1 [Source:HGNC Symbol;Acc:21674]	21674	FSIP1
Contig8275|m.77261	cds.Contig8275|m.77261	ENSP00000319713	6e-83	28	186	1	159	247	187	159	159	81.76	86.79	85.0267	100	0.850267	ENSG00000177674	angiotensin II receptor-associated protein [Source:HGNC Symbol;Acc:13539]	13539	AGTRAP
comp50624_c0_seq1|m.458085	cds.comp50624_c0_seq1|m.458085	ENSP00000307023	0	1	488	14	495	622	508	512	488	76.23	81.56	96.063	94.1406	1.02042	ENSG00000172059	Kruppel-like factor 11 [Source:HGNC Symbol;Acc:11811]	11811	KLF11
comp50299_c3_seq11|m.439087	cds.comp50299_c3_seq11|m.439087	ENSP00000368486	0	1	798	1	805	1511	799	805	806	97.15	97.52	99.8748	100	0.998748	ENSG00000005889	zinc finger protein, X-linked [Source:HGNC Symbol;Acc:12869]	12869	ZFX
comp48376_c0_seq1|m.348008	cds.comp48376_c0_seq1|m.348008	ENSP00000382269	0	1	2610	1	2610	4689	2611	2610	2610	99.73	99.85	99.9617	100	0.999617	ENSG00000092148	HECT domain containing E3 ubiquitin protein ligase 1 [Source:HGNC Symbol;Acc:20157]	20157	HECTD1
comp45174_c0_seq2|m.245405	cds.comp45174_c0_seq2|m.245405	ENSP00000470445	3e-160	1	279	1	278	453	292	290	279	82.08	91.04	95.5479	95.8621	0.996723	ENSG00000104872	PIH1 domain containing 1 [Source:HGNC Symbol;Acc:26075]	26075	PIH1D1
comp49436_c0_seq1|m.390671	cds.comp49436_c0_seq1|m.390671	ENSP00000373565	0	1	868	1	891	1328	868	1179	893	83.43	87.12	100	75.5725	1.32323	ENSG00000180921	family with sequence similarity 83, member H [Source:HGNC Symbol;Acc:24797]	24797	FAM83H
Contig6581|m.57218	cds.Contig6581|m.57218	ENSP00000202831	0	23	584	22	584	760	585	584	563	84.72	89.7	96.0684	96.4041	0.996517	ENSG00000089060	solute carrier family 8 (sodium/lithium/calcium exchanger), member B1 [Source:HGNC Symbol;Acc:26175]	26175	SLC8B1
Contig8515|m.80016	cds.Contig8515|m.80016	ENSP00000369964	0	1	297	1	297	547	298	297	297	91.58	96.3	99.6644	100	0.996644	ENSG00000122696	solute carrier family 25, member 51 [Source:HGNC Symbol;Acc:23323]	23323	SLC25A51
comp48506_c0_seq3|m.352826	cds.comp48506_c0_seq3|m.352826	ENSP00000356042	0	35	620	1	586	1126	621	586	586	94.2	98.29	94.3639	100	0.943639	ENSG00000092820	ezrin [Source:HGNC Symbol;Acc:12691]	12691	EZR
comp49268_c0_seq1|m.385699	cds.comp49268_c0_seq1|m.385699	ENSP00000378667	1e-57	1	84	1	84	176	85	84	84	98.81	98.81	98.8235	100	0.988235	ENSG00000158985	CDC42 small effector 2 [Source:HGNC Symbol;Acc:18547]	18547	CDC42SE2
comp50592_c1_seq1|m.455962	cds.comp50592_c1_seq1|m.455962	ENSP00000346063	4e-136	1	246	1	246	388	247	246	247	85.02	93.93	99.5951	100	0.995951	ENSG00000146223	ribosomal protein L7-like 1 [Source:HGNC Symbol;Acc:21370]	21370	RPL7L1
comp45543_c0_seq1|m.254702	cds.comp45543_c0_seq1|m.254702	ENSP00000314348	0	35	918	1	875	1341	919	875	887	89.06	93.12	96.1915	100	0.961915	ENSG00000178105	DEAD (Asp-Glu-Ala-Asp) box polypeptide 10 [Source:HGNC Symbol;Acc:2735]	2735	DDX10
comp43206_c1_seq1|m.213280	cds.comp43206_c1_seq1|m.213280	ENSP00000345464	1e-173	1	282	108	395	491	283	395	288	80.9	89.93	99.6466	72.9114	1.36668	ENSG00000187566	NHL repeat containing 1 [Source:HGNC Symbol;Acc:21576]	21576	NHLRC1
comp40081_c0_seq1|m.182892	cds.comp40081_c0_seq1|m.182892	ENSP00000315017	1e-161	1	313	1	312	459	327	325	313	79.55	87.86	95.7187	96	0.997069	ENSG00000169288	mitochondrial ribosomal protein L1 [Source:HGNC Symbol;Acc:14275]	14275	MRPL1
comp50651_c0_seq1|m.459507	cds.comp50651_c0_seq1|m.459507	ENSP00000215730	3e-154	23	281	1	258	436	282	258	259	88.8	93.44	91.844	100	0.91844	ENSG00000099940	synaptosomal-associated protein, 29kDa [Source:HGNC Symbol;Acc:11133]	11133	SNAP29
comp45355_c0_seq1|m.249519	cds.comp45355_c0_seq1|m.249519	ENSP00000312304	2e-151	1	245	1	245	427	246	245	245	83.27	88.57	99.5935	100	0.995935	ENSG00000137364	thiopurine S-methyltransferase [Source:HGNC Symbol;Acc:12014]	12014	TPMT
comp42855_c0_seq1|m.208900	cds.comp42855_c0_seq1|m.208900	ENSP00000361894	0	1	294	1	294	589	296	295	294	95.24	96.6	99.3243	99.661	0.996622	ENSG00000124713	glycine N-methyltransferase [Source:HGNC Symbol;Acc:4415]	4415	GNMT
comp51113_c2_seq6|m.483908	cds.comp51113_c2_seq6|m.483908	ENSP00000371261	0	1	836	175	1010	1437	837	1010	836	89.59	94.86	99.8805	82.7723	1.20669	ENSG00000159131	phosphoribosylglycinamide formyltransferase, phosphoribosylglycinamide synthetase, phosphoribosylaminoimidazole synthetase [Source:HGNC Symbol;Acc:4163]	4163	GART
comp43108_c0_seq2|m.212318	cds.comp43108_c0_seq2|m.212318	ENSP00000405160	2e-111	45	208	1	164	320	209	164	164	93.9	97.56	78.4689	100	0.784689	ENSG00000128951	deoxyuridine triphosphatase [Source:HGNC Symbol;Acc:3078]	3078	DUT
comp41667_c0_seq1|m.195758	cds.comp41667_c0_seq1|m.195758	ENSP00000230685	4e-94	63	277	16	230	282	280	232	215	73.95	86.98	76.7857	92.6724	0.828571	ENSG00000019582	CD74 molecule, major histocompatibility complex, class II invariant chain [Source:HGNC Symbol;Acc:1697]	1697	CD74
comp49976_c0_seq2|m.419310	cds.comp49976_c0_seq2|m.419310	ENSP00000373522	0	23	842	1	823	1584	843	823	823	94.9	97.57	97.2716	100	0.972716	ENSG00000165097	lysine (K)-specific demethylase 1B [Source:HGNC Symbol;Acc:21577]	21577	KDM1B
comp14351_c0_seq1|m.113888	cds.comp14351_c0_seq1|m.113888	ENSP00000464813	4e-85	1	136	1	136	249	137	136	136	100	100	99.2701	100	0.992701	ENSG00000131469	ribosomal protein L27 [Source:HGNC Symbol;Acc:10328]	10328	RPL27
comp49954_c0_seq1|m.417968	cds.comp49954_c0_seq1|m.417968	ENSP00000245206	0	1	430	1	430	830	431	430	430	94.42	97.44	99.768	100	0.99768	ENSG00000125166	glutamic-oxaloacetic transaminase 2, mitochondrial [Source:HGNC Symbol;Acc:4433]	4433	GOT2
comp44527_c0_seq5|m.232840	cds.comp44527_c0_seq5|m.232840	ENSP00000252527	0	1	653	13	717	733	654	717	705	68.37	77.73	99.8471	98.3264	1.01547	ENSG00000203485	inverted formin, FH2 and WH2 domain containing [Source:HGNC Symbol;Acc:23791]	23791	INF2
comp50444_c0_seq9|m.450260	cds.comp50444_c0_seq9|m.450260	ENSP00000307143	0	1	485	80	566	790	486	566	487	86.65	91.99	99.7942	86.0424	1.15983	ENSG00000159147	downstream neighbor of SON [Source:HGNC Symbol;Acc:2993]	2993	DONSON
comp47880_c0_seq1|m.324493	cds.comp47880_c0_seq1|m.324493	ENSP00000436466	0	23	865	1	848	1299	866	848	852	78.4	85.45	97.3441	100	0.973441	ENSG00000106546	aryl hydrocarbon receptor [Source:HGNC Symbol;Acc:348]	348	AHR
comp44115_c0_seq1|m.226463	cds.comp44115_c0_seq1|m.226463	ENSP00000347872	0	51	425	17	393	573	426	393	377	90.98	94.43	88.0282	95.9288	0.917641	ENSG00000108828	vesicle amine transport 1 [Source:HGNC Symbol;Acc:16919]	16919	VAT1
comp42207_c0_seq1|m.201045	cds.comp42207_c0_seq1|m.201045	ENSP00000370966	0	25	372	1	349	674	373	349	349	92.55	97.71	93.2976	100	0.932976	ENSG00000205758	crystallin, zeta (quinone reductase)-like 1 [Source:HGNC Symbol;Acc:2420]	2420	CRYZL1
comp49422_c1_seq3|m.390359	cds.comp49422_c1_seq3|m.390359	ENSP00000299543	0	6	861	69	924	1085	900	961	872	75.11	80.5	95.1111	89.0739	1.06778	ENSG00000060069	CTD (carboxy-terminal domain, RNA polymerase II, polypeptide A) phosphatase, subunit 1 [Source:HGNC Symbol;Acc:2498]	2498	CTDP1
comp39552_c0_seq1|m.179267	cds.comp39552_c0_seq1|m.179267	ENSP00000399979	3e-158	1	442	1	448	460	443	448	448	83.93	89.29	99.7743	100	0.997743	ENSG00000132517	solute carrier family 52 (riboflavin transporter), member 1 [Source:HGNC Symbol;Acc:30225]	30225	SLC52A1
comp39552_c0_seq2|m.179275	cds.comp39552_c0_seq2|m.179275	ENSP00000455251	5e-128	14	412	42	443	382	415	445	402	84.08	88.31	96.1446	90.3371	1.06429	ENSG00000261042	solute carrier family 52 (riboflavin transporter), member 2 [Source:HGNC Symbol;Acc:30224]	30224	SLC52A2
Contig3507|m.25422	cds.Contig3507|m.25422	ENSP00000325527	0	1	2080	792	2871	4047	2081	2871	2080	98.46	99.33	99.9519	72.4486	1.37963	ENSG00000166147	fibrillin 1 [Source:HGNC Symbol;Acc:3603]	3603	FBN1
comp44273_c0_seq2|m.228467	cds.comp44273_c0_seq2|m.228467	ENSP00000378216	0	1	619	14	633	1085	620	633	620	90.16	93.87	99.8387	97.9463	1.01932	ENSG00000138780	glutathione S-transferase, C-terminal domain containing [Source:HGNC Symbol;Acc:25806]	25806	GSTCD
comp48646_c0_seq1|m.360689	cds.comp48646_c0_seq1|m.360689	ENSP00000331487	0	12	618	1	607	1234	620	608	607	96.38	97.86	97.9032	99.8355	0.980645	ENSG00000182446	nuclear protein localization 4 homolog (S. cerevisiae) [Source:HGNC Symbol;Acc:18261]	18261	NPLOC4
comp50307_c0_seq2|m.439783	cds.comp50307_c0_seq2|m.439783	ENSP00000305692	0	44	986	1	951	1543	988	952	951	81.6	88.64	95.4453	99.895	0.955457	ENSG00000171298	glucosidase, alpha; acid [Source:HGNC Symbol;Acc:4065]	4065	GAA
comp43058_c0_seq1|m.211683	cds.comp43058_c0_seq1|m.211683	ENSP00000378131	0	18	612	1	591	942	613	591	596	74.66	84.73	97.0636	100	0.970636	ENSG00000205403	complement factor I [Source:HGNC Symbol;Acc:5394]	5394	CFI
comp42874_c0_seq1|m.209052	cds.comp42874_c0_seq1|m.209052	ENSP00000268379	0	1	453	1	453	798	454	453	453	90.51	94.26	99.7797	100	0.997797	ENSG00000140740	ubiquinol-cytochrome c reductase core protein II [Source:HGNC Symbol;Acc:12586]	12586	UQCRC2
comp40942_c0_seq1|m.189695	cds.comp40942_c0_seq1|m.189695	ENSP00000290299	1e-139	1	213	1	213	394	214	213	213	89.2	95.77	99.5327	100	0.995327	ENSG00000241837	ATP synthase, H+ transporting, mitochondrial F1 complex, O subunit [Source:HGNC Symbol;Acc:850]	850	ATP5O
Contig7557|m.68169	cds.Contig7557|m.68169	ENSP00000420860	0	1	534	26	560	852	535	560	535	80.19	88.97	99.8131	95.5357	1.04477	ENSG00000164306	primase and polymerase (DNA-directed) [Source:HGNC Symbol;Acc:26575]	26575	PRIMPOL
comp46226_c0_seq1|m.277076	cds.comp46226_c0_seq1|m.277076	ENSP00000398736	0	73	459	1	381	684	460	381	387	91.99	94.06	84.1304	100	0.841304	ENSG00000142871	cysteine-rich, angiogenic inducer, 61 [Source:HGNC Symbol;Acc:2654]	2654	CYR61
comp46187_c0_seq1|m.276300	cds.comp46187_c0_seq1|m.276300	ENSP00000261574	0	13	1103	25	1115	2211	1104	1115	1091	99.18	99.73	98.8225	97.8475	1.00996	ENSG00000065150	importin 5 [Source:HGNC Symbol;Acc:6402]	6402	IPO5
Contig7556|m.68157	cds.Contig7556|m.68157	ENSP00000281453	3e-148	62	452	21	417	434	454	418	397	64.74	76.32	86.1233	94.9761	0.90679	ENSG00000151725	MLF1 interacting protein [Source:HGNC Symbol;Acc:21348]	21348	MLF1IP
comp46853_c0_seq1|m.295009	cds.comp46853_c0_seq1|m.295009	ENSP00000359606	0	1	454	1	470	669	455	470	473	74.42	81.82	99.7802	100	0.997802	ENSG00000117174	zinc finger, HIT-type containing 6 [Source:HGNC Symbol;Acc:26089]	26089	ZNHIT6
comp48384_c1_seq3|m.348388	cds.comp48384_c1_seq3|m.348388	ENSP00000343990	0	30	457	15	442	619	458	442	428	82.94	88.79	93.4498	96.8326	0.965066	ENSG00000106785	tripartite motif containing 14 [Source:HGNC Symbol;Acc:16283]	16283	TRIM14
comp41761_c0_seq3|m.196543	cds.comp41761_c0_seq3|m.196543	ENSP00000266659	2e-146	1	266	1	266	416	267	266	266	81.2	87.97	99.6255	100	0.996255	ENSG00000139278	GLI pathogenesis-related 1 [Source:HGNC Symbol;Acc:17001]	17001	GLIPR1
comp42877_c0_seq3|m.209079	cds.comp42877_c0_seq3|m.209079	ENSP00000380461	1e-65	1	335	1	327	214	340	331	335	49.25	66.57	98.5294	98.7915	0.997347	ENSG00000128284	apolipoprotein L, 3 [Source:HGNC Symbol;Acc:14868]	14868	APOL3
comp32536_c0_seq2|m.146607	cds.comp32536_c0_seq2|m.146607	ENSP00000329557	1e-63	18	159	18	159	197	160	159	142	65.49	77.46	88.75	89.3082	0.99375	ENSG00000183396	transmembrane protein 89 [Source:HGNC Symbol;Acc:32372]	32372	TMEM89
comp41268_c0_seq1|m.192111	cds.comp41268_c0_seq1|m.192111	ENSP00000376973	2e-162	1	285	1	285	458	286	285	285	98.25	99.65	99.6503	100	0.996503	ENSG00000240682	ISY1 splicing factor homolog (S. cerevisiae) [Source:HGNC Symbol;Acc:29201]	29201	ISY1
comp41761_c1_seq1|m.196564	cds.comp41761_c1_seq1|m.196564	ENSP00000229214	0	17	374	17	374	591	381	381	358	96.93	98.88	93.9633	93.9633	1	ENSG00000111615	KRR1, small subunit (SSU) processome component, homolog (yeast) [Source:HGNC Symbol;Acc:5176]	5176	KRR1
comp50393_c2_seq13|m.447200	cds.comp50393_c2_seq13|m.447200	ENSP00000378108	0	35	407	4	376	723	462	427	373	97.59	98.66	80.7359	87.3536	0.924242	ENSG00000125354	septin 6 [Source:HGNC Symbol;Acc:15848]	15848	SEPT6
comp47487_c0_seq2|m.310856	cds.comp47487_c0_seq2|m.310856	ENSP00000341551	0	1	552	1	552	1025	553	552	552	98.91	99.09	99.8192	100	0.998192	ENSG00000141646	SMAD family member 4 [Source:HGNC Symbol;Acc:6770]	6770	SMAD4
comp32400_c0_seq1|m.146208	cds.comp32400_c0_seq1|m.146208	ENSP00000263974	1e-116	53	213	1	161	334	214	161	161	98.76	98.76	75.2336	100	0.752336	ENSG00000120656	TAF12 RNA polymerase II, TATA box binding protein (TBP)-associated factor, 20kDa [Source:HGNC Symbol;Acc:11545]	11545	TAF12
comp46234_c1_seq1|m.277613	cds.comp46234_c1_seq1|m.277613	ENSP00000386899	1e-148	66	309	14	257	423	310	257	244	94.67	97.54	78.7097	94.9416	0.829032	ENSG00000214063	tetraspanin 4 [Source:HGNC Symbol;Acc:11859]	11859	TSPAN4
Contig6055|m.50888	cds.Contig6055|m.50888	ENSP00000372202	3e-139	41	254	1	214	395	255	214	214	85.51	93.46	83.9216	100	0.839216	ENSG00000150456	N-6 adenine-specific DNA methyltransferase 2 (putative) [Source:HGNC Symbol;Acc:27351]	27351	N6AMT2
comp45979_c0_seq1|m.267479	cds.comp45979_c0_seq1|m.267479	ENSP00000262942	0	52	421	1	370	743	422	370	370	100	100	87.6777	100	0.876777	ENSG00000241685	actin related protein 2/3 complex, subunit 1A, 41kDa [Source:HGNC Symbol;Acc:703]	703	ARPC1A
comp50727_c4_seq1|m.462056	cds.comp50727_c4_seq1|m.462056	ENSP00000256538	4e-170	35	300	1	266	478	302	267	266	94.36	97.37	88.0795	99.6255	0.884106	ENSG00000134146	diphthamine biosynthesis 6 [Source:HGNC Symbol;Acc:30543]	30543	DPH6
comp51323_c2_seq2|m.497406	cds.comp51323_c2_seq2|m.497406	ENSP00000467066	0	1	464	42	505	816	465	505	464	92.03	95.26	99.7849	91.8812	1.08602	ENSG00000152223	ectopic P-granules autophagy protein 5 homolog (C. elegans) [Source:HGNC Symbol;Acc:29331]	29331	EPG5
comp43017_c0_seq1|m.210734	cds.comp43017_c0_seq1|m.210734	ENSP00000280734	1e-133	7	246	1	240	382	247	240	240	91.25	95	97.166	100	0.97166	ENSG00000151117	transmembrane protein 86A [Source:HGNC Symbol;Acc:26890]	26890	TMEM86A
comp47375_c0_seq1|m.308265	cds.comp47375_c0_seq1|m.308265	ENSP00000432812	0	1	428	139	566	850	429	568	428	94.16	97.9	99.7669	75.3521	1.32401	ENSG00000198431	thioredoxin reductase 1 [Source:HGNC Symbol;Acc:12437]	12437	TXNRD1
Contig3050|m.21527	cds.Contig3050|m.21527	ENSP00000322991	0	17	402	8	392	686	403	392	386	84.46	92.49	95.7816	98.2143	0.975231	ENSG00000105552	branched chain amino-acid transaminase 2, mitochondrial [Source:HGNC Symbol;Acc:977]	977	BCAT2
comp47676_c1_seq1|m.317916	cds.comp47676_c1_seq1|m.317916	ENSP00000273359	0	23	315	14	306	513	316	306	293	88.05	93.17	92.7215	95.7516	0.968354	ENSG00000144827	abhydrolase domain containing 10 [Source:HGNC Symbol;Acc:25656]	25656	ABHD10
comp41754_c0_seq1|m.196477	cds.comp41754_c0_seq1|m.196477	ENSP00000282050	0	72	603	22	553	1065	604	553	532	98.68	99.25	88.0795	96.2025	0.915563	ENSG00000152234	ATP synthase, H+ transporting, mitochondrial F1 complex, alpha subunit 1, cardiac muscle [Source:HGNC Symbol;Acc:823]	823	ATP5A1
comp49519_c0_seq1|m.393488	cds.comp49519_c0_seq1|m.393488	ENSP00000355568	0	31	521	100	587	572	522	587	491	94.3	95.52	94.0613	83.1346	1.13143	ENSG00000168264	interferon regulatory factor 2 binding protein 2 [Source:HGNC Symbol;Acc:21729]	21729	IRF2BP2
Contig6169|m.52097	cds.Contig6169|m.52097	ENSP00000428714	0	19	1053	247	1278	1573	1054	1278	1035	76.23	86.67	98.1973	80.7512	1.21605	ENSG00000105339	DENN/MADD domain containing 3 [Source:HGNC Symbol;Acc:29134]	29134	DENND3
comp40531_c0_seq1|m.186256	cds.comp40531_c0_seq1|m.186256	ENSP00000355361	4e-164	54	374	1	323	468	375	323	323	80.5	88.85	85.6	100	0.856	ENSG00000196776	CD47 molecule [Source:HGNC Symbol;Acc:1682]	1682	CD47
comp41096_c1_seq4|m.190785	cds.comp41096_c1_seq4|m.190785	ENSP00000377494	3e-148	1	199	1	199	415	200	199	199	99.5	99.5	99.5	100	0.995	ENSG00000144834	transgelin 3 [Source:HGNC Symbol;Acc:29868]	29868	TAGLN3
comp40941_c2_seq3|m.189689	cds.comp40941_c2_seq3|m.189689	ENSP00000264538	0	68	459	38	429	658	460	429	392	92.6	96.17	85.2174	91.3753	0.932609	ENSG00000114446	intraflagellar transport 57 homolog (Chlamydomonas) [Source:HGNC Symbol;Acc:17367]	17367	IFT57
Contig8196|m.76348	cds.Contig8196|m.76348	ENSP00000362656	0	1	758	1	767	954	759	767	767	83.96	90.74	99.8682	100	0.998682	ENSG00000136935	golgin A1 [Source:HGNC Symbol;Acc:4424]	4424	GOLGA1
comp46578_c2_seq1|m.286866	cds.comp46578_c2_seq1|m.286866	ENSP00000438205	3e-119	1	410	1	431	359	411	431	434	58.06	68.43	99.7567	100	0.997567	ENSG00000111261	MANSC domain containing 1 [Source:HGNC Symbol;Acc:25505]	25505	MANSC1
Contig9153|m.89631	cds.Contig9153|m.89631	ENSP00000332931	0	87	1059	1	973	1819	1060	973	973	97.43	98.66	91.7925	100	0.917925	ENSG00000183023	solute carrier family 8 (sodium/calcium exchanger), member 1 [Source:HGNC Symbol;Acc:11068]	11068	SLC8A1
comp11198_c0_seq1|m.109799	cds.comp11198_c0_seq1|m.109799	ENSP00000454783	0	1	357	124	480	729	358	480	357	98.32	99.72	99.7207	74.375	1.34078	ENSG00000103647	coronin, actin binding protein, 2B [Source:HGNC Symbol;Acc:2256]	2256	CORO2B
comp42965_c0_seq1|m.210120	cds.comp42965_c0_seq1|m.210120	ENSP00000263780	2e-113	1	213	1	213	328	214	213	213	99.06	100	99.5327	100	0.995327	ENSG00000083937	charged multivesicular body protein 2B [Source:HGNC Symbol;Acc:24537]	24537	CHMP2B
comp45318_c0_seq2|m.248359	cds.comp45318_c0_seq2|m.248359	ENSP00000235307	1e-83	1	121	1	121	244	122	121	121	95.87	100	99.1803	100	0.991803	ENSG00000116667	chromosome 1 open reading frame 21 [Source:HGNC Symbol;Acc:15494]	15494	C1orf21
comp54330_c0_seq1|m.517056	cds.comp54330_c0_seq1|m.517056	ENSP00000295049	0	1	496	1	501	827	497	501	501	86.23	91.82	99.7988	100	0.997988	ENSG00000162944	raftlin family member 2 [Source:HGNC Symbol;Acc:26402]	26402	RFTN2
comp47859_c0_seq1|m.324122	cds.comp47859_c0_seq1|m.324122	ENSP00000341327	0	1	442	1	440	783	443	440	442	92.53	96.38	99.7743	100	0.997743	ENSG00000180008	suppressor of cytokine signaling 4 [Source:HGNC Symbol;Acc:19392]	19392	SOCS4
comp47596_c0_seq8|m.315363	cds.comp47596_c0_seq8|m.315363	ENSP00000328103	0	28	1014	1	985	1601	1015	985	987	93.52	96.66	97.2414	100	0.972414	ENSG00000184708	eukaryotic translation initiation factor 4E nuclear import factor 1 [Source:HGNC Symbol;Acc:16687]	16687	EIF4ENIF1
Contig9228|m.90847	cds.Contig9228|m.90847	ENSP00000411849	0	1	1753	1	1752	3202	1754	1752	1753	92.58	96.18	99.943	100	0.99943	ENSG00000134313	kinase D-interacting substrate, 220kDa [Source:HGNC Symbol;Acc:29508]	29508	KIDINS220
comp47994_c1_seq1|m.329296	cds.comp47994_c1_seq1|m.329296	ENSP00000355827	0	65	360	61	356	536	373	368	296	99.66	99.66	79.3566	80.4348	0.986595	ENSG00000143756	F-box protein 28 [Source:HGNC Symbol;Acc:29046]	29046	FBXO28
Contig1837|m.11059	cds.Contig1837|m.11059	ENSP00000391432	0	1	516	1	517	843	517	517	517	92.46	96.71	99.8066	100	0.998066	ENSG00000185946	RNA-binding region (RNP1, RRM) containing 3 [Source:HGNC Symbol;Acc:18666]	18666	RNPC3
Contig8170|m.75993	cds.Contig8170|m.75993	ENSP00000233336	0	26	402	1	377	705	403	377	377	95.76	98.14	93.5484	100	0.935484	ENSG00000114999	tubulin tyrosine ligase [Source:HGNC Symbol;Acc:21586]	21586	TTL
comp41847_c0_seq1|m.197522	cds.comp41847_c0_seq1|m.197522	ENSP00000261465	4e-164	1	278	1	278	463	293	292	278	84.89	95.32	94.8805	95.2055	0.996587	ENSG00000117594	hydroxysteroid (11-beta) dehydrogenase 1 [Source:HGNC Symbol;Acc:5208]	5208	HSD11B1
comp47700_c0_seq1|m.318996	cds.comp47700_c0_seq1|m.318996	ENSP00000355988	0	1	467	1	467	914	468	467	467	98.72	99.36	99.7863	100	0.997863	ENSG00000117595	interferon regulatory factor 6 [Source:HGNC Symbol;Acc:6121]	6121	IRF6
comp43498_c2_seq1|m.217522	cds.comp43498_c2_seq1|m.217522	ENSP00000348110	0	77	689	1	615	1013	690	615	615	91.38	95.28	88.8406	100	0.888406	ENSG00000013374	negative regulator of ubiquitin-like proteins 1 [Source:HGNC Symbol;Acc:17623]	17623	NUB1
comp48877_c1_seq1|m.369554	cds.comp48877_c1_seq1|m.369554	ENSP00000419005	0	22	668	110	756	1212	669	756	648	91.98	95.06	96.7115	85.582	1.13004	ENSG00000117597	digestive organ expansion factor homolog (zebrafish) [Source:HGNC Symbol;Acc:28440]	28440	DIEXF
Contig8826|m.85026	cds.Contig8826|m.85026	ENSP00000240185	0	1	414	1	414	597	415	414	414	97.34	99.28	99.759	100	0.99759	ENSG00000120948	TAR DNA binding protein [Source:HGNC Symbol;Acc:11571]	11571	TARDBP
comp46112_c0_seq3|m.269772	cds.comp46112_c0_seq3|m.269772	ENSP00000202834	3e-59	1	120	1	120	183	121	120	120	97.5	99.17	99.1736	100	0.991736	ENSG00000089063	transmembrane protein 230 [Source:HGNC Symbol;Acc:15876]	15876	TMEM230
comp50397_c3_seq1|m.447304	cds.comp50397_c3_seq1|m.447304	ENSP00000225873	0	1	359	1	359	642	360	359	359	92.48	96.38	99.7222	100	0.997222	ENSG00000108733	peroxisomal biogenesis factor 12 [Source:HGNC Symbol;Acc:8854]	8854	PEX12
Contig7103|m.63544	cds.Contig7103|m.63544	ENSP00000269701	0	1	593	75	692	659	594	692	619	74.15	81.1	99.8316	89.3064	1.11786	ENSG00000105127	A kinase (PRKA) anchor protein 8 [Source:HGNC Symbol;Acc:378]	378	AKAP8
comp38609_c0_seq1|m.173081	cds.comp38609_c0_seq1|m.173081	ENSP00000368458	0	1	261	1	261	531	262	261	261	98.85	98.85	99.6183	100	0.996183	ENSG00000132646	proliferating cell nuclear antigen [Source:HGNC Symbol;Acc:8729]	8729	PCNA
comp44648_c0_seq3|m.234592	cds.comp44648_c0_seq3|m.234592	ENSP00000361473	0	1	1064	1	1064	1902	1065	1064	1064	95.96	97.74	99.9061	100	0.999061	ENSG00000066135	lysine (K)-specific demethylase 4A [Source:HGNC Symbol;Acc:22978]	22978	KDM4A
Contig5428|m.44705	cds.Contig5428|m.44705	ENSP00000332123	0	1	670	1	673	783	671	673	673	95.84	96.73	99.851	100	0.99851	ENSG00000088899	Homo sapiens leucine zipper, putative tumor suppressor family member 3 (LZTS3), transcript variant 2, mRNA. [Source:RefSeq mRNA;Acc:NM_001282533]	X	X
comp37200_c0_seq1|m.165314	cds.comp37200_c0_seq1|m.165314	ENSP00000363018	4e-144	14	230	1	217	407	231	217	217	100	100	93.9394	100	0.939394	ENSG00000198755	ribosomal protein L10a [Source:HGNC Symbol;Acc:10299]	10299	RPL10A
comp46056_c0_seq1|m.268942	cds.comp46056_c0_seq1|m.268942	ENSP00000392604	0	1	424	1	424	685	425	424	424	88.44	91.51	99.7647	100	0.997647	ENSG00000124302	carbohydrate (N-acetylgalactosamine 4-0) sulfotransferase 8 [Source:HGNC Symbol;Acc:15993]	15993	CHST8
comp41170_c0_seq1|m.191214	cds.comp41170_c0_seq1|m.191214	ENSP00000355470	0	1	702	1	725	987	703	725	726	76.31	82.37	99.8578	100	0.998578	ENSG00000162852	consortin, connexin sorting protein [Source:HGNC Symbol;Acc:26486]	26486	CNST
comp48223_c1_seq1|m.337946	cds.comp48223_c1_seq1|m.337946	ENSP00000368516	0	13	928	36	951	1722	929	951	916	96.62	98.25	98.6006	96.3197	1.02368	ENSG00000205213	leucine-rich repeat containing G protein-coupled receptor 4 [Source:HGNC Symbol;Acc:13299]	13299	LGR4
comp50102_c1_seq3|m.425786	cds.comp50102_c1_seq3|m.425786	ENSP00000350199	0	1	874	76	949	1615	875	949	874	97.71	98.74	99.8857	92.0969	1.08457	ENSG00000100280	adaptor-related protein complex 1, beta 1 subunit [Source:HGNC Symbol;Acc:554]	554	AP1B1
comp50102_c1_seq2|m.425769	cds.comp50102_c1_seq2|m.425769	ENSP00000474511	0	1	951	1	951	1811	952	951	951	99.89	100	99.895	100	0.99895	ENSG00000270478	adaptor-related protein complex 2, beta 1 subunit [Source:HGNC Symbol;Acc:563]	563	AP2B1
comp33709_c0_seq1|m.150367	cds.comp33709_c0_seq1|m.150367	ENSP00000369456	2e-131	23	215	1	193	374	231	194	193	92.75	94.82	83.5498	99.4845	0.839827	ENSG00000125877	inosine triphosphatase (nucleoside triphosphate pyrophosphatase) [Source:HGNC Symbol;Acc:6176]	6176	ITPA
Contig9143|m.89444	cds.Contig9143|m.89444	ENSP00000345772	0	45	468	12	435	700	469	435	424	97.41	99.06	90.4051	97.4713	0.927505	ENSG00000007866	TEA domain family member 3 [Source:HGNC Symbol;Acc:11716]	11716	TEAD3
Contig9146|m.89478	cds.Contig9146|m.89478	ENSP00000437928	1e-134	1	220	91	319	386	221	319	233	79.83	86.27	99.5475	71.7868	1.38671	ENSG00000074219	TEA domain family member 2 [Source:HGNC Symbol;Acc:11715]	11715	TEAD2
comp40822_c0_seq6|m.188672	cds.comp40822_c0_seq6|m.188672	ENSP00000221459	9e-133	12	215	4	207	377	216	207	204	99.51	99.51	94.4444	98.5507	0.958333	ENSG00000104863	lin-7 homolog B (C. elegans) [Source:HGNC Symbol;Acc:17788]	17788	LIN7B
comp49080_c4_seq1|m.375765	cds.comp49080_c4_seq1|m.375765	ENSP00000278193	2e-127	1	197	1	197	362	198	197	197	100	100	99.4949	100	0.994949	ENSG00000148943	lin-7 homolog C (C. elegans) [Source:HGNC Symbol;Acc:17789]	17789	LIN7C
comp41055_c0_seq1|m.190404	cds.comp41055_c0_seq1|m.190404	ENSP00000474230	2e-149	52	254	1	203	421	255	203	203	100	100	79.6078	100	0.796078	ENSG00000270885	RAS-like, family 10, member B [Source:HGNC Symbol;Acc:30295]	30295	RASL10B
comp44860_c0_seq2|m.238157	cds.comp44860_c0_seq2|m.238157	ENSP00000336799	0	59	490	1	432	877	508	451	432	100	100	85.0394	95.7871	0.887795	ENSG00000123416	tubulin, alpha 1b [Source:HGNC Symbol;Acc:18809]	18809	TUBA1B
comp46136_c1_seq2|m.270125	cds.comp46136_c1_seq2|m.270125	ENSP00000387248	0	1	903	1	903	1691	904	903	903	98.01	99.34	99.8894	100	0.998894	ENSG00000079156	oxysterol binding protein-like 6 [Source:HGNC Symbol;Acc:16388]	16388	OSBPL6
comp43606_c0_seq1|m.218705	cds.comp43606_c0_seq1|m.218705	ENSP00000255174	0	55	346	1	292	543	347	292	292	90.75	93.49	84.1499	100	0.841499	ENSG00000132823	oxidative stress responsive serine-rich 1 [Source:HGNC Symbol;Acc:16105]	16105	OSER1
comp45227_c0_seq2|m.246196	cds.comp45227_c0_seq2|m.246196	ENSP00000398497	0	1	388	1	388	542	389	388	388	70.88	80.93	99.7429	100	0.997429	ENSG00000129317	pseudouridylate synthase 7 homolog (S. cerevisiae)-like [Source:HGNC Symbol;Acc:25276]	25276	PUS7L
comp48109_c1_seq1|m.333315	cds.comp48109_c1_seq1|m.333315	ENSP00000289359	2e-152	22	269	1	247	431	284	249	248	87.1	92.34	87.3239	99.1968	0.88031	ENSG00000158411	MIT, microtubule interacting and transport, domain containing 1 [Source:HGNC Symbol;Acc:25207]	25207	MITD1
Contig7826|m.71941	cds.Contig7826|m.71941	ENSP00000380037	2e-153	15	276	1	262	434	277	262	262	83.21	91.22	94.5848	100	0.945848	ENSG00000197296	fat storage-inducing transmembrane protein 2 [Source:HGNC Symbol;Acc:16135]	16135	FITM2
comp47564_c0_seq6|m.313874	cds.comp47564_c0_seq6|m.313874	ENSP00000446490	0	1	460	1	460	778	461	460	460	88.26	93.7	99.7831	100	0.997831	ENSG00000198001	interleukin-1 receptor-associated kinase 4 [Source:HGNC Symbol;Acc:17967]	17967	IRAK4
comp50625_c0_seq1|m.458135	cds.comp50625_c0_seq1|m.458135	ENSP00000351520	0	1	617	1	616	1209	618	616	617	96.43	98.38	99.8382	100	0.998382	ENSG00000197217	ectonucleoside triphosphate diphosphohydrolase 4 [Source:HGNC Symbol;Acc:14573]	14573	ENTPD4
Contig9243|m.91157	cds.Contig9243|m.91157	ENSP00000345477	0	1	349	1	349	704	351	350	349	94.84	96.85	99.4302	99.7143	0.997151	ENSG00000157350	ST3 beta-galactoside alpha-2,3-sialyltransferase 2 [Source:HGNC Symbol;Acc:10863]	10863	ST3GAL2
comp42835_c0_seq2|m.208283	cds.comp42835_c0_seq2|m.208283	ENSP00000390891	5e-98	1	161	31	191	286	162	191	161	86.34	92.55	99.3827	84.2932	1.17901	ENSG00000241962	chromosome 2 open reading frame 15 [Source:HGNC Symbol;Acc:28436]	28436	C2orf15
comp51221_c1_seq26|m.491616	cds.comp51221_c1_seq26|m.491616	ENSP00000429200	0	1	339	1	338	599	340	338	339	92.33	96.46	99.7059	100	0.997059	ENSG00000147454	solute carrier family 25 (mitochondrial iron transporter), member 37 [Source:HGNC Symbol;Acc:29786]	29786	SLC25A37
comp48487_c0_seq1|m.352327	cds.comp48487_c0_seq1|m.352327	ENSP00000370737	0	1	1020	1	1020	1865	1021	1020	1020	93.33	95.98	99.9021	100	0.999021	ENSG00000178445	glycine dehydrogenase (decarboxylating) [Source:HGNC Symbol;Acc:4313]	4313	GLDC
comp38784_c0_seq1|m.174162	cds.comp38784_c0_seq1|m.174162	ENSP00000321058	0	23	380	27	384	716	381	384	358	96.37	97.21	93.9633	93.2292	1.00787	ENSG00000151239	twinfilin actin-binding protein 1 [Source:HGNC Symbol;Acc:9620]	9620	TWF1
comp45072_c0_seq20|m.243328	cds.comp45072_c0_seq20|m.243328	ENSP00000354867	0	17	349	1	333	630	350	333	333	100	100	95.1429	100	0.951429	ENSG00000112531	QKI, KH domain containing, RNA binding [Source:HGNC Symbol;Acc:21100]	21100	QKI
comp51505_c0_seq1|m.511654	cds.comp51505_c0_seq1|m.511654	ENSP00000302728	0	14	655	9	651	1073	657	651	643	82.43	89.42	97.7169	98.7711	0.989327	ENSG00000169919	glucuronidase, beta [Source:HGNC Symbol;Acc:4696]	4696	GUSB
comp46523_c0_seq1|m.285347	cds.comp46523_c0_seq1|m.285347	ENSP00000216121	0	12	295	1	284	523	296	284	284	95.07	96.13	95.9459	100	0.959459	ENSG00000184117	nipsnap homolog 1 (C. elegans) [Source:HGNC Symbol;Acc:7827]	7827	NIPSNAP1
Contig4093|m.31760	cds.Contig4093|m.31760	ENSP00000266534	0	1	514	1	514	829	515	514	514	95.91	97.86	99.8058	100	0.998058	ENSG00000139173	transmembrane protein 117 [Source:HGNC Symbol;Acc:25308]	25308	TMEM117
comp44196_c0_seq1|m.227437	cds.comp44196_c0_seq1|m.227437	ENSP00000440485	2e-144	1	223	1	223	407	224	223	223	86.1	93.27	99.5536	100	0.995536	ENSG00000110801	proteasome (prosome, macropain) 26S subunit, non-ATPase, 9 [Source:HGNC Symbol;Acc:9567]	9567	PSMD9
comp44078_c0_seq1|m.226026	cds.comp44078_c0_seq1|m.226026	ENSP00000383009	0	1	449	1	449	858	450	449	449	99.55	99.55	99.7778	100	0.997778	ENSG00000198081	zinc finger and BTB domain containing 14 [Source:HGNC Symbol;Acc:12860]	12860	ZBTB14
Contig2821|m.19549	cds.Contig2821|m.19549	ENSP00000456935	2e-177	1	340	1	341	501	341	341	342	90.06	93.86	99.7067	100	0.997067	ENSG00000169217	CD2 (cytoplasmic tail) binding protein 2 [Source:HGNC Symbol;Acc:1656]	1656	CD2BP2
Contig8134|m.75480	cds.Contig8134|m.75480	ENSP00000315775	0	3	790	2	789	1512	791	789	788	96.45	98.1	99.6207	99.8733	0.997472	ENSG00000103051	component of oligomeric golgi complex 4 [Source:HGNC Symbol;Acc:18620]	18620	COG4
comp47553_c0_seq1|m.313611	cds.comp47553_c0_seq1|m.313611	ENSP00000349291	0	18	1274	1	1250	2136	1275	1250	1257	91.25	94.03	98.5882	100	0.985882	ENSG00000197226	TBC1 domain family, member 9B (with GRAM domain) [Source:HGNC Symbol;Acc:29097]	29097	TBC1D9B
comp50053_c1_seq1|m.423019	cds.comp50053_c1_seq1|m.423019	ENSP00000280258	0	48	431	1	383	714	432	383	384	94.01	95.57	88.8889	100	0.888889	ENSG00000150687	protease, serine, 23 [Source:HGNC Symbol;Acc:14370]	14370	PRSS23
comp48684_c0_seq1|m.361487	cds.comp48684_c0_seq1|m.361487	ENSP00000323775	0	37	507	6	477	712	508	477	472	88.77	91.53	92.7165	98.9518	0.936987	ENSG00000089916	G patch domain containing 2-like [Source:HGNC Symbol;Acc:20210]	20210	GPATCH2L
comp50643_c1_seq1|m.459088	cds.comp50643_c1_seq1|m.459088	ENSP00000420863	0	38	498	1	461	768	499	461	461	87.64	93.71	92.3848	100	0.923848	ENSG00000164300	serine incorporator 5 [Source:HGNC Symbol;Acc:18825]	18825	SERINC5
comp41957_c1_seq1|m.198551	cds.comp41957_c1_seq1|m.198551	ENSP00000381992	0	39	455	22	438	813	456	438	417	100	100	91.4474	95.2055	0.960526	ENSG00000122545	septin 7 [Source:HGNC Symbol;Acc:1717]	1717	SEPT7
comp14405_c0_seq1|m.113999	cds.comp14405_c0_seq1|m.113999	ENSP00000430237	0	1	410	10	419	847	411	419	410	99.51	99.51	99.7567	97.852	1.01946	ENSG00000113269	ring finger protein 130 [Source:HGNC Symbol;Acc:18280]	18280	RNF130
comp45117_c0_seq5|m.244131	cds.comp45117_c0_seq5|m.244131	ENSP00000305790	0	1	1217	1	1217	2487	1218	1217	1217	100	100	99.9179	100	0.999179	ENSG00000189091	splicing factor 3b, subunit 3, 130kDa [Source:HGNC Symbol;Acc:10770]	10770	SF3B3
Contig2631|m.17918	cds.Contig2631|m.17918	ENSP00000329357	0	1	781	8	785	954	782	785	781	94.11	95.77	99.8721	99.1083	1.00771	ENSG00000185591	Sp1 transcription factor [Source:HGNC Symbol;Acc:11205]	11205	SP1
comp45537_c0_seq1|m.254624	cds.comp45537_c0_seq1|m.254624	ENSP00000411352	0	1	339	1	339	679	340	339	339	97.94	98.82	99.7059	100	0.997059	ENSG00000182718	annexin A2 [Source:HGNC Symbol;Acc:537]	537	ANXA2
Contig8043|m.74326	cds.Contig8043|m.74326	ENSP00000242839	0	1	1186	1	1187	2074	1206	1465	1187	86.35	92.08	98.3416	81.0239	1.21374	ENSG00000123191	ATPase, Cu++ transporting, beta polypeptide [Source:HGNC Symbol;Acc:870]	870	ATP7B
Contig8847|m.85372	cds.Contig8847|m.85372	ENSP00000216181	0	1	1487	474	1960	2317	1488	1960	1487	96.84	98.52	99.9328	75.8673	1.3172	ENSG00000100345	myosin, heavy chain 9, non-muscle [Source:HGNC Symbol;Acc:7579]	7579	MYH9
comp49373_c1_seq3|m.388805	cds.comp49373_c1_seq3|m.388805	ENSP00000261520	0	1	974	1	982	1542	975	982	983	85.25	90.84	99.8974	100	0.998974	ENSG00000128915	NMDA receptor regulated 2 [Source:HGNC Symbol;Acc:29885]	29885	NARG2
comp48757_c1_seq3|m.364771	cds.comp48757_c1_seq3|m.364771	ENSP00000307697	0	1	681	1	681	1165	682	681	681	80.76	88.84	99.8534	100	0.998534	ENSG00000168306	acyl-CoA oxidase 2, branched chain [Source:HGNC Symbol;Acc:120]	120	ACOX2
comp46229_c1_seq8|m.277491	cds.comp46229_c1_seq8|m.277491	ENSP00000245407	0	18	574	1	557	1001	575	557	557	90.13	96.59	96.8696	100	0.968696	ENSG00000197375	solute carrier family 22 (organic cation/carnitine transporter), member 5 [Source:HGNC Symbol;Acc:10969]	10969	SLC22A5
comp47165_c0_seq2|m.302770	cds.comp47165_c0_seq2|m.302770	ENSP00000419124	6e-74	50	196	29	175	225	197	175	147	93.2	97.28	74.6193	84	0.888325	ENSG00000168309	family with sequence similarity 107, member A [Source:HGNC Symbol;Acc:30827]	30827	FAM107A
comp42100_c0_seq1|m.199845	cds.comp42100_c0_seq1|m.199845	ENSP00000306328	0	29	344	6	321	629	345	321	316	96.2	98.73	91.5942	98.4424	0.930435	ENSG00000171612	solute carrier family 25 (pyrimidine nucleotide carrier), member 33 [Source:HGNC Symbol;Acc:29681]	29681	SLC25A33
comp42093_c0_seq1|m.199775	cds.comp42093_c0_seq1|m.199775	ENSP00000384406	0	66	389	1	325	577	390	325	327	89.6	93.58	83.0769	100	0.830769	ENSG00000125347	interferon regulatory factor 1 [Source:HGNC Symbol;Acc:6116]	6116	IRF1
comp41523_c0_seq1|m.194440	cds.comp41523_c0_seq1|m.194440	ENSP00000246337	0	23	389	1	367	691	390	367	367	94.55	97.55	94.1026	100	0.941026	ENSG00000126088	uroporphyrinogen decarboxylase [Source:HGNC Symbol;Acc:12591]	12591	UROD
Contig5848|m.48671	cds.Contig5848|m.48671	ENSP00000344503	0	12	572	1	560	689	575	666	561	89.3	93.58	97.5652	84.0841	1.16033	ENSG00000188807	transmembrane protein 201 [Source:HGNC Symbol;Acc:33719]	33719	TMEM201
comp46874_c1_seq3|m.295358	cds.comp46874_c1_seq3|m.295358	ENSP00000363869	0	14	405	14	399	585	406	399	392	77.81	86.99	96.5517	96.7419	0.998035	ENSG00000155659	V-set and immunoglobulin domain containing 4 [Source:HGNC Symbol;Acc:17032]	17032	VSIG4
comp44586_c0_seq1|m.233832	cds.comp44586_c0_seq1|m.233832	ENSP00000262097	0	28	422	1	395	682	423	395	395	85.57	94.68	93.3806	100	0.933806	ENSG00000104763	N-acylsphingosine amidohydrolase (acid ceramidase) 1 [Source:HGNC Symbol;Acc:735]	735	ASAH1
Contig1162|m.5968	cds.Contig1162|m.5968	ENSP00000433769	0	7	314	97	404	637	315	404	308	98.05	99.35	97.7778	76.2376	1.28254	ENSG00000187954	cysteine/histidine-rich 1 [Source:HGNC Symbol;Acc:17806]	17806	CYHR1
comp48405_c0_seq1|m.348869	cds.comp48405_c0_seq1|m.348869	ENSP00000331640	6e-119	11	223	1	213	342	224	213	213	75.59	87.32	95.0893	100	0.950893	ENSG00000184857	transmembrane protein 186 [Source:HGNC Symbol;Acc:24530]	24530	TMEM186
comp49537_c0_seq2|m.393972	cds.comp49537_c0_seq2|m.393972	ENSP00000349174	0	1	460	1	460	748	461	460	460	89.78	93.26	99.7831	100	0.997831	ENSG00000138821	solute carrier family 39 (zinc transporter), member 8 [Source:HGNC Symbol;Acc:20862]	20862	SLC39A8
comp44365_c0_seq1|m.229939	cds.comp44365_c0_seq1|m.229939	ENSP00000305922	0	1	551	1	551	1004	552	551	551	91.83	94.92	99.8188	100	0.998188	ENSG00000172456	FGGY carbohydrate kinase domain containing [Source:HGNC Symbol;Acc:25610]	25610	FGGY
Contig7021|m.62413	cds.Contig7021|m.62413	ENSP00000268261	8e-120	23	197	1	175	345	217	246	175	96.57	98.29	80.6452	71.1382	1.13364	ENSG00000140650	phosphomannomutase 2 [Source:HGNC Symbol;Acc:9115]	9115	PMM2
comp42300_c0_seq1|m.202033	cds.comp42300_c0_seq1|m.202033	ENSP00000380982	0	21	667	1	648	1053	668	648	648	91.05	95.06	96.8563	100	0.968563	ENSG00000080608	KIAA0020 [Source:HGNC Symbol;Acc:29676]	29676	KIAA0020
comp48957_c5_seq2|m.372035	cds.comp48957_c5_seq2|m.372035	ENSP00000389094	0	1	1207	1	1204	2274	1208	1204	1207	96.52	98.09	99.9172	100	0.999172	ENSG00000075420	fibronectin type III domain containing 3B [Source:HGNC Symbol;Acc:24670]	24670	FNDC3B
comp50789_c3_seq1|m.464254	cds.comp50789_c3_seq1|m.464254	ENSP00000355963	0	1	371	1	370	711	372	370	371	94.07	98.11	99.7312	100	0.997312	ENSG00000123684	lysophosphatidylglycerol acyltransferase 1 [Source:HGNC Symbol;Acc:28985]	28985	LPGAT1
comp45204_c0_seq1|m.245851	cds.comp45204_c0_seq1|m.245851	ENSP00000360247	0	17	502	17	502	811	503	502	486	80.25	90.33	96.6203	96.8127	0.998012	ENSG00000134716	cytochrome P450, family 2, subfamily J, polypeptide 2 [Source:HGNC Symbol;Acc:2634]	2634	CYP2J2
comp48331_c4_seq5|m.346921	cds.comp48331_c4_seq5|m.346921	ENSP00000447488	2e-134	21	229	1	209	384	275	233	209	100	100	76	89.6996	0.847273	ENSG00000111052	lin-7 homolog A (C. elegans) [Source:HGNC Symbol;Acc:17787]	17787	LIN7A
comp43252_c0_seq1|m.214038	cds.comp43252_c0_seq1|m.214038	ENSP00000424328	0	7	428	1	434	614	429	439	434	80.88	86.41	98.3683	98.861	0.995016	ENSG00000112996	mitochondrial ribosomal protein S30 [Source:HGNC Symbol;Acc:8769]	8769	MRPS30
comp42210_c0_seq1|m.201077	cds.comp42210_c0_seq1|m.201077	ENSP00000260361	0	1	328	1	327	551	329	327	328	82.01	87.5	99.696	100	0.99696	ENSG00000137806	NADH dehydrogenase (ubiquinone) complex I, assembly factor 1 [Source:HGNC Symbol;Acc:18828]	18828	NDUFAF1
comp39646_c0_seq1|m.179873	cds.comp39646_c0_seq1|m.179873	ENSP00000379815	0	23	492	23	490	676	511	508	470	84.89	88.72	91.9765	92.126	0.998378	ENSG00000181284	transmembrane protein 102 [Source:HGNC Symbol;Acc:26722]	26722	TMEM102
comp34198_c0_seq4|m.152247	cds.comp34198_c0_seq4|m.152247	ENSP00000262291	0	37	442	1	406	731	443	406	406	97.54	98.77	91.6479	100	0.916479	ENSG00000062716	vacuole membrane protein 1 [Source:HGNC Symbol;Acc:29559]	29559	VMP1
Contig6445|m.55594	cds.Contig6445|m.55594	ENSP00000433484	1e-165	1	302	1	302	468	303	302	302	96.03	98.68	99.67	100	0.9967	ENSG00000136874	syntaxin 17 [Source:HGNC Symbol;Acc:11432]	11432	STX17
Contig1775|m.10513	cds.Contig1775|m.10513	ENSP00000385519	3e-175	1	371	1	374	498	373	375	375	72.53	81.6	99.4638	99.7333	0.997298	ENSG00000170458	CD14 molecule [Source:HGNC Symbol;Acc:1628]	1628	CD14
comp43264_c0_seq1|m.214142	cds.comp43264_c0_seq1|m.214142	ENSP00000276055	0	1	486	1	486	714	487	486	486	95.27	97.33	99.7947	100	0.997947	ENSG00000147119	carbohydrate (N-acetylglucosamine 6-O) sulfotransferase 7 [Source:HGNC Symbol;Acc:13817]	13817	CHST7
comp42043_c1_seq1|m.199279	cds.comp42043_c1_seq1|m.199279	ENSP00000321026	3e-91	1	224	1	228	272	225	228	228	88.16	90.79	99.5556	100	0.995556	ENSG00000153714	leucine rich adaptor protein 1-like [Source:HGNC Symbol;Acc:31452]	31452	LURAP1L
comp47644_c2_seq9|m.317216	cds.comp47644_c2_seq9|m.317216	ENSP00000262455	0	66	471	1	406	798	472	406	406	96.8	99.26	86.0169	100	0.860169	ENSG00000023318	endoplasmic reticulum protein 44 [Source:HGNC Symbol;Acc:18311]	18311	ERP44
[truncated: 7,814 more rows]

## Sheet: rabbit
contig_id_nucleotide	contig_id_pep	Ensembl_prot_id_rabbit	Blastp_Evalue_rabbit	qstart_rabbit	qend_rabbit	sstart_rabbit	send_rabbit	bitscore_rabbit	qlen_rabbit	slen_rabbit	aln_length_rabbit	pident_rabbit	ppos_rabbit	%query_aligned_rabbit	%subject_aligned_rabbit	ratio_query/subject_coverage_rabbit	Ensembl_gene_id_rabbit	Description_rabbit
[truncated: 8,264 more rows]
