# Supplementary material for: SNP Identification through Transcriptome Analysis of the European Brown Hare (Lepus europaeus): Cellular Energetics and Mother’s Curse
Source: PLoS One. 2016 Jul 26;11(7):e0159939. doi: 10.1371/journal.pone.0159939 (PMC4961287; doi:10.1371/journal.pone.0159939)
Supplement: S2 Table — An excel file that contains the following worksheets: (i) differentiating_SNPs_2popul: This worksheet contains the 2050 identified polymorphisms that separate the two populations (European vs Anatolian). (ii) 69608_polymorphic_sites: This worksheet contains the 69608 identified polymorphic sites found in 7755 out of 9496 brown hare sequences. (iii) 7755_genes-cds: This worksheet contains the 7755 brown hare sequences and their annotation (based on Blast) for which we found the 69608 polymorphisms. (iv) effect_of_coverage_on_SNP_detec: This worksheet shows the effect of coverage (average number of reads/cds) on the detection of SNPs within a cds. (v) Primers_Sanger_validation: This worksheet contains the primer pairs designed for validating with Sanger sequencing a selected subset of RNA-Seq identified SNPs. (vi) Sanger validation: This worksheet contains the results from the Sanger validation for a selected set of genes. (XLSX) [file pone.0159939.s005.xlsx]

## Sheet: differentiating_SNPs_2popul
Contig_id_nucleotide_seq_in_S1_FASTA_file	contig_id_protein_seq_in_S2_FASTA_file	SNP_position_in_nucleotide_Sequence	Reference_allele	Alternative_allele	QUALITY_SCORE	H1_sample_genotype	H1_sample_read_count_for_alleles	H2_sample_genotype	H2_sample_read_count_for_alleles	H3_sample_genotype	H3_sample_read_count_for_alleles	H456_pooled_sample_genotype	H456_pooled_sample_read_count_for_alleles	Number_of_highly_confident_(from 2050)_polymorphic_sites_in_that_cds	Ensembl_prot_id_of_human_homolog	Blastp_Evalue_of_human_homolog	Blastp_percent_identity_with_human_homolog	Blastp_percent_positives_with_human_homolog	%of_brown_hare_sequence_aligned_to_human_homolog	%of_human_homolog_aligned_to_brown_hare_sequence	ratio_hare/human_coverage	Ensembl_gene_id_human_homolog	Ensembl_Gene_Description_in_human_homolog	HUGO_Nomenclature_of_human_homolog	HUGO_Symbol_of_human_homolog	SNP_is_indel_or_not
comp41667_c0_seq1|m.195758	cds.comp41667_c0_seq1|m.195758	135	G	GGCA	2337.84	0/0	89,0	0/0	42,0	0/0	33,0	1/1	1,48	1	ENSP00000230685	4e-94	73.95	86.98	76.7857	92.6724	0.828571	ENSG00000019582	CD74 molecule, major histocompatibility complex, class II invariant chain [Source:HGNC Symbol;Acc:1697]	1697	CD74	indel
comp45163_c0_seq1|m.245229	cds.comp45163_c0_seq1|m.245229	2037	GAGC	G	5062.84	0/0	18,0	0/0	56,0	0/0	77,0	1/1	0,89	6	ENSP00000343450	0	93.54	95.5	98.2533	98.3125	0.999398	ENSG00000114867	eukaryotic translation initiation factor 4 gamma, 1 [Source:HGNC Symbol;Acc:3296]	3296	EIF4G1	indel
comp48488_c0_seq1|m.352337	cds.comp48488_c0_seq1|m.352337	318	TAATGGGAAA	T	1785.84	0/0	19,0	0/0	51,1	0/0	27,0	1/1	0,32	2	ENSP00000269143	0	94.76	96.29	92.9845	97.6161	0.952554	ENSG00000141385	AFG3 ATPase family member 3-like 2 (S. cerevisiae) [Source:HGNC Symbol;Acc:315]	315	AFG3L2	indel
comp51403_c0_seq2|m.508947	cds.comp51403_c0_seq2|m.508947	3804	TGAC	T	2038.84	0/0	19,0	0/0	44,0	0/0	53,0	1/1	0,38	2	ENSP00000281282	0	87.49	92.25	99.9231	100	0.999231	ENSG00000128849	cingulin-like 1 [Source:HGNC Symbol;Acc:25931]	25931	CGNL1	indel
Contig897|m.4166	cds.Contig897|m.4166	90	A	C	3898.88	0/0	18,0	0/0	90,0	0/0	37,0	1/1	0,109	1	ENSP00000364255	3e-122	83.5	87.21	93.6909	100	0.936909	ENSG00000125970	RALY heterogeneous nuclear ribonucleoprotein [Source:HGNC Symbol;Acc:15921]	15921	RALY
comp45282_c0_seq1|m.247636	cds.comp45282_c0_seq1|m.247636	113	A	C	1206.89	0/0	16,0	0/0	33,0	0/0	16,0	1/1	0,39	1	ENSP00000436585	0	89.04	94.68	99.6689	98.0456	1.01656	ENSG00000093144	enoyl CoA hydratase domain containing 1 [Source:HGNC Symbol;Acc:21489]	21489	ECHDC1
Contig1010|m.4881	cds.Contig1010|m.4881	237	A	C	5271.88	0/0	96,0	0/0	138,0	0/0	100,0	1/1	0,139	1	ENSP00000296824	2e-155	89.62	95.77	99.6169	100	0.996169	ENSG00000164366	coiled-coil domain containing 127 [Source:HGNC Symbol;Acc:30520]	30520	CCDC127
comp43684_c0_seq1|m.220040	cds.comp43684_c0_seq1|m.220040	272	A	C	1841.88	0/0	16,0	0/0	83,0	0/0	59,0	1/1	0,55	1	ENSP00000210444	0	94.38	97.75	85.3717	99.1643	0.860911	ENSG00000095380	N-acetylneuraminic acid synthase [Source:HGNC Symbol;Acc:19237]	19237	NANS
comp46064_c1_seq2|m.269020	cds.comp46064_c1_seq2|m.269020	277	A	C	6077.88	0/0	29,0	0/0	217,0	0/0	129,0	1/1	0,172	1	ENSP00000356001	4e-109	84.44	92.22	99.4475	100	0.994475	ENSG00000112110	mitochondrial ribosomal protein L18 [Source:HGNC Symbol;Acc:14477]	14477	MRPL18
comp48968_c0_seq3|m.372392	cds.comp48968_c0_seq3|m.372392	284	A	C	6150.88	1/1	0,24	1/1	0,87	1/1	0,78	0/0	46,0	1	ENSP00000334113	1e-69	51.88	65.19	95.4098	87.8788	1.0857	ENSG00000169084	dehydrogenase/reductase (SDR family) X-linked [Source:HGNC Symbol;Acc:18399]	18399	DHRSX
comp46203_c0_seq2|m.276732	cds.comp46203_c0_seq2|m.276732	310	A	C	3848.88	0/0	61,0	0/0	131,0	0/0	81,0	1/1	0,106	1	ENSP00000328436	3e-153	89.25	93.55	99.6429	100	0.996429	ENSG00000153487	inhibitor of growth family, member 1 [Source:HGNC Symbol;Acc:6062]	6062	ING1
comp45140_c0_seq1|m.244753	cds.comp45140_c0_seq1|m.244753	422	A	C	37468.9	0/0	586,0	0/0	1000,0	0/0	998,0	1/1	0,1000	1	ENSP00000364709	0	73.71	85.56	84	95.082	0.883448	ENSG00000126218	coagulation factor X [Source:HGNC Symbol;Acc:3528]	3528	F10
comp40178_c0_seq1|m.183611	cds.comp40178_c0_seq1|m.183611	427	A	C	1187.88	0/0	18,0	0/0	42,0	0/0	14,0	1/1	0,37	1	ENSP00000469946	3e-113	89.14	91.43	72.0165	75.1073	0.958848	ENSG00000269056	polysaccharide biosynthesis domain containing 1 [Source:HGNC Symbol;Acc:28790]	28790	PBDC1
Contig5832|m.48488	cds.Contig5832|m.48488	520	A	C	1172.89	0/0	12,0	0/0	14,0	0/0	15,0	1/1	0,32	1	ENSP00000296603	0	94.53	97.55	99.8563	100	0.998563	ENSG00000164187	LMBR1 domain containing 2 [Source:HGNC Symbol;Acc:25287]	25287	LMBRD2
comp43372_c1_seq1|m.216111	cds.comp43372_c1_seq1|m.216111	558	A	C	7858.88	0/0	69,0	0/0	177,0	0/0	189,0	1/1	0,209	1	ENSP00000304102	0	99.05	99.37	96.6361	96.6361	1	ENSG00000168090	COP9 signalosome subunit 6 [Source:HGNC Symbol;Acc:21749]	21749	COPS6
comp44314_c0_seq1|m.229014	cds.comp44314_c0_seq1|m.229014	582	A	C	2077.88	0/0	13,0	0/0	53,0	0/0	25,0	1/1	0,70	1	ENSP00000289119	0	96.58	98.29	93.379	100	0.93379	ENSG00000158201	abhydrolase domain containing 3 [Source:HGNC Symbol;Acc:18718]	18718	ABHD3
Contig2754|m.18988	cds.Contig2754|m.18988	609	A	C	1619.88	0/0	12,0	0/0	19,0	0/0	17,0	1/1	1,51	1	ENSP00000296144	0	85.98	94.07	99.7312	100	0.997312	ENSG00000163827	leucine rich repeat containing 2 [Source:HGNC Symbol;Acc:14676]	14676	LRRC2
comp45689_c0_seq1|m.258038	cds.comp45689_c0_seq1|m.258038	663	A	C	37868.9	0/0	999,1	0/0	999,0	0/0	998,1	1/1	0,1000	1	ENSP00000278407	0	67.56	79.13	89.5437	96.8	0.925038	ENSG00000149131	serpin peptidase inhibitor, clade G (C1 inhibitor), member 1 [Source:HGNC Symbol;Acc:1228]	1228	SERPING1
comp45501_c0_seq1|m.252253	cds.comp45501_c0_seq1|m.252253	696	A	C	31022.9	0/0	421,0	0/0	635,0	0/0	698,0	1/1	0,809	1	ENSP00000218099	0	83.77	92.42	99.784	100	0.99784	ENSG00000101981	coagulation factor IX [Source:HGNC Symbol;Acc:3551]	3551	F9
comp38796_c0_seq1|m.174208	cds.comp38796_c0_seq1|m.174208	807	A	C	4668.88	0/0	132,0	0/0	229,0	0/0	272,0	1/1	0,131	1	ENSP00000354900	0	98.23	98.59	99.6479	100	0.996479	ENSG00000169562	gap junction protein, beta 1, 32kDa [Source:HGNC Symbol;Acc:4283]	4283	GJB1
Contig4552|m.36093	cds.Contig4552|m.36093	821	A	C	1085.89	0/0	10,0	0/0	18,0	0/0	11,0	1/1	0,31	1	ENSP00000299204	0	84.34	93.06	99.7768	100	0.997768	ENSG00000166170	BCL2-associated athanogene 5 [Source:HGNC Symbol;Acc:941]	941	BAG5
comp39736_c1_seq1|m.180445	cds.comp39736_c1_seq1|m.180445	865	A	C	10535.9	0/0	88,0	0/0	316,0	0/0	243,0	1/1	0,305	1	ENSP00000326305	0	95.35	97.34	90.3904	100	0.903904	ENSG00000178537	solute carrier family 25 (carnitine/acylcarnitine translocase), member 20 [Source:HGNC Symbol;Acc:1421]	1421	SLC25A20
comp44364_c0_seq1|m.229927	cds.comp44364_c0_seq1|m.229927	885	A	C	1297.88	0/0	62,0	0/0	33,0	0/0	49,0	1/1	0,37	1	ENSP00000356548	0	87.63	92.24	99.7908	100	0.997908	ENSG00000135521	LTV1 homolog (S. cerevisiae) [Source:HGNC Symbol;Acc:21173]	21173	LTV1
comp49588_c0_seq1|m.396206	cds.comp49588_c0_seq1|m.396206	952	A	C	2648.88	0/0	48,0	0/0	66,0	0/0	68,1	1/1	0,77	1	ENSP00000363836	0	97.65	98.83	99.7076	100	0.997076	ENSG00000108100	cyclin Y [Source:HGNC Symbol;Acc:23354]	23354	CCNY
comp43478_c0_seq1|m.217342	cds.comp43478_c0_seq1|m.217342	1080	A	C	5187.88	0/0	37,0	0/0	111,0	0/0	92,0	1/1	0,146	1	ENSP00000315351	0	84.81	91.91	92.3218	97.1209	0.950586	ENSG00000180902	D-2-hydroxyglutarate dehydrogenase [Source:HGNC Symbol;Acc:28358]	28358	D2HGDH
comp50371_c0_seq3|m.446393	cds.comp50371_c0_seq3|m.446393	1759	A	C	1979.88	0/0	105,0	0/0	94,0	0/0	73,0	1/1	1,59	1	ENSP00000316109	0	74.03	82.68	97.1264	97.0588	1.0007	ENSG00000164252	angiogenic factor with G patch and FHA domains 1 [Source:HGNC Symbol;Acc:24684]	24684	AGGF1
Contig4429|m.34887	cds.Contig4429|m.34887	2173	A	C	1190.88	0/0	19,0	0/0	20,0	0/0	19,0	1/1	0,33	1	ENSP00000458954	0	91.5	95.41	99.865	100	0.99865	ENSG00000108559	nucleoporin 88kDa [Source:HGNC Symbol;Acc:8067]	8067	NUP88
Contig2590|m.17518	cds.Contig2590|m.17518	155	A	C	35486.9	0/0	994,1	0/0	824,1	0/0	999,0	1/1	0,1000	2	ENSP00000272167	0	84.18	92.31	99.7807	100	0.997807	ENSG00000143819	epoxide hydrolase 1, microsomal (xenobiotic) [Source:HGNC Symbol;Acc:3401]	3401	EPHX1
comp43169_c0_seq1|m.212913	cds.comp43169_c0_seq1|m.212913	166	A	C	21146.9	0/0	426,0	0/0	527,0	0/0	744,0	1/1	1619	2	ENSP00000265627	0	84.52	91.37	87.0466	94.9153	0.917098	ENSG00000105852	paraoxonase 3 [Source:HGNC Symbol;Acc:9206]	9206	PON3
comp46054_c0_seq3|m.268903	cds.comp46054_c0_seq3|m.268903	324	A	C	1970.88	0/0	12,0	0/0	28,0	0/0	49,0	1/1	0,52	2	ENSP00000360561	0	78.59	86.87	99.7984	100	0.997984	ENSG00000188833	ectonucleoside triphosphate diphosphohydrolase 8 [Source:HGNC Symbol;Acc:24860]	24860	ENTPD8
comp46161_c2_seq3|m.270614	cds.comp46161_c2_seq3|m.270614	501	A	C	7401.88	0/0	42,0	0/0	116,0	0/0	92,0	1/1	0,224	2	ENSP00000253039	0	99.58	99.79	97.1193	100	0.971193	ENSG00000130741	eukaryotic translation initiation factor 2, subunit 3 gamma, 52kDa [Source:HGNC Symbol;Acc:3267]	3267	EIF2S3
comp42155_c0_seq1|m.200377	cds.comp42155_c0_seq1|m.200377	573	A	C	2936.88	0/0	15,0	0/0	62,0	0/0	27,0	1/1	0,82	2	ENSP00000312262	0	99.13	99.85	95.2974	100	0.952974	ENSG00000173020	adrenergic, beta, receptor kinase 1 [Source:HGNC Symbol;Acc:289]	289	ADRBK1
comp50344_c0_seq1|m.442395	cds.comp50344_c0_seq1|m.442395	632	A	C	37117.9	0/0	666,0	0/0	1000,0	0/0	1000,0	1/1	0,998	2	ENSP00000308938	0	82.12	89.64	95.5241	100	0.955241	ENSG00000122194	plasminogen [Source:HGNC Symbol;Acc:9071]	9071	PLG
comp44424_c0_seq1|m.230674	cds.comp44424_c0_seq1|m.230674	687	A	C	6877.88	0/0	78,0	0/0	38,0	0/0	103,0	1/1	0,189	2	ENSP00000350314	0	80.72	88.98	99.827	100	0.99827	ENSG00000197580	beta-carotene oxygenase 2 [Source:HGNC Symbol;Acc:18503]	18503	BCO2
comp45392_c0_seq1|m.250353	cds.comp45392_c0_seq1|m.250353	942	A	C	2591.88	0/0	38,0	0/0	50,0	0/0	41,0	1/1	0,77	2	ENSP00000364398	3e-108	87.96	90.74	92.0228	78.4504	1.17301	ENSG00000130956	hyaluronan binding protein 4 [Source:HGNC Symbol;Acc:17062]	17062	HABP4
comp45453_c1_seq1|m.251302	cds.comp45453_c1_seq1|m.251302	1021	A	C	1392.88	0/0	14,0	0/0	44,0	0/0	36,0	1/1	0,38	2	ENSP00000467521	0	93.55	96.45	98.4127	70.3746	1.39841	ENSG00000105063	protein phosphatase 6, regulatory subunit 1 [Source:HGNC Symbol;Acc:29195]	29195	PPP6R1
comp46222_c0_seq3|m.277035	cds.comp46222_c0_seq3|m.277035	1032	A	C	1394.88	0/0	13,0	0/0	21,0	0/0	18,0	1/1	1,39	2	ENSP00000381698	3e-149	77.99	83.57	98.8858	92.7649	1.06598	ENSG00000179526	SHANK-associated RH domain interactor [Source:HGNC Symbol;Acc:25321]	25321	SHARPIN
comp48957_c4_seq1|m.372017	cds.comp48957_c4_seq1|m.372017	1167	A	C	3355.88	0/0	71,0	0/0	135,0	0/0	91,0	1/1	0,95	2	ENSP00000398131	0	95.75	96.9	92.1687	95.7614	0.962483	ENSG00000103342	G1 to S phase transition 1 [Source:HGNC Symbol;Acc:4621]	4621	GSPT1
Contig2625|m.17876	cds.Contig2625|m.17876	1404	A	C	1130.88	0/0	11,0	0/0	24,0	0/0	30,0	1/1	0,34	2	ENSP00000258772	0	92.5	95.98	96.6431	100	0.966431	ENSG00000136271	DEAD (Asp-Glu-Ala-Asp) box helicase 56 [Source:HGNC Symbol;Acc:18193]	18193	DDX56
comp49801_c2_seq1|m.411984	cds.comp49801_c2_seq1|m.411984	3813	A	C	1594.88	0/0	20,0	0/0	20,0	0/0	17,0	1/1	0,46	2	ENSP00000317985	0	96.64	98.98	99.9271	98.7032	1.0124	ENSG00000134318	Rho-associated, coiled-coil containing protein kinase 2 [Source:HGNC Symbol;Acc:10252]	10252	ROCK2
comp45453_c0_seq1|m.251279	cds.comp45453_c0_seq1|m.251279	45	A	C	4837.88	0/0	67,0	0/0	46,0	0/0	60,0	1/1	0,129	3	ENSP00000321038	1e-66	62.39	73.45	99.5536	100	0.995536	ENSG00000180089	transmembrane protein 86B [Source:HGNC Symbol;Acc:28448]	28448	TMEM86B
comp44635_c0_seq1|m.234416	cds.comp44635_c0_seq1|m.234416	222	A	C	7809.88	0/0	44,0	0/0	261,0	0/0	230,0	1/1	0,221	3	ENSP00000367872	0	100	100	99.7067	100	0.997067	ENSG00000078369	guanine nucleotide binding protein (G protein), beta polypeptide 1 [Source:HGNC Symbol;Acc:4396]	4396	GNB1
comp50497_c5_seq2|m.452073	cds.comp50497_c5_seq2|m.452073	505	A	C	3182.88	0/0	27,0	0/0	61,1	0/0	79,0	1/1	0,91	3	ENSP00000284437	3e-86	53.26	64.26	91.6399	92.0382	0.995672	ENSG00000154274	chromosome 4 open reading frame 19 [Source:HGNC Symbol;Acc:25618]	25618	C4orf19
comp43913_c0_seq2|m.223695	cds.comp43913_c0_seq2|m.223695	774	A	C	1444.88	0/0	28,0	0/0	63,0	0/0	83,0	1/1	0,42	3	ENSP00000411701	0	86.64	92.17	96.868	100	0.96868	ENSG00000136279	drebrin-like [Source:HGNC Symbol;Acc:2696]	2696	DBNL
comp47375_c0_seq1|m.308265	cds.comp47375_c0_seq1|m.308265	828	A	C	3606.88	0/0	41,0	0/0	69,0	0/0	117,0	1/1	0,97	3	ENSP00000432812	0	94.16	97.9	99.7669	75.3521	1.32401	ENSG00000198431	thioredoxin reductase 1 [Source:HGNC Symbol;Acc:12437]	12437	TXNRD1
comp47663_c1_seq3|m.317604	cds.comp47663_c1_seq3|m.317604	962	A	C	4805.88	1/1	0,90	1/1	0,22	1/1	0,18	0/0	98,0	3	ENSP00000427458	0	86.48	92.92	99.1489	99.3603	0.997872	ENSG00000249948	glucosidase, beta, acid 3 (gene/pseudogene) [Source:HGNC Symbol;Acc:19069]	19069	GBA3
comp47207_c0_seq1|m.304210	cds.comp47207_c0_seq1|m.304210	1032	A	C	1727.88	0/0	13,0	0/0	31,0	0/0	16,0	1/1	0,52	3	ENSP00000461280	0	94.28	96.61	99.7881	100	0.997881	ENSG00000262277	DIX domain containing 1 [Source:HGNC Symbol;Acc:23695]	23695	DIXDC1
comp45095_c0_seq2|m.243873	cds.comp45095_c0_seq2|m.243873	1077	A	C	2617.88	0/0	209,0	0/0	341,0	0/0	338,0	1/1	0,75	3	ENSP00000367081	0	88.28	93.51	99.7912	100	0.997912	ENSG00000112337	solute carrier family 17, member 2 [Source:HGNC Symbol;Acc:10930]	10930	SLC17A2
comp47610_c0_seq1|m.316035	cds.comp47610_c0_seq1|m.316035	1130	A	C	1473.88	0/0	14,0	0/0	53,0	0/0	25,0	1/1	0,42	3	ENSP00000299192	0	87.96	93.69	99.8532	100	0.998532	ENSG00000155393	HEAT repeat containing 3 [Source:HGNC Symbol;Acc:26087]	26087	HEATR3
comp51255_c0_seq1|m.492700	cds.comp51255_c0_seq1|m.492700	1213	A	C	2935.88	0/0	27,0	0/0	92,0	0/0	12,0	1/1	0,80	3	ENSP00000322061	0	84.22	92.17	99.8815	100	0.998815	ENSG00000112936	complement component 7 [Source:HGNC Symbol;Acc:1346]	1346	C7
comp50125_c1_seq11|m.427492	cds.comp50125_c1_seq11|m.427492	1276	A	C	6456.88	1/1	0,25	1/1	0,60	1/1	0,90	0/0	133,0	3	ENSP00000344340	0	90.47	93.49	97.0655	96.1883	1.00912	ENSG00000008130	NAD kinase [Source:HGNC Symbol;Acc:29831]	29831	NADK
comp46067_c0_seq2|m.269039	cds.comp46067_c0_seq2|m.269039	1806	A	C	7468.88	0/0	113,0	0/0	193,0	0/0	267,0	1/1	1211	3	ENSP00000318165	0	88.17	93.26	99.8505	100	0.998505	ENSG00000135506	osteosarcoma amplified 9, endoplasmic reticulum lectin [Source:HGNC Symbol;Acc:16994]	16994	OS9
comp49273_c0_seq2|m.385928	cds.comp49273_c0_seq2|m.385928	2712	A	C	1435.89	0/0	25,0	0/0	18,0	0/0	10,0	1/1	0,41	3	ENSP00000279907	0	91.67	95.56	99.9315	100	0.999315	ENSG00000111647	UHRF1 binding protein 1-like [Source:HGNC Symbol;Acc:29102]	29102	UHRF1BP1L
comp50580_c0_seq4|m.455599	cds.comp50580_c0_seq4|m.455599	4721	A	C	2946.88	0/0	59,0	0/0	92,0	0/0	153,0	1/1	0,92	3	ENSP00000402814	0	72.64	82.99	99.9383	100	0.999383	ENSG00000141338	ATP-binding cassette, sub-family A (ABC1), member 8 [Source:HGNC Symbol;Acc:38]	38	ABCA8
comp51417_c0_seq1|m.510077	cds.comp51417_c0_seq1|m.510077	614	A	C	2897.88	0/0	17,0	0/0	39,0	0/0	67,0	1/1	0,82	4	ENSP00000230036	0	84.2	90.89	97.8597	97.9762	0.998811	ENSG00000112293	glycosylphosphatidylinositol specific phospholipase D1 [Source:HGNC Symbol;Acc:4459]	4459	GPLD1
comp45640_c0_seq1|m.256571	cds.comp45640_c0_seq1|m.256571	788	A	C	1377.88	0/0	17,0	0/0	28,0	0/0	26,0	1/1	0,37	4	ENSP00000333551	1e-175	86.91	91.64	94.6237	100	0.946237	ENSG00000147471	proline synthetase co-transcribed homolog (bacterial) [Source:HGNC Symbol;Acc:9457]	9457	PROSC
comp47339_c0_seq1|m.306442	cds.comp47339_c0_seq1|m.306442	1165	A	C	7267.88	0/0	73,0	0/0	116,0	0/0	120,0	1/1	0,205	4	ENSP00000364589	0	95.26	97.5	97.5578	100	0.975578	ENSG00000139842	cullin 4A [Source:HGNC Symbol;Acc:2554]	2554	CUL4A
comp47339_c0_seq1|m.306442	cds.comp47339_c0_seq1|m.306442	1299	A	C	11194.9	1/1	0,50	1/1	0,135	1/1	0,137	0/0	229,1	4	ENSP00000364589	0	95.26	97.5	97.5578	100	0.975578	ENSG00000139842	cullin 4A [Source:HGNC Symbol;Acc:2554]	2554	CUL4A
Contig4969|m.40159	cds.Contig4969|m.40159	1656	A	C	1677.88	0/0	13,0	0/0	72,0	0/0	44,0	1/1	0,43	4	ENSP00000338718	0	96.79	97.69	99.6	92	1.08261	ENSG00000168488	ataxin 2-like [Source:HGNC Symbol;Acc:31326]	31326	ATXN2L
comp51033_c0_seq1|m.476458	cds.comp51033_c0_seq1|m.476458	1969	A	C	6506.88	1/1	0,55	1/1	0,59	1/1	0,69	0/0	217,0	4	ENSP00000321195	0	96.18	98.64	99.9151	100	0.999151	ENSG00000058063	ATPase, class VI, type 11B [Source:HGNC Symbol;Acc:13553]	13553	ATP11B
comp48009_c0_seq1|m.330418	cds.comp48009_c0_seq1|m.330418	2658	A	C	1403.88	0/0	24,0	0/0	22,0	0/0	31,0	1/1	0,40	4	ENSP00000314499	0	80.34	86.28	96.8821	100	0.968821	ENSG00000178950	cyclin G associated kinase [Source:HGNC Symbol;Acc:4113]	4113	GAK
comp44737_c0_seq1|m.235731	cds.comp44737_c0_seq1|m.235731	471	A	C	25624.9	1/1	0,176	1/1	0,161	1/1	0,386	0/0	1000,0	5	ENSP00000228027	0	95.36	96.91	99.7429	100	0.997429	ENSG00000062282	diacylglycerol O-acyltransferase 2 [Source:HGNC Symbol;Acc:16940]	16940	DGAT2
comp41714_c0_seq5|m.196109	cds.comp41714_c0_seq5|m.196109	958	A	C	1572.88	0/0	118,0	0/0	89,0	0/0	119,0	1/1	0,45	5	ENSP00000262960	0	91.64	95.43	93.0426	100	0.930426	ENSG00000142002	dipeptidyl-peptidase 9 [Source:HGNC Symbol;Acc:18648]	18648	DPP9
comp46102_c0_seq1|m.269690	cds.comp46102_c0_seq1|m.269690	133	A	C	14920.9	0/0	227,0	0/0	511,0	0/0	238,0	1/1	1425	6	ENSP00000264932	0	97.65	99.06	92.33	96.0843	0.960926	ENSG00000073578	succinate dehydrogenase complex, subunit A, flavoprotein (Fp) [Source:HGNC Symbol;Acc:10680]	10680	SDHA
comp42871_c0_seq1|m.209032	cds.comp42871_c0_seq1|m.209032	509	A	C	38702.9	0/0	645,0	0/0	995,0	0/0	995,1	1/1	0,997	6	ENSP00000233809	4e-129	69.69	78.4	77.1676	88.3077	0.873849	ENSG00000115457	insulin-like growth factor binding protein 2, 36kDa [Source:HGNC Symbol;Acc:5471]	5471	IGFBP2
comp46102_c0_seq1|m.269690	cds.comp46102_c0_seq1|m.269690	1446	A	C	34128.9	0/0	215,0	0/0	999,0	0/0	681,0	1/1	0,965	6	ENSP00000264932	0	97.65	99.06	92.33	96.0843	0.960926	ENSG00000073578	succinate dehydrogenase complex, subunit A, flavoprotein (Fp) [Source:HGNC Symbol;Acc:10680]	10680	SDHA
comp51053_c1_seq8|m.477655	cds.comp51053_c1_seq8|m.477655	1995	A	C	1213.88	0/0	22,0	0/0	25,0	0/0	74,0	1/1	0,34	6	ENSP00000285238	0	80.16	88.67	98.0013	99.9345	0.980655	ENSG00000108846	ATP-binding cassette, sub-family C (CFTR/MRP), member 3 [Source:HGNC Symbol;Acc:54]	54	ABCC3
comp49071_c0_seq2|m.375177	cds.comp49071_c0_seq2|m.375177	1144	A	C	2174.88	0/0	12,0	0/0	35,0	0/0	30,0	1/1	0,58	8	ENSP00000341957	0	89.69	94.27	99.9118	100	0.999118	ENSG00000143514	tumor protein p53 binding protein, 2 [Source:HGNC Symbol;Acc:12000]	12000	TP53BP2
comp51035_c1_seq2|m.476490	cds.comp51035_c1_seq2|m.476490	1422	A	C	2302.88	0/0	26,0	0/0	60,0	0/0	46,0	1/1	0,64	9	ENSP00000319684	0	91.78	94.45	96.583	98.2967	0.982566	ENSG00000111077	tensin like C1 domain containing phosphatase (tensin 2) [Source:HGNC Symbol;Acc:19737]	19737	TENC1
comp50316_c3_seq1|m.440325	cds.comp50316_c3_seq1|m.440325	3166	A	C	1511.88	0/0	36,0	0/0	40,0	0/0	296,0	1/1	0,44	21	ENSP00000261646	0	86.33	90.24	80.4538	79.7733	1.00853	ENSG00000072310	sterol regulatory element binding transcription factor 1 [Source:HGNC Symbol;Acc:11289]	11289	SREBF1
comp49874_c1_seq1|m.414441	cds.comp49874_c1_seq1|m.414441	948	A	C	22120.9	0/0	698,0	0/0	631,0	0/0	831,0	1/1	0,714	31	ENSP00000261196	0	75.36	87.39	99.5671	98.2906	1.01299	ENSG00000111700	solute carrier organic anion transporter family, member 1B3 [Source:HGNC Symbol;Acc:10961]	10961	SLCO1B3
Contig4142|m.32165	cds.Contig4142|m.32165	18	A	G	2769.88	0/0	216,0	0/0	116,0	0/0	112,0	1/1	0,77	1	ENSP00000346921	2e-170	95.82	98.33	99.5833	100	0.995833	ENSG00000004455	adenylate kinase 2 [Source:HGNC Symbol;Acc:362]	362	AK2
Contig7508|m.67611	cds.Contig7508|m.67611	45	A	G	1275.88	0/0	38,0	0/0	18,0	0/0	24,0	1/1	1,37	1	ENSP00000318852	0	94.48	97.08	99.6764	100	0.996764	ENSG00000162813	3'(2'), 5'-bisphosphate nucleotidase 1 [Source:HGNC Symbol;Acc:1096]	1096	BPNT1
comp49634_c0_seq9|m.400145	cds.comp49634_c0_seq9|m.400145	63	A	G	3632.88	1/1	0,25	1/1	0,46	1/1	0,43	0/0	50,0	1	ENSP00000303987	3e-105	80.2	84.65	99.5	100	0.995	ENSG00000168569	transmembrane protein 223 [Source:HGNC Symbol;Acc:28464]	28464	TMEM223
comp49309_c2_seq1|m.387052	cds.comp49309_c2_seq1|m.387052	85	A	G	7924.88	0/0	244,0	0/0	223,0	0/0	269,0	1/1	0,231	1	ENSP00000261735	8e-161	93.1	96.55	99.6183	100	0.996183	ENSG00000089248	endoplasmic reticulum protein 29 [Source:HGNC Symbol;Acc:13799]	13799	ERP29
comp39387_c0_seq1|m.178217	cds.comp39387_c0_seq1|m.178217	104	A	G	2695.88	0/0	14,0	0/0	17,0	0/0	27,0	1/1	0,69	1	ENSP00000472050	1e-179	98.98	99.66	81.4917	94.8553	0.859116	ENSG00000268928	solute carrier family 25 (mitochondrial carrier; citrate transporter), member 1 [Source:HGNC Symbol;Acc:10979]	10979	SLC25A1
comp43069_c0_seq1|m.211772	cds.comp43069_c0_seq1|m.211772	107	A	G	3713.88	0/0	90,0	0/0	69,0	0/0	56,0	1/1	0,110	1	ENSP00000386515	0	91.19	94.61	94.9942	100	0.949942	ENSG00000106052	Tax1 (human T-cell leukemia virus type I) binding protein 1 [Source:HGNC Symbol;Acc:11575]	11575	TAX1BP1
comp41373_c0_seq1|m.193165	cds.comp41373_c0_seq1|m.193165	111	A	G	4603.88	0/0	41,0	0/0	118,0	0/0	96,0	1/1	0,140	1	ENSP00000392316	0	91.86	94.34	99.7738	100	0.997738	ENSG00000214706	interferon-related developmental regulator 2 [Source:HGNC Symbol;Acc:5457]	5457	IFRD2
comp40550_c1_seq1|m.186421	cds.comp40550_c1_seq1|m.186421	130	A	G	8289.88	0/0	187,0	0/0	152,0	0/0	139,0	1/1	0,238	1	ENSP00000261700	3e-156	99.18	99.59	84.4291	100	0.844291	ENSG00000087302	chromosome 14 open reading frame 166 [Source:HGNC Symbol;Acc:23169]	23169	C14orf166
comp49233_c0_seq3|m.384231	cds.comp49233_c0_seq3|m.384231	145	A	G	3071.88	1/1	0,12	1/1	0,51	1/1	0,42	0/0	57,0	1	ENSP00000351740	0	84.15	88.89	93.9655	97.3357	0.965376	ENSG00000197712	family with sequence similarity 114, member A1 [Source:HGNC Symbol;Acc:25087]	25087	FAM114A1
comp50742_c0_seq2|m.462541	cds.comp50742_c0_seq2|m.462541	154	A	G	7826.88	0/0	90,0	0/0	85,0	0/0	150,0	1/1	0,210	1	ENSP00000235835	0	83.29	89.86	95.5497	100	0.955497	ENSG00000053371	aldo-keto reductase family 7, member A2 (aflatoxin aldehyde reductase) [Source:HGNC Symbol;Acc:389]	389	AKR7A2
comp37105_c0_seq1|m.164864	cds.comp37105_c0_seq1|m.164864	168	A	G	2181.88	0/0	34,0	0/0	85,0	0/0	51,0	1/1	0,63	1	ENSP00000225603	2e-84	100	100	80.6452	81.0811	0.994624	ENSG00000108468	chromobox homolog 1 [Source:HGNC Symbol;Acc:1551]	1551	CBX1
Contig1659|m.9726	cds.Contig1659|m.9726	175	A	G	3043.88	0/0	24,0	0/0	71,0	0/0	77,0	1/1	0,97	1	ENSP00000407497	1e-41	64.58	77.08	97.9592	98.9691	0.989796	ENSG00000229453	serine peptidase inhibitor, Kazal type 8 (putative) [Source:HGNC Symbol;Acc:33160]	33160	SPINK8
comp50265_c0_seq4|m.436546	cds.comp50265_c0_seq4|m.436546	179	A	G	1680.88	0/0	17,0	0/0	45,0	0/0	27,0	1/1	0,48	1	ENSP00000420601	2e-110	98.68	100	99.3464	100	0.993464	ENSG00000124596	O-acyl-ADP-ribose deacylase 1 [Source:HGNC Symbol;Acc:21257]	21257	OARD1
Contig2075|m.13108	cds.Contig2075|m.13108	198	A	G	13638.9	0/0	41,0	0/0	444,0	0/0	350,0	1/1	1380	1	ENSP00000291577	4e-152	85.66	91.24	92.963	92.5373	1.0046	ENSG00000160221	chromosome 21 open reading frame 33 [Source:HGNC Symbol;Acc:1273]	1273	C21orf33
comp50683_c0_seq1|m.460268	cds.comp50683_c0_seq1|m.460268	201	A	G	2023.88	0/0	25,0	0/0	196,0	0/0	78,0	1/1	0,55	1	ENSP00000429168	0	96.22	97.94	99.6575	100	0.996575	ENSG00000174032	solute carrier family 25, member 30 [Source:HGNC Symbol;Acc:27371]	27371	SLC25A30
comp32966_c0_seq3|m.147893	cds.comp32966_c0_seq3|m.147893	211	A	G	5182.88	0/0	59,0	0/0	179,0	0/0	128,1	1/1	0,147	1	ENSP00000337632	4e-95	97.14	98.1	96.7742	100	0.967742	ENSG00000205323	SAP domain containing ribonucleoprotein [Source:HGNC Symbol;Acc:24432]	24432	SARNP
comp42258_c3_seq2|m.201527	cds.comp42258_c3_seq2|m.201527	224	A	G	965.88	0/0	11,0	0/0	28,0	0/0	20,0	1/1	0,32	1	ENSP00000376505	0	87.53	92.24	99.7653	100	0.997653	ENSG00000136560	TRAF family member-associated NFKB activator [Source:HGNC Symbol;Acc:11562]	11562	TANK
comp43918_c0_seq4|m.223735	cds.comp43918_c0_seq4|m.223735	225	A	G	4958.88	0/0	95,0	0/0	97,0	0/0	145,0	1/1	1144	1	ENSP00000420656	0	92.62	95.08	99.7768	100	0.997768	ENSG00000025434	nuclear receptor subfamily 1, group H, member 3 [Source:HGNC Symbol;Acc:7966]	7966	NR1H3
comp43327_c1_seq4|m.214992	cds.comp43327_c1_seq4|m.214992	236	A	G	7843.88	0/0	286,0	0/0	358,1	0/0	559,1	1/1	0,228	1	ENSP00000304782	0	72.15	81.96	99.8252	100	0.998252	ENSG00000172828	carboxylesterase 3 [Source:HGNC Symbol;Acc:1865]	1865	CES3
comp51231_c1_seq4|m.491881	cds.comp51231_c1_seq4|m.491881	255	A	G	2854.88	0/0	11,0	0/0	80,0	0/0	71,0	1/1	0,78	1	ENSP00000361558	1e-148	90.58	93.72	99.5536	100	0.995536	ENSG00000148335	N-terminal Xaa-Pro-Lys N-methyltransferase 1 [Source:HGNC Symbol;Acc:23373]	23373	NTMT1
comp30950_c0_seq1|m.142160	cds.comp30950_c0_seq1|m.142160	258	A	G	36415.9	0/0	1000,0	0/0	998,0	0/0	1000,0	1/1	0,999	1	ENSP00000460242	3e-46	100	100	90.4762	91.2	0.992063	ENSG00000262088	ribosomal protein S25 [Source:HGNC Symbol;Acc:10413]	10413	RPS25
comp46939_c0_seq1|m.297257	cds.comp46939_c0_seq1|m.297257	258	A	G	1239.88	0/0	14,0	0/0	57,0	0/0	20,0	1/1	0,41	1	ENSP00000229340	7e-126	100	100	83.5443	98.5075	0.848101	ENSG00000111737	RAB35, member RAS oncogene family [Source:HGNC Symbol;Acc:9774]	9774	RAB35
comp43279_c0_seq3|m.214298	cds.comp43279_c0_seq3|m.214298	282	A	G	4081.88	0/0	37,0	0/0	108,0	0/0	62,0	1/1	0,116	1	ENSP00000464366	3e-106	99.75	99.75	82.4242	82.7586	0.99596	ENSG00000010244	zinc finger protein 207 [Source:HGNC Symbol;Acc:12998]	12998	ZNF207
comp49058_c2_seq1|m.374924	cds.comp49058_c2_seq1|m.374924	291	A	G	3609.88	0/0	57,0	0/0	59,0	0/0	82,0	1/1	0,107	1	ENSP00000216027	1e-138	83.83	88.94	99.5763	100	0.995763	ENSG00000100209	HscB mitochondrial iron-sulfur cluster co-chaperone [Source:HGNC Symbol;Acc:28913]	28913	HSCB
Contig6333|m.54181	cds.Contig6333|m.54181	300	A	G	3274.88	0/0	59,0	0/0	88,0	0/0	43,0	1/1	0,89	1	ENSP00000355330	0	86.9	94.76	95.8159	100	0.958159	ENSG00000198959	transglutaminase 2 [Source:HGNC Symbol;Acc:11778]	11778	TGM2
comp45651_c0_seq1|m.257261	cds.comp45651_c0_seq1|m.257261	315	A	G	1292.88	0/0	34,0	0/0	14,0	0/0	33,0	1/1	0,34	1	ENSP00000303148	2e-90	80.1	85.86	88.0184	99.4737	0.884841	ENSG00000171227	transmembrane protein 37 [Source:HGNC Symbol;Acc:18216]	18216	TMEM37
comp46785_c0_seq1|m.293174	cds.comp46785_c0_seq1|m.293174	315	A	G	5062.88	1/1	0,18	1/1	0,99	1/1	0,33	0/0	136,0	1	ENSP00000434412	0	97.14	98.18	84.5815	91.866	0.920705	ENSG00000149257	serpin peptidase inhibitor, clade H (heat shock protein 47), member 1, (collagen binding protein 1) [Source:HGNC Symbol;Acc:1546]	1546	SERPINH1
comp47477_c0_seq1|m.310632	cds.comp47477_c0_seq1|m.310632	331	A	G	12188.9	0/0	98,0	0/0	107,0	0/0	200,0	1/1	0,344	1	ENSP00000304032	6e-136	84.43	91.98	89.8305	99.5305	0.902542	ENSG00000172345	StAR-related lipid transfer (START) domain containing 5 [Source:HGNC Symbol;Acc:18065]	18065	STARD5
comp48006_c4_seq9|m.330251	cds.comp48006_c4_seq9|m.330251	336	A	G	2866.88	0/0	29,0	0/0	69,0	0/0	67,0	1/1	0,78	1	ENSP00000357053	0	97.49	98.66	99.8311	100	0.998311	ENSG00000132716	DDB1 and CUL4 associated factor 8 [Source:HGNC Symbol;Acc:24891]	24891	DCAF8
comp41657_c0_seq1|m.195663	cds.comp41657_c0_seq1|m.195663	339	A	G	13881.9	0/0	143,0	0/0	944,0	0/0	582,1	1/1	0,387	1	ENSP00000217131	0	87.41	94.24	91.1475	91.7492	0.993443	ENSG00000101160	cathepsin Z [Source:HGNC Symbol;Acc:2547]	2547	CTSZ
Contig8743|m.83929	cds.Contig8743|m.83929	342	A	G	1302.9	1/1	0,12	1/1	0,10	1/1	0,19	0/0	30,0	1	ENSP00000347532	0	90.49	93.98	99.8415	100	0.998415	ENSG00000187164	KIAA1598 [Source:HGNC Symbol;Acc:29319]	29319	KIAA1598
comp47867_c0_seq1|m.324277	cds.comp47867_c0_seq1|m.324277	345	A	G	2012.88	0/0	38,0	0/0	55,0	0/0	56,0	1/1	0,58	1	ENSP00000380206	0	98.36	99.4	94.1176	82.5553	1.14006	ENSG00000106263	eukaryotic translation initiation factor 3, subunit B [Source:HGNC Symbol;Acc:3280]	3280	EIF3B
comp48352_c0_seq2|m.347410	cds.comp48352_c0_seq2|m.347410	369	A	G	4761.88	0/0	60,0	0/0	212,1	0/0	167,0	1/1	0,132	1	ENSP00000425715	0	84.52	89.09	92.1245	94.707	0.972732	ENSG00000181982	coiled-coil domain containing 149 [Source:HGNC Symbol;Acc:25405]	25405	CCDC149
comp43482_c0_seq1|m.217381	cds.comp43482_c0_seq1|m.217381	372	A	G	2768.88	0/0	63,0	0/0	118,1	0/0	59,0	1/1	0,77	1	ENSP00000385927	4e-167	87.42	90.65	99.6785	98.7261	1.00965	ENSG00000176623	regulator of microtubule dynamics 1 [Source:HGNC Symbol;Acc:24285]	24285	RMDN1
comp48823_c0_seq1|m.368189	cds.comp48823_c0_seq1|m.368189	378	A	G	1124.88	0/0	12,0	0/0	43,0	0/0	31,0	1/1	0,31	1	ENSP00000384603	0	87.24	93.37	95.3771	95.3771	1	ENSG00000198951	N-acetylgalactosaminidase, alpha- [Source:HGNC Symbol;Acc:7631]	7631	NAGA
comp48007_c0_seq1|m.330406	cds.comp48007_c0_seq1|m.330406	383	A	G	27263.9	0/0	301,0	0/0	542,0	0/0	747,0	1/1	1729	1	ENSP00000283871	0	96.83	99.32	99.1031	99.3258	0.997758	ENSG00000113924	homogentisate 1,2-dioxygenase [Source:HGNC Symbol;Acc:4892]	4892	HGD
comp48219_c0_seq1|m.337741	cds.comp48219_c0_seq1|m.337741	387	A	G	1737.88	0/0	45,0	0/0	63,0	0/0	17,0	1/1	0,47	1	ENSP00000300605	3e-178	93.05	97.3	99.6154	100	0.996154	ENSG00000167220	haloacid dehalogenase-like hydrolase domain containing 2 [Source:HGNC Symbol;Acc:25364]	25364	HDHD2
Contig9227|m.90835	cds.Contig9227|m.90835	387	A	G	2565.88	0/0	56,0	0/0	117,0	0/0	92,0	1/1	0,72	1	ENSP00000367743	0	98.39	98.8	99.6	100	0.996	ENSG00000156298	tetraspanin 7 [Source:HGNC Symbol;Acc:11854]	11854	TSPAN7
Contig7470|m.67233	cds.Contig7470|m.67233	402	A	G	3456.88	0/0	33,0	0/0	37,0	0/0	48,0	1/1	0,92	1	ENSP00000428388	1e-158	100	100	99.5633	100	0.995633	ENSG00000186106	ankyrin repeat domain 46 [Source:HGNC Symbol;Acc:27229]	27229	ANKRD46
comp44638_c0_seq1|m.234446	cds.comp44638_c0_seq1|m.234446	405	A	G	1617.88	0/0	15,0	0/0	37,0	0/0	45,0	1/1	0,44	1	ENSP00000312311	8e-161	78.85	87.1	96.875	100	0.96875	ENSG00000259494	mitochondrial ribosomal protein L46 [Source:HGNC Symbol;Acc:1192]	1192	MRPL46
comp44088_c1_seq1|m.226132	cds.comp44088_c1_seq1|m.226132	414	A	G	12555.9	0/0	78,1	0/0	258,0	0/0	139,0	1/1	0,344	1	ENSP00000356789	0	91.75	97.69	99.6711	100	0.996711	ENSG00000143153	ATPase, Na+/K+ transporting, beta 1 polypeptide [Source:HGNC Symbol;Acc:804]	804	ATP1B1
comp45384_c1_seq1|m.250168	cds.comp45384_c1_seq1|m.250168	459	A	G	1827.88	0/0	32,0	0/0	101,0	0/0	40,0	1/1	0,57	1	ENSP00000465517	5e-91	78.49	87.1	84.5455	84.0909	1.00541	ENSG00000141428	chromosome 18 open reading frame 21 [Source:HGNC Symbol;Acc:28802]	28802	C18orf21
Contig5593|m.46142	cds.Contig5593|m.46142	471	A	G	1701.88	0/0	11,0	0/0	29,0	0/0	24,0	1/1	0,48	1	ENSP00000362153	0	84.75	89.47	99.8649	100	0.998649	ENSG00000134697	guanine nucleotide binding protein-like 2 (nucleolar) [Source:HGNC Symbol;Acc:29925]	29925	GNL2
comp49991_c2_seq1|m.419948	cds.comp49991_c2_seq1|m.419948	480	A	G	8376.88	0/0	80,0	0/0	252,0	0/0	133,0	1/1	0,234	1	ENSP00000206020	1e-137	96.92	100	94.9791	100	0.949791	ENSG00000091640	sperm associated antigen 7 [Source:HGNC Symbol;Acc:11216]	11216	SPAG7
comp45475_c0_seq1|m.251768	cds.comp45475_c0_seq1|m.251768	498	A	G	2664.88	0/0	26,0	0/0	60,0	0/0	34,0	1/1	0,74	1	ENSP00000380651	0	97.91	99.77	99.7685	100	0.997685	ENSG00000102572	serine/threonine kinase 24 [Source:HGNC Symbol;Acc:11403]	11403	STK24
comp49624_c0_seq1|m.399090	cds.comp49624_c0_seq1|m.399090	514	A	G	1283.88	0/0	25,0	0/0	29,0	0/0	34,0	1/1	0,35	1	ENSP00000370192	0	82.74	90.58	96.7462	96.3283	1.00434	ENSG00000139508	solute carrier family 46, member 3 [Source:HGNC Symbol;Acc:27501]	27501	SLC46A3
comp49478_c0_seq1|m.392746	cds.comp49478_c0_seq1|m.392746	518	A	G	2002.88	0/0	34,1	0/0	62,0	0/0	53,0	1/1	0,56	1	ENSP00000357452	8e-118	90.62	96.88	99.4819	100	0.994819	ENSG00000163344	phosphomevalonate kinase [Source:HGNC Symbol;Acc:9141]	9141	PMVK
comp49835_c0_seq1|m.412921	cds.comp49835_c0_seq1|m.412921	543	A	G	3530.88	1/1	0,21	1/1	0,33	1/1	0,40	0/0	130,0	1	ENSP00000314733	6e-144	93.41	97.07	88.6364	99.635	0.88961	ENSG00000078902	toll interacting protein [Source:HGNC Symbol;Acc:16476]	16476	TOLLIP
comp44531_c0_seq1|m.232878	cds.comp44531_c0_seq1|m.232878	546	A	G	4218.88	0/0	38,0	0/0	123,0	0/0	57,0	1/1	0,115	1	ENSP00000260102	9e-172	94.93	98.31	99.3289	100	0.993289	ENSG00000137547	mitochondrial ribosomal protein L15 [Source:HGNC Symbol;Acc:14054]	14054	MRPL15
comp42126_c0_seq1|m.200105	cds.comp42126_c0_seq1|m.200105	561	A	G	1312.88	0/0	17,0	0/0	32,0	0/0	39,0	1/1	0,37	1	ENSP00000240327	0	100	100	99.7333	100	0.997333	ENSG00000121067	speckle-type POZ protein [Source:HGNC Symbol;Acc:11254]	11254	SPOP
comp45976_c0_seq1|m.267451	cds.comp45976_c0_seq1|m.267451	568	A	G	12317.9	0/0	69,0	0/0	404,0	0/0	529,0	1/1	0,340	1	ENSP00000363768	2e-108	80.37	85.05	86.9919	87.3469	0.995935	ENSG00000159189	complement component 1, q subcomponent, C chain [Source:HGNC Symbol;Acc:1245]	1245	C1QC
comp48986_c0_seq1|m.373053	cds.comp48986_c0_seq1|m.373053	574	A	G	1192.88	0/0	11,0	0/0	32,0	0/0	17,0	1/1	0,32	1	ENSP00000338258	1e-98	76.99	82.21	99.6845	90.4494	1.1021	ENSG00000179604	CDC42 effector protein (Rho GTPase binding) 4 [Source:HGNC Symbol;Acc:17147]	17147	CDC42EP4
Contig4405|m.34644	cds.Contig4405|m.34644	584	A	G	2490.88	1/1	0,17	1/1	0,22	1/1	0,30	0/0	141,0	1	ENSP00000357920	0	80.98	88.32	98.9247	99.729	0.991935	ENSG00000203797	D-aspartate oxidase [Source:HGNC Symbol;Acc:2727]	2727	DDO
Contig1546|m.8839	cds.Contig1546|m.8839	585	A	G	7028.88	1/1	0,22	1/1	0,70	1/1	0,120	0/0	459,0	1	ENSP00000378360	0	92.7	96.17	99.3092	100	0.993092	ENSG00000149476	dihydroxyacetone kinase 2 homolog (S. cerevisiae) [Source:HGNC Symbol;Acc:24552]	24552	DAK
Contig1660|m.9730	cds.Contig1660|m.9730	588	A	G	1693.88	0/0	25,0	0/0	38,0	0/0	33,0	1/1	0,52	1	ENSP00000331944	1e-148	76.56	82.19	92.2156	97.5385	0.945428	ENSG00000181026	apoptosis enhancing nuclease [Source:HGNC Symbol;Acc:25722]	25722	AEN
comp49651_c0_seq1|m.401556	cds.comp49651_c0_seq1|m.401556	603	A	G	1093.89	0/0	56,0	0/0	38,0	0/0	15,0	1/1	0,30	1	ENSP00000364270	7e-141	88.28	93.41	93.1271	100	0.931271	ENSG00000136936	xeroderma pigmentosum, complementation group A [Source:HGNC Symbol;Acc:12814]	12814	XPA
comp25339_c0_seq1|m.128145	cds.comp25339_c0_seq1|m.128145	609	A	G	1785.88	0/0	57,0	0/0	102,0	0/0	85,1	1/1	1,50	1	ENSP00000250454	8e-147	89.51	93.01	88.2716	100	0.882716	ENSG00000129518	E2F-associated phosphoprotein [Source:HGNC Symbol;Acc:19312]	19312	EAPP
comp45971_c0_seq3|m.267370	cds.comp45971_c0_seq3|m.267370	621	A	G	1077.88	0/0	17,0	0/0	39,0	0/0	49,0	1/1	0,31	1	ENSP00000320650	6e-163	96.88	97.81	83.9895	88.8889	0.944882	ENSG00000059769	DnaJ (Hsp40) homolog, subfamily C , member 25 [Source:HGNC Symbol;Acc:34187]	34187	DNAJC25
comp47258_c1_seq3|m.305287	cds.comp47258_c1_seq3|m.305287	624	A	G	1293.89	0/0	10,0	0/0	43,0	0/0	27,0	1/1	0,37	1	ENSP00000320869	0	96.69	98.01	79.1958	71.9048	1.1014	ENSG00000146063	tripartite motif containing 41 [Source:HGNC Symbol;Acc:19013]	19013	TRIM41
comp40706_c0_seq1|m.187695	cds.comp40706_c0_seq1|m.187695	625	A	G	5940.88	0/0	90,0	0/0	129,0	0/0	88,0	1/1	0,168	1	ENSP00000263168	0	98.6	99.3	91.9614	100	0.919614	ENSG00000116489	capping protein (actin filament) muscle Z-line, alpha 1 [Source:HGNC Symbol;Acc:1488]	1488	CAPZA1
comp50233_c0_seq3|m.433540	cds.comp50233_c0_seq3|m.433540	633	A	G	2901.88	1/1	0,27	1/1	0,16	1/1	0,39	0/0	83,0	1	ENSP00000286733	0	85.02	90.83	94.2363	91.0864	1.03458	ENSG00000138744	N-acylethanolamine acid amidase [Source:HGNC Symbol;Acc:736]	736	NAAA
Contig1813|m.10861	cds.Contig1813|m.10861	646	A	G	1801.89	1/1	0,22	1/1	0,18	1/1	0,12	0/0	130,1	1	ENSP00000407634	0	93.29	98.54	99.7093	100	0.997093	ENSG00000103942	homer homolog 2 (Drosophila) [Source:HGNC Symbol;Acc:17513]	17513	HOMER2
comp42290_c0_seq1|m.201857	cds.comp42290_c0_seq1|m.201857	657	A	G	11632.9	0/0	112,0	0/0	204,1	0/0	221,0	1/1	0,314	1	ENSP00000361207	0	93.04	97.97	99.711	100	0.99711	ENSG00000165678	growth hormone inducible transmembrane protein [Source:HGNC Symbol;Acc:17281]	17281	GHITM
comp48001_c0_seq20|m.329998	cds.comp48001_c0_seq20|m.329998	663	A	G	1978.88	0/0	26,0	0/0	29,0	0/0	24,0	1/1	0,54	1	ENSP00000230792	0	92.86	97.19	96.8553	100	0.968553	ENSG00000112874	nudix (nucleoside diphosphate linked moiety X)-type motif 12 [Source:HGNC Symbol;Acc:18826]	18826	NUDT12
comp39336_c0_seq1|m.177935	cds.comp39336_c0_seq1|m.177935	699	A	G	18587.9	0/0	98,0	0/0	404,0	0/0	273,0	1/1	1506	1	ENSP00000473196	0	93.38	96.18	99.7462	100	0.997462	ENSG00000267989	isocitrate dehydrogenase 3 (NAD+) gamma [Source:HGNC Symbol;Acc:5386]	5386	IDH3G
Contig2490|m.16498	cds.Contig2490|m.16498	708	A	G	4832.88	0/0	22,0	0/0	88,0	0/0	114,0	1/1	0,133	1	ENSP00000467985	0	99.74	99.87	99.8703	100	0.998703	ENSG00000168610	signal transducer and activator of transcription 3 (acute-phase response factor) [Source:HGNC Symbol;Acc:11364]	11364	STAT3
comp41384_c0_seq1|m.193269	cds.comp41384_c0_seq1|m.193269	729	A	G	5545.88	1/1	0,80	1/1	0,34	1/1	0,33	0/0	198,0	1	ENSP00000298248	2e-172	83.7	91.85	94.3787	100	0.943787	ENSG00000165475	crystallin, lambda 1 [Source:HGNC Symbol;Acc:18246]	18246	CRYL1
comp48020_c0_seq2|m.330733	cds.comp48020_c0_seq2|m.330733	735	A	G	7212.88	0/0	63,0	0/0	110,0	0/0	97,0	1/1	0,193	1	ENSP00000222553	0	95.72	98.17	99.7967	100	0.997967	ENSG00000105835	nicotinamide phosphoribosyltransferase [Source:HGNC Symbol;Acc:30092]	30092	NAMPT
comp44805_c1_seq3|m.236792	cds.comp44805_c1_seq3|m.236792	740	A	G	1484.88	0/0	15,0	0/0	67,0	0/0	31,0	1/1	0,41	1	ENSP00000215659	0	92.74	96.65	92.7461	97.5477	0.950777	ENSG00000188130	mitogen-activated protein kinase 12 [Source:HGNC Symbol;Acc:6874]	6874	MAPK12
comp48296_c3_seq1|m.345443	cds.comp48296_c3_seq1|m.345443	749	A	G	14438.9	0/0	479,0	0/0	597,0	0/0	998,1	1/1	0,398	1	ENSP00000216540	0	82.23	89.4	99.7135	100	0.997135	ENSG00000100652	solute carrier family 10 (sodium/bile acid cotransporter), member 1 [Source:HGNC Symbol;Acc:10905]	10905	SLC10A1
comp47224_c0_seq2|m.304621	cds.comp47224_c0_seq2|m.304621	750	A	G	10479.9	0/0	38,0	0/0	514,0	0/0	154,0	1/1	0,310	1	ENSP00000262507	0	90.1	93.93	95.107	98.4277	0.966263	ENSG00000088682	coenzyme Q9 homolog (S. cerevisiae) [Source:HGNC Symbol;Acc:25302]	25302	COQ9
comp49265_c2_seq2|m.385647	cds.comp49265_c2_seq2|m.385647	756	A	G	2591.88	1/1	0,16	1/1	0,26	1/1	0,34	0/0	94,1	1	ENSP00000437193	0	97.07	99.31	97.6471	96.6722	1.01008	ENSG00000137713	protein phosphatase 2, regulatory subunit A, beta [Source:HGNC Symbol;Acc:9303]	9303	PPP2R1B
comp42158_c0_seq1|m.200400	cds.comp42158_c0_seq1|m.200400	777	A	G	1943.88	0/0	11,0	0/0	66,0	0/0	79,0	1/1	1,58	1	ENSP00000361465	0	97.98	99.71	96.9188	100	0.969188	ENSG00000171453	polymerase (RNA) I polypeptide C, 30kDa [Source:HGNC Symbol;Acc:20194]	20194	POLR1C
Contig9001|m.87528	cds.Contig9001|m.87528	801	A	G	4805.88	0/0	52,0	0/0	211,0	0/0	118,0	1/1	0,142	1	ENSP00000462387	0	99.4	100	78.8235	83.75	0.941176	ENSG00000266641	mitogen-activated protein kinase-activated protein kinase 2 [Source:HGNC Symbol;Acc:6887]	6887	MAPKAPK2
Contig5653|m.46699	cds.Contig5653|m.46699	843	A	G	1449.88	0/0	12,0	0/0	44,0	0/0	22,0	1/1	0,42	1	ENSP00000257347	0	84.83	90.76	95.9091	74.8227	1.28182	ENSG00000134905	cysteinyl-tRNA synthetase 2, mitochondrial (putative) [Source:HGNC Symbol;Acc:25695]	25695	CARS2
comp44446_c1_seq1|m.230988	cds.comp44446_c1_seq1|m.230988	885	A	G	4275.88	0/0	21,0	0/0	181,0	0/0	188,0	1/1	0,128	1	ENSP00000449535	0	91.12	94.91	99.7097	100	0.997097	ENSG00000111058	acyl-CoA synthetase short-chain family member 3 [Source:HGNC Symbol;Acc:24723]	24723	ACSS3
comp48622_c2_seq5|m.360239	cds.comp48622_c2_seq5|m.360239	893	A	G	2008.88	0/0	14,0	0/0	59,0	0/0	48,0	1/1	0,57	1	ENSP00000365522	0	86.51	94.13	99.7076	100	0.997076	ENSG00000165118	chromosome 9 open reading frame 64 [Source:HGNC Symbol;Acc:28144]	28144	C9orf64
comp46906_c0_seq1|m.296153	cds.comp46906_c0_seq1|m.296153	921	A	G	3153.88	1/1	0,15	1/1	0,50	1/1	0,34	0/0	59,0	1	ENSP00000225972	2e-120	97.39	98.7	85.7542	100	0.857542	ENSG00000108829	leucine rich repeat containing 59 [Source:HGNC Symbol;Acc:28817]	28817	LRRC59
Contig3880|m.28959	cds.Contig3880|m.28959	921	A	G	1524.88	0/0	47,0	0/0	59,0	0/0	57,0	1/1	0,42	1	ENSP00000281182	0	94.07	98.97	93.7198	93.494	1.00242	ENSG00000151498	acyl-CoA dehydrogenase family, member 8 [Source:HGNC Symbol;Acc:87]	87	ACAD8
comp49691_c0_seq2|m.403130	cds.comp49691_c0_seq2|m.403130	937	A	G	1439.88	0/0	28,0	0/0	81,0	0/0	65,0	1/1	0,41	1	ENSP00000450613	0	82.78	91.63	93.9326	93.9326	1	ENSG00000132330	selenocysteine lyase [Source:HGNC Symbol;Acc:18161]	18161	SCLY
comp45329_c0_seq1|m.248478	cds.comp45329_c0_seq1|m.248478	939	A	G	76886.9	1/1	0,409	1/1	1668	1/1	0,1000	0/0	999,1	1	ENSP00000217426	0	97.45	98.38	80.1484	100	0.801484	ENSG00000101444	adenosylhomocysteinase [Source:HGNC Symbol;Acc:343]	343	AHCY
comp47119_c0_seq1|m.301442	cds.comp47119_c0_seq1|m.301442	945	A	G	4104.88	0/0	256,0	0/0	252,0	0/0	215,0	1/1	0,118	1	ENSP00000345774	0	88.36	93.29	95.4802	99.8031	0.956685	ENSG00000072210	aldehyde dehydrogenase 3 family, member A2 [Source:HGNC Symbol;Acc:403]	403	ALDH3A2
Contig2476|m.16388	cds.Contig2476|m.16388	948	A	G	3817.88	0/0	62,0	0/0	41,0	0/0	85,0	1/1	0,112	1	ENSP00000254521	0	85.2	93.35	92.4581	97.0674	0.952514	ENSG00000132196	hydroxysteroid (17-beta) dehydrogenase 7 [Source:HGNC Symbol;Acc:5215]	5215	HSD17B7
comp50998_c0_seq1|m.474972	cds.comp50998_c0_seq1|m.474972	963	A	G	1132.88	0/0	14,0	0/0	43,0	0/0	16,0	1/1	0,35	1	ENSP00000416968	0	97.17	98.48	98.081	100	0.98081	ENSG00000132912	dynactin 4 (p62) [Source:HGNC Symbol;Acc:15518]	15518	DCTN4
Contig2038|m.12828	cds.Contig2038|m.12828	966	A	G	1092.88	0/0	55,0	0/0	64,1	0/0	95,0	1/1	0,31	1	ENSP00000408972	0	88.1	90.61	91.8591	78.7212	1.16689	ENSG00000090539	chordin [Source:HGNC Symbol;Acc:1949]	1949	CHRD
Contig1380|m.7642	cds.Contig1380|m.7642	984	A	G	6874.88	0/0	27,0	0/0	222,0	0/0	149,0	1/1	0,183	1	ENSP00000240851	0	95.26	97.01	99.7512	100	0.997512	ENSG00000114354	TRK-fused gene [Source:HGNC Symbol;Acc:11758]	11758	TFG
comp50468_c0_seq4|m.451141	cds.comp50468_c0_seq4|m.451141	987	A	G	2477.88	0/0	21,0	0/0	117,1	0/0	55,0	1/1	0,69	1	ENSP00000221957	0	78.49	88.56	99.5434	99.7696	0.997733	ENSG00000105355	perilipin 3 [Source:HGNC Symbol;Acc:16893]	16893	PLIN3
comp49817_c1_seq2|m.412479	cds.comp49817_c1_seq2|m.412479	991	A	G	78431.9	1/1	0,219	1/1	0,997	1/1	0,918	0/0	999,0	1	ENSP00000358414	0	88.98	94.29	99.8035	100	0.998035	ENSG00000134240	3-hydroxy-3-methylglutaryl-CoA synthase 2 (mitochondrial) [Source:HGNC Symbol;Acc:5008]	5008	HMGCS2
comp49153_c0_seq1|m.380010	cds.comp49153_c0_seq1|m.380010	999	A	G	6382.88	0/0	123,1	0/0	197,0	0/0	237,0	1/1	1174	1	ENSP00000243253	0	100	100	99.7904	100	0.997904	ENSG00000058262	Sec61 alpha 1 subunit (S. cerevisiae) [Source:HGNC Symbol;Acc:18276]	18276	SEC61A1
comp48176_c0_seq1|m.335366	cds.comp48176_c0_seq1|m.335366	1031	A	G	1313.88	0/0	21,0	0/0	24,0	0/0	22,0	1/1	0,37	1	ENSP00000235345	0	96.62	98.03	99.7191	100	0.997191	ENSG00000116704	solute carrier family 35 (UDP-GlcA/UDP-GalNAc transporter), member D1 [Source:HGNC Symbol;Acc:20800]	20800	SLC35D1
comp49603_c0_seq9|m.396710	cds.comp49603_c0_seq9|m.396710	1053	A	G	3096.88	0/0	34,0	0/0	46,1	0/0	33,0	1/1	0,85	1	ENSP00000265963	0	97.81	98.54	99.8168	100	0.998168	ENSG00000110768	general transcription factor IIH, polypeptide 1, 62kDa [Source:HGNC Symbol;Acc:4655]	4655	GTF2H1
Contig3111|m.22125	cds.Contig3111|m.22125	1058	A	G	1239.88	0/0	15,0	0/0	41,1	0/0	36,0	1/1	0,36	1	ENSP00000421741	0	67.13	78.41	94.8895	100	0.948895	ENSG00000163945	UV-stimulated scaffold protein A [Source:HGNC Symbol;Acc:29304]	29304	UVSSA
comp47925_c0_seq1|m.326507	cds.comp47925_c0_seq1|m.326507	1077	A	G	7596.88	0/0	185,1	0/0	295,0	0/0	367,0	1/1	0,229	1	ENSP00000323071	0	77.43	87.89	99.763	100	0.99763	ENSG00000177465	acyl-CoA thioesterase 4 [Source:HGNC Symbol;Acc:19748]	19748	ACOT4
comp33520_c0_seq1|m.149645	cds.comp33520_c0_seq1|m.149645	1089	A	G	4555.88	0/0	62,0	0/0	159,0	0/0	199,0	1/1	0,126	1	ENSP00000255499	0	95.56	96.73	99.7669	100	0.997669	ENSG00000133135	ring finger protein 128, E3 ubiquitin protein ligase [Source:HGNC Symbol;Acc:21153]	21153	RNF128
comp48397_c0_seq2|m.348617	cds.comp48397_c0_seq2|m.348617	1233	A	G	451.09	0/0	134,0	0/0	46,0	0/0	56,0	1/1	0,41	1	ENSP00000227758	0	92.31	95.82	99.8331	96.7638	1.03172	ENSG00000110330	baculoviral IAP repeat containing 2 [Source:HGNC Symbol;Acc:590]	590	BIRC2
comp45273_c0_seq12|m.247374	cds.comp45273_c0_seq12|m.247374	1279	A	G	1530.88	0/0	11,0	0/0	15,0	0/0	25,0	1/1	0,40	1	ENSP00000345731	0	97.73	98.49	99.8922	100	0.998922	ENSG00000075711	discs, large homolog 1 (Drosophila) [Source:HGNC Symbol;Acc:2900]	2900	DLG1
comp49860_c2_seq1|m.413766	cds.comp49860_c2_seq1|m.413766	1305	A	G	3876.88	0/0	62,0	0/0	108,0	0/0	80,0	1/1	0,100	1	ENSP00000355607	0	91.58	96.09	97.7941	97.7941	1	ENSG00000116906	glyceronephosphate O-acyltransferase [Source:HGNC Symbol;Acc:4416]	4416	GNPAT
Contig7025|m.62442	cds.Contig7025|m.62442	1317	A	G	1286.88	0/0	15,0	0/0	122,0	0/0	98,0	1/1	0,43	1	ENSP00000223061	0	78.89	84.65	99.5754	98.8864	1.00697	ENSG00000106333	procollagen C-endopeptidase enhancer [Source:HGNC Symbol;Acc:8738]	8738	PCOLCE
comp49240_c0_seq7|m.384435	cds.comp49240_c0_seq7|m.384435	1344	A	G	4076.88	1/1	0,33	1/1	0,50	1/1	0,41	0/0	105,0	1	ENSP00000407944	0	94.08	96.84	99.9189	100	0.999189	ENSG00000138674	SEC31 homolog A (S. cerevisiae) [Source:HGNC Symbol;Acc:17052]	17052	SEC31A
comp46955_c0_seq2|m.298205	cds.comp46955_c0_seq2|m.298205	1348	A	G	1094.88	0/0	18,0	0/0	39,0	0/0	20,0	1/1	0,35	1	ENSP00000382450	0	95.02	96.31	99.839	100	0.99839	ENSG00000172262	zinc finger protein 131 [Source:HGNC Symbol;Acc:12915]	12915	ZNF131
comp46690_c0_seq1|m.289172	cds.comp46690_c0_seq1|m.289172	1353	A	G	1183.88	0/0	14,0	0/0	30,0	0/0	26,0	1/1	0,36	1	ENSP00000377025	0	91.34	94.7	98.2639	74.0157	1.32761	ENSG00000116793	putative homeodomain transcription factor 1 [Source:HGNC Symbol;Acc:8939]	8939	PHTF1
comp49667_c1_seq1|m.402138	cds.comp49667_c1_seq1|m.402138	1383	A	G	3108.88	1/1	0,12	1/1	0,54	1/1	0,19	0/0	105,0	1	ENSP00000349259	0	98.98	99.53	99.9577	100	0.999577	ENSG00000115306	spectrin, beta, non-erythrocytic 1 [Source:HGNC Symbol;Acc:11275]	11275	SPTBN1
Contig3530|m.25677	cds.Contig3530|m.25677	1386	A	G	1048.88	0/0	16,0	0/0	18,0	0/0	23,0	1/1	0,33	1	ENSP00000398789	0	97.59	98.85	98.9627	99.6865	0.992739	ENSG00000071189	sorting nexin 13 [Source:HGNC Symbol;Acc:21335]	21335	SNX13
comp43362_c0_seq21|m.215829	cds.comp43362_c0_seq21|m.215829	1407	A	G	2028.88	0/0	55,0	0/0	111,1	0/0	47,0	1/1	0,63	1	ENSP00000339479	0	99.64	99.82	97.5089	97.6827	0.998221	ENSG00000076685	5'-nucleotidase, cytosolic II [Source:HGNC Symbol;Acc:8022]	8022	NT5C2
comp45301_c0_seq1|m.248129	cds.comp45301_c0_seq1|m.248129	1413	A	G	5078.88	1/1	0,41	1/1	0,62	1/1	0,45	0/0	148,0	1	ENSP00000226725	0	99.33	99.49	99.8316	100	0.998316	ENSG00000109466	kelch-like family member 2 [Source:HGNC Symbol;Acc:6353]	6353	KLHL2
comp47211_c0_seq4|m.304338	cds.comp47211_c0_seq4|m.304338	1431	A	G	1278.88	0/0	34,0	0/0	59,0	0/0	28,0	1/1	0,38	1	ENSP00000423362	0	70.66	81.81	88.5496	100	0.885496	ENSG00000244754	NEDD4 binding protein 2-like 2 [Source:HGNC Symbol;Acc:26916]	26916	N4BP2L2
Contig6515|m.56421	cds.Contig6515|m.56421	1446	A	G	2135.88	0/0	36,0	0/0	60,0	0/0	105,0	1/1	0,65	1	ENSP00000278951	0	95.74	97.2	95.8042	95.6725	1.00138	ENSG00000149577	SID1 transmembrane family, member 2 [Source:HGNC Symbol;Acc:24272]	24272	SIDT2
comp47608_c0_seq2|m.316011	cds.comp47608_c0_seq2|m.316011	1515	A	G	2382.88	1/1	0,29	1/1	0,14	1/1	0,24	0/0	64,0	1	ENSP00000287936	0	95.61	97.86	99.8875	100	0.998875	ENSG00000113161	3-hydroxy-3-methylglutaryl-CoA reductase [Source:HGNC Symbol;Acc:5006]	5006	HMGCR
comp43468_c0_seq1|m.217275	cds.comp43468_c0_seq1|m.217275	1524	A	G	1684.88	0/0	63,0	0/0	52,0	0/0	34,0	1/1	0,47	1	ENSP00000359025	0	96.96	98.48	99.8314	100	0.998314	ENSG00000116266	syntaxin binding protein 3 [Source:HGNC Symbol;Acc:11446]	11446	STXBP3
comp47611_c1_seq11|m.316128	cds.comp47611_c1_seq11|m.316128	1622	A	G	1446.88	0/0	15,0	0/0	55,0	0/0	50,0	1/1	0,42	1	ENSP00000367727	0	91.07	96.12	98.3461	100	0.983461	ENSG00000157881	pantothenate kinase 4 [Source:HGNC Symbol;Acc:19366]	19366	PANK4
comp49198_c0_seq1|m.381636	cds.comp49198_c0_seq1|m.381636	1641	A	G	3754.88	0/0	43,0	0/0	92,0	0/0	109,0	1/1	0,114	1	ENSP00000005260	0	85.91	91.19	86.7121	100	0.867121	ENSG00000006453	BAI1-associated protein 2-like 1 [Source:HGNC Symbol;Acc:21649]	21649	BAIAP2L1
comp47963_c0_seq1|m.327525	cds.comp47963_c0_seq1|m.327525	1692	A	G	1773.88	0/0	12,0	0/0	51,0	0/0	33,0	1/1	0,49	1	ENSP00000287169	0	98.04	98.6	99.8603	100	0.998603	ENSG00000156599	zinc finger, DHHC-type containing 5 [Source:HGNC Symbol;Acc:18472]	18472	ZDHHC5
comp51337_c2_seq1|m.498484	cds.comp51337_c2_seq1|m.498484	1698	A	G	1411.88	0/0	15,0	0/0	41,0	0/0	26,0	1/1	0,45	1	ENSP00000253251	0	97.87	98.98	99.9148	100	0.999148	ENSG00000130939	ubiquitination factor E4B [Source:HGNC Symbol;Acc:12500]	12500	UBE4B
comp46291_c0_seq4|m.279112	cds.comp46291_c0_seq4|m.279112	1726	A	G	1031.88	0/0	13,0	0/0	74,0	0/0	42,0	1/1	0,31	1	ENSP00000415203	0	82.81	88.91	97.8109	100	0.978109	ENSG00000174227	phosphatidylinositol glycan anchor biosynthesis, class G [Source:HGNC Symbol;Acc:25985]	25985	PIGG
comp50087_c0_seq1|m.424816	cds.comp50087_c0_seq1|m.424816	1785	A	G	1227.88	0/0	16,0	0/0	70,0	0/0	34,0	1/1	0,34	1	ENSP00000436273	0	94.94	97.2	99.8924	99.2497	1.00647	ENSG00000149091	diacylglycerol kinase, zeta [Source:HGNC Symbol;Acc:2857]	2857	DGKZ
comp44649_c2_seq1|m.234608	cds.comp44649_c2_seq1|m.234608	1983	A	G	2145.88	1/1	0,13	1/1	0,23	1/1	0,28	0/0	31,0	1	ENSP00000373192	0	94.62	97.54	99.8881	100	0.998881	ENSG00000168386	filamin A interacting protein 1-like [Source:HGNC Symbol;Acc:24589]	24589	FILIP1L
comp50407_c0_seq3|m.447895	cds.comp50407_c0_seq3|m.447895	2106	A	G	1046.88	0/0	23,0	0/0	50,1	0/0	35,0	1/1	0,32	1	ENSP00000349877	0	95.41	97.41	99.7502	99.5017	1.0025	ENSG00000105726	ATPase type 13A1 [Source:HGNC Symbol;Acc:24215]	24215	ATP13A1
comp50291_c0_seq8|m.438898	cds.comp50291_c0_seq8|m.438898	2304	A	G	34098.9	0/0	22,0	0/0	906,0	0/0	77,0	1/1	0,897	1	ENSP00000440045	0	98.46	99.33	99.9041	100	0.999041	ENSG00000174437	ATPase, Ca++ transporting, cardiac muscle, slow twitch 2 [Source:HGNC Symbol;Acc:812]	812	ATP2A2
Contig6638|m.57769	cds.Contig6638|m.57769	3019	A	G	3877.88	0/0	21,0	0/0	167,0	0/0	117,0	1/1	1111	1	ENSP00000264187	0	89.44	93.8	96.6511	99.4387	0.971967	ENSG00000116962	nidogen 1 [Source:HGNC Symbol;Acc:7821]	7821	NID1
comp50437_c2_seq1|m.449539	cds.comp50437_c2_seq1|m.449539	3456	A	G	1997.88	0/0	26,0	0/0	59,0	0/0	39,0	1/1	0,55	1	ENSP00000025008	0	92.28	95.86	99.937	100	0.99937	ENSG00000023287	RB1-inducible coiled-coil 1 [Source:HGNC Symbol;Acc:15574]	15574	RB1CC1
Contig7702|m.70013	cds.Contig7702|m.70013	3918	A	G	1818.88	0/0	13,0	0/0	37,0	0/0	46,0	1/1	0,50	1	ENSP00000361824	0	98.43	99.31	99.9596	100	0.999596	ENSG00000197694	spectrin, alpha, non-erythrocytic 1 [Source:HGNC Symbol;Acc:11273]	11273	SPTAN1
Contig5036|m.40855	cds.Contig5036|m.40855	4083	A	G	1204.88	0/0	15,0	0/0	26,0	0/0	28,0	1/1	0,36	1	ENSP00000359000	0	95.55	96.83	99.9464	100	0.999464	ENSG00000107862	golgi brefeldin A resistant guanine nucleotide exchange factor 1 [Source:HGNC Symbol;Acc:4181]	4181	GBF1
comp51314_c0_seq4|m.497144	cds.comp51314_c0_seq4|m.497144	5485	A	G	2446.88	1/1	0,11	1/1	0,32	1/1	0,31	0/0	38,0	1	ENSP00000373600	0	90.43	94.25	98.5805	100	0.985805	ENSG00000154237	leucine-rich repeat kinase 1 [Source:HGNC Symbol;Acc:18608]	18608	LRRK1
comp47384_c1_seq1|m.308400	cds.comp47384_c1_seq1|m.308400	51	A	G	1825.88	0/0	39,0	0/0	46,0	0/0	29,0	1/1	0,48	2	ENSP00000301329	0	90.75	95.89	93.8907	97.9866	0.958199	ENSG00000167699	glyoxalase domain containing 4 [Source:HGNC Symbol;Acc:14111]	14111	GLOD4
comp48845_c3_seq1|m.368866	cds.comp48845_c3_seq1|m.368866	58	A	G	6654.88	0/0	60,0	0/0	210,0	0/0	248,0	1/1	0,189	2	ENSP00000265462	8e-100	89.41	95.88	91.8919	79.4393	1.15676	ENSG00000126432	peroxiredoxin 5 [Source:HGNC Symbol;Acc:9355]	9355	PRDX5
comp38754_c0_seq1|m.173864	cds.comp38754_c0_seq1|m.173864	59	A	G	2386.88	0/0	87,0	0/0	23,0	0/0	31,0	1/1	0,66	2	ENSP00000175091	7e-129	92.34	95.95	76.2887	94.8498	0.80431	ENSG00000068697	lysosomal protein transmembrane 4 alpha [Source:HGNC Symbol;Acc:6924]	6924	LAPTM4A
comp51008_c4_seq1|m.475294	cds.comp51008_c4_seq1|m.475294	72	A	G	2055.88	0/0	65,0	0/0	88,0	0/0	100,0	1/1	0,59	2	ENSP00000465948	7e-107	93.14	94.86	83.7321	87.5	0.956938	ENSG00000130175	protein kinase C substrate 80K-H [Source:HGNC Symbol;Acc:9411]	9411	PRKCSH
comp44261_c0_seq1|m.228206	cds.comp44261_c0_seq1|m.228206	75	A	G	1650.88	0/0	13,0	0/0	35,0	0/0	31,0	1/1	0,52	2	ENSP00000428112	0	98.53	99.71	92.8767	100	0.928767	ENSG00000147475	ER lipid raft associated 2 [Source:HGNC Symbol;Acc:1356]	1356	ERLIN2
comp41551_c0_seq1|m.194633	cds.comp41551_c0_seq1|m.194633	123	A	G	16703.9	0/0	38,0	0/0	330,0	0/0	622,0	1/1	0,485	2	ENSP00000263368	7e-136	91.71	93.66	99.0338	99.5146	0.995169	ENSG00000090013	biliverdin reductase B (flavin reductase (NADPH)) [Source:HGNC Symbol;Acc:1063]	1063	BLVRB
comp42863_c0_seq1|m.208960	cds.comp42863_c0_seq1|m.208960	128	A	G	2468.88	0/0	65,0	0/0	40,0	0/0	35,0	1/1	0,76	2	ENSP00000315397	8e-175	75.06	83.38	94.8529	100	0.948529	ENSG00000102738	mitochondrial ribosomal protein S31 [Source:HGNC Symbol;Acc:16632]	16632	MRPS31
Contig1189|m.6126	cds.Contig1189|m.6126	169	A	G	4850.88	0/0	17,0	0/0	190,0	0/0	138,0	1/1	1139	2	ENSP00000371272	0	80.36	85.94	98.2143	96.5443	1.0173	ENSG00000214456	perilipin 5 [Source:HGNC Symbol;Acc:33196]	33196	PLIN5
comp42868_c0_seq1|m.208979	cds.comp42868_c0_seq1|m.208979	171	A	G	7896.88	0/0	122,0	0/0	374,0	0/0	426,0	1/1	0,227	2	ENSP00000471683	4e-140	60.81	73.88	91.0891	95.5508	0.953305	ENSG00000269587	Sodium-coupled neutral amino acid transporter 5 [Source:UniProtKB/TrEMBL;Acc:C9JNK4]	X	X
comp48727_c0_seq1|m.363162	cds.comp48727_c0_seq1|m.363162	177	A	G	4123.88	0/0	54,1	0/0	79,0	0/0	58,0	1/1	0,118	2	ENSP00000256854	0	95.62	98.91	97.8571	100	0.978571	ENSG00000134440	asparaginyl-tRNA synthetase [Source:HGNC Symbol;Acc:7643]	7643	NARS
Contig1189|m.6126	cds.Contig1189|m.6126	182	A	G	4907.88	0/0	29,0	0/0	204,1	0/0	154,0	1/1	1144	2	ENSP00000371272	0	80.36	85.94	98.2143	96.5443	1.0173	ENSG00000214456	perilipin 5 [Source:HGNC Symbol;Acc:33196]	33196	PLIN5
comp45868_c0_seq1|m.262431	cds.comp45868_c0_seq1|m.262431	183	A	G	4595.88	0/0	36,0	0/0	197,0	0/0	131,0	1/1	0,121	2	ENSP00000269980	0	92.62	95.75	99.7768	100	0.997768	ENSG00000248098	branched chain keto acid dehydrogenase E1, alpha polypeptide [Source:HGNC Symbol;Acc:986]	986	BCKDHA
comp43652_c0_seq1|m.219626	cds.comp43652_c0_seq1|m.219626	204	A	G	7281.88	0/0	23,0	0/0	153,0	0/0	147,0	1/1	1209	2	ENSP00000348886	0	95.59	97.06	87.8553	95.5056	0.919897	ENSG00000165283	stomatin (EPB72)-like 2 [Source:HGNC Symbol;Acc:14559]	14559	STOML2
comp46656_c0_seq1|m.288675	cds.comp46656_c0_seq1|m.288675	210	A	G	4765.88	0/0	12,0	0/0	90,0	0/0	188,0	1/1	0,136	2	ENSP00000463411	0	88.54	94.15	96.2441	94.6882	1.01643	ENSG00000141295	secernin 2 [Source:HGNC Symbol;Acc:30381]	30381	SCRN2
comp32548_c0_seq1|m.146649	cds.comp32548_c0_seq1|m.146649	246	A	G	4552.88	0/0	112,0	0/0	222,0	0/0	167,0	1/1	0,131	2	ENSP00000398803	0	91.28	95.33	90.9348	100	0.909348	ENSG00000104522	tissue specific transplantation antigen P35B [Source:HGNC Symbol;Acc:12390]	12390	TSTA3
comp42189_c0_seq2|m.200862	cds.comp42189_c0_seq2|m.200862	258	A	G	2342.88	0/0	43,0	0/0	74,0	0/0	90,0	1/1	1,67	2	ENSP00000438903	1e-84	85.38	92.4	97.1591	97.1591	1	ENSG00000105700	KxDL motif containing 1 [Source:HGNC Symbol;Acc:28420]	28420	KXD1
comp43644_c0_seq1|m.219533	cds.comp43644_c0_seq1|m.219533	264	A	G	3097.88	0/0	37,0	0/0	105,0	0/0	129,0	1/1	0,88	2	ENSP00000310129	0	99.66	99.66	95.9957	97.6872	0.982684	ENSG00000175166	proteasome (prosome, macropain) 26S subunit, non-ATPase, 2 [Source:HGNC Symbol;Acc:9559]	9559	PSMD2
comp45438_c0_seq1|m.251028	cds.comp45438_c0_seq1|m.251028	270	A	G	3433.88	0/0	47,0	0/0	91,0	0/0	29,0	1/1	0,102	2	ENSP00000264908	0	92.26	95.98	99.6914	100	0.996914	ENSG00000138772	annexin A3 [Source:HGNC Symbol;Acc:541]	541	ANXA3
comp45438_c0_seq1|m.251028	cds.comp45438_c0_seq1|m.251028	294	A	G	3041.88	0/0	46,0	0/0	93,0	0/0	27,0	1/1	0,90	2	ENSP00000264908	0	92.26	95.98	99.6914	100	0.996914	ENSG00000138772	annexin A3 [Source:HGNC Symbol;Acc:541]	541	ANXA3
comp46222_c0_seq3|m.277035	cds.comp46222_c0_seq3|m.277035	296	A	G	2660.88	0/0	21,0	0/0	55,0	0/0	71,0	1/1	0,78	2	ENSP00000381698	3e-149	77.99	83.57	98.8858	92.7649	1.06598	ENSG00000179526	SHANK-associated RH domain interactor [Source:HGNC Symbol;Acc:25321]	25321	SHARPIN
comp46790_c1_seq2|m.293234	cds.comp46790_c1_seq2|m.293234	314	A	G	1840.89	0/0	30,0	0/0	135,0	0/0	10,0	1/1	0,61	2	ENSP00000331260	0	93.63	97.36	97.4304	99.5624	0.978587	ENSG00000185100	adenylosuccinate synthase like 1 [Source:HGNC Symbol;Acc:20093]	20093	ADSSL1
comp46277_c2_seq2|m.278822	cds.comp46277_c2_seq2|m.278822	331	A	G	2039.88	0/0	29,0	0/0	88,0	0/0	90,0	1/1	0,57	2	ENSP00000255977	0	89.1	93.46	87.6068	85.6846	1.02243	ENSG00000133606	makorin ring finger protein 1 [Source:HGNC Symbol;Acc:7112]	7112	MKRN1
comp50260_c0_seq6|m.436432	cds.comp50260_c0_seq6|m.436432	332	A	G	4622.88	0/0	36,0	0/0	119,0	0/0	110,0	1/1	0,133	2	ENSP00000411250	0	86.85	90.58	99.8947	100	0.998947	ENSG00000188554	neighbor of BRCA1 gene 1 [Source:HGNC Symbol;Acc:6746]	6746	NBR1
comp41121_c0_seq1|m.190910	cds.comp41121_c0_seq1|m.190910	364	A	G	35802.9	0/0	302,1	0/0	942,1	0/0	1000,0	1/1	0,995	2	ENSP00000252593	3e-28	48.03	62.5	74.8768	80	0.935961	ENSG00000130303	bone marrow stromal cell antigen 2 [Source:HGNC Symbol;Acc:1119]	1119	BST2
Contig925|m.4338	cds.Contig925|m.4338	375	A	G	1212.88	0/0	38,1	0/0	32,0	0/0	22,0	1/1	0,37	2	ENSP00000356056	2e-79	99.12	99.12	88.2812	100	0.882812	ENSG00000146425	dynein, light chain, Tctex-type 1 [Source:HGNC Symbol;Acc:11697]	11697	DYNLT1
Contig922|m.4320	cds.Contig922|m.4320	386	A	G	1470.88	0/0	44,1	0/0	50,0	0/0	73,0	1/1	0,40	2	ENSP00000368842	3e-97	90.64	92.77	99.5763	100	0.995763	ENSG00000106330	motile sperm domain containing 3 [Source:HGNC Symbol;Acc:25078]	25078	MOSPD3
comp45707_c0_seq1|m.258922	cds.comp45707_c0_seq1|m.258922	405	A	G	9021.88	0/0	67,0	0/0	243,0	0/0	206,0	1/1	0,258	2	ENSP00000258737	3e-128	100	100	90.6736	91.1458	0.994819	ENSG00000136238	ras-related C3 botulinum toxin substrate 1 (rho family, small GTP binding protein Rac1) [Source:HGNC Symbol;Acc:9801]	9801	RAC1
Contig4310|m.33699	cds.Contig4310|m.33699	407	A	G	6351.88	0/0	43,0	0/0	54,0	0/0	94,0	1/1	0,180	2	ENSP00000369795	1e-129	82.68	90.91	76.7442	100	0.767442	ENSG00000124588	NAD(P)H dehydrogenase, quinone 2 [Source:HGNC Symbol;Acc:7856]	7856	NQO2
comp40657_c0_seq1|m.187320	cds.comp40657_c0_seq1|m.187320	408	A	G	4853.88	0/0	79,0	0/0	162,0	0/0	124,0	1/1	0,144	2	ENSP00000292577	6e-178	92.26	97.1	99.6785	100	0.996785	ENSG00000129968	abhydrolase domain containing 17A [Source:HGNC Symbol;Acc:28756]	28756	ABHD17A
comp46077_c0_seq1|m.269131	cds.comp46077_c0_seq1|m.269131	442	A	G	1089.88	0/0	22,0	0/0	14,0	0/0	18,0	1/1	0,33	2	ENSP00000340823	0	97.59	98.39	99.6	100	0.996	ENSG00000188342	general transcription factor IIF, polypeptide 2, 30kDa [Source:HGNC Symbol;Acc:4653]	4653	GTF2F2
comp40789_c0_seq1|m.188311	cds.comp40789_c0_seq1|m.188311	456	A	G	2829.88	1/1	0,15	1/1	0,36	1/1	0,30	0/0	33,0	2	ENSP00000431331	3e-117	77.62	87.14	99.5261	100	0.995261	ENSG00000166452	A kinase (PRKA) interacting protein 1 [Source:HGNC Symbol;Acc:1170]	1170	AKIP1
comp46837_c0_seq1|m.294408	cds.comp46837_c0_seq1|m.294408	474	A	G	1636.88	0/0	28,1	0/0	69,0	0/0	65,0	1/1	0,49	2	ENSP00000227524	0	100	100	99.802	100	0.99802	ENSG00000110107	pre-mRNA processing factor 19 [Source:HGNC Symbol;Acc:17896]	17896	PRPF19
Contig5246|m.42948	cds.Contig5246|m.42948	477	A	G	1154.88	0/0	28,0	0/0	73,0	0/0	69,0	1/1	0,31	2	ENSP00000264080	0	85.87	92.11	99.8155	100	0.998155	ENSG00000125734	G protein-coupled receptor 108 [Source:HGNC Symbol;Acc:17829]	17829	GPR108
comp45766_c0_seq1|m.260012	cds.comp45766_c0_seq1|m.260012	482	A	G	25504.9	0/0	197,0	0/0	375,0	0/0	395,0	1/1	0,683	2	ENSP00000001008	0	91.31	97.77	86.8217	97.8214	0.887554	ENSG00000004478	FK506 binding protein 4, 59kDa [Source:HGNC Symbol;Acc:3720]	3720	FKBP4
Contig6197|m.52337	cds.Contig6197|m.52337	483	A	G	1399.88	0/0	25,0	0/0	49,0	0/0	24,0	1/1	0,40	2	ENSP00000358988	0	81.04	88.66	97.4453	97.6407	0.997999	ENSG00000121940	chloride channel CLIC-like 1 [Source:HGNC Symbol;Acc:29675]	29675	CLCC1
comp47199_c0_seq1|m.304108	cds.comp47199_c0_seq1|m.304108	489	A	G	18941.9	0/0	292,0	0/0	999,1	0/0	1000,0	1/1	0,546	2	ENSP00000398320	0	95.44	98.39	89.2344	100	0.892344	ENSG00000135821	glutamate-ammonia ligase [Source:HGNC Symbol;Acc:4341]	4341	GLUL
Contig7639|m.69144	cds.Contig7639|m.69144	495	A	G	12682.9	1/1	0,110	1/1	0,97	1/1	0,163	0/0	624,0	2	ENSP00000420545	0	87.44	92.84	97.4828	100	0.974828	ENSG00000047457	ceruloplasmin (ferroxidase) [Source:HGNC Symbol;Acc:2295]	2295	CP
comp43157_c0_seq1|m.212754	cds.comp43157_c0_seq1|m.212754	510	A	G	11525.9	0/0	55,0	0/0	453,0	0/0	330,0	1/1	0,328	2	ENSP00000419370	3e-105	82.58	90.45	72.6531	75.641	0.960498	ENSG00000156928	mitochondrial assembly of ribosomal large subunit 1 [Source:HGNC Symbol;Acc:21721]	21721	MALSU1
Contig6689|m.58345	cds.Contig6689|m.58345	520	A	G	2961.88	0/0	21,0	0/0	58,0	0/0	45,0	1/1	0,85	2	ENSP00000342181	0	97.52	98.29	94.9853	95.9762	0.989676	ENSG00000174780	signal recognition particle 72kDa [Source:HGNC Symbol;Acc:11303]	11303	SRP72
Contig7639|m.69144	cds.Contig7639|m.69144	522	A	G	20935.9	0/0	94,0	0/0	84,0	0/0	149,0	1/1	0,585	2	ENSP00000420545	0	87.44	92.84	97.4828	100	0.974828	ENSG00000047457	ceruloplasmin (ferroxidase) [Source:HGNC Symbol;Acc:2295]	2295	CP
comp49375_c0_seq1|m.388865	cds.comp49375_c0_seq1|m.388865	537	A	G	12119.9	0/0	66,0	0/0	258,1	0/0	200,0	1/1	1334	2	ENSP00000453743	0	96.21	97.87	97.6798	97.9118	0.99763	ENSG00000100664	eukaryotic translation initiation factor 5 [Source:HGNC Symbol;Acc:3299]	3299	EIF5
Contig4683|m.37414	cds.Contig4683|m.37414	540	A	G	1585.89	0/0	10,0	0/0	27,0	0/0	25,0	1/1	0,46	2	ENSP00000317170	0	94.1	97.95	99.2366	74.2857	1.33588	ENSG00000180346	tigger transposable element derived 2 [Source:HGNC Symbol;Acc:18333]	18333	TIGD2
Contig8555|m.80515	cds.Contig8555|m.80515	543	A	G	1472.89	0/0	10,0	0/0	21,0	0/0	24,0	1/1	1,42	2	ENSP00000314441	0	89.82	93.09	90.7591	99.6377	0.910891	ENSG00000037897	methyltransferase like 1 [Source:HGNC Symbol;Acc:7030]	7030	METTL1
comp44879_c0_seq1|m.238526	cds.comp44879_c0_seq1|m.238526	551	A	G	5702.88	0/0	35,0	0/0	335,0	0/0	21,0	1/1	0,162	2	ENSP00000414856	0	75.53	82.58	99.8454	100	0.998454	ENSG00000152583	SPARC-like 1 (hevin) [Source:HGNC Symbol;Acc:11220]	11220	SPARCL1
Contig3576|m.26060	cds.Contig3576|m.26060	561	A	G	2128.88	0/0	59,0	0/0	100,0	0/0	69,0	1/1	0,60	2	ENSP00000434724	3e-158	85.83	89.37	98.8327	100	0.988327	ENSG00000137500	coiled-coil domain containing 90B [Source:HGNC Symbol;Acc:28108]	28108	CCDC90B
comp44547_c0_seq2|m.233281	cds.comp44547_c0_seq2|m.233281	564	A	G	2012.88	0/0	20,0	0/0	36,0	0/0	31,0	1/1	0,56	2	ENSP00000474757	0	96.79	98.2	99.9056	100	0.999056	ENSG00000271310	ubiquitin-like modifier activating enzyme 1 [Source:HGNC Symbol;Acc:12469]	12469	UBA1
comp44897_c0_seq5|m.238918	cds.comp44897_c0_seq5|m.238918	564	A	G	1328.88	0/0	46,0	0/0	213,0	0/0	148,0	1/1	0,36	2	ENSP00000335481	4e-151	85.43	90	96.0334	100	0.960334	ENSG00000186998	EMI domain containing 1 [Source:HGNC Symbol;Acc:18036]	18036	EMID1
comp42161_c0_seq2|m.200428	cds.comp42161_c0_seq2|m.200428	567	A	G	1076.88	0/0	28,0	0/0	38,0	0/0	21,0	1/1	0,33	2	ENSP00000417273	0	99.47	100	99.7354	100	0.997354	ENSG00000158092	NCK adaptor protein 1 [Source:HGNC Symbol;Acc:7664]	7664	NCK1
comp44263_c1_seq2|m.228224	cds.comp44263_c1_seq2|m.228224	567	A	G	1367.88	0/0	33,0	0/0	65,0	0/0	15,0	1/1	0,37	2	ENSP00000304429	0	95.11	97.56	99.5575	99.7783	0.997788	ENSG00000162627	sorting nexin 7 [Source:HGNC Symbol;Acc:14971]	14971	SNX7
comp48312_c0_seq7|m.346254	cds.comp48312_c0_seq7|m.346254	616	A	G	2323.88	0/0	25,0	0/0	79,0	0/0	59,0	1/1	0,69	2	ENSP00000462529	1e-103	86.63	95.19	82.7434	100	0.827434	ENSG00000178927	chromosome 17 open reading frame 62 [Source:HGNC Symbol;Acc:28672]	28672	C17orf62
comp43277_c1_seq7|m.214249	cds.comp43277_c1_seq7|m.214249	621	A	G	3266.88	0/0	72,0	0/0	110,0	0/0	91,0	1/1	0,94	2	ENSP00000355599	0	97.24	98.62	99.6564	100	0.996564	ENSG00000116918	translin-associated factor X [Source:HGNC Symbol;Acc:12380]	12380	TSNAX
comp42190_c0_seq1|m.200878	cds.comp42190_c0_seq1|m.200878	630	A	G	1734.88	0/0	16,0	0/0	37,0	0/0	43,0	1/1	0,46	2	ENSP00000472265	0	95.1	96.74	88.6364	91.2766	0.971074	ENSG00000269668	ATPase, H+ transporting, lysosomal accessory protein 1 [Source:HGNC Symbol;Acc:868]	868	ATP6AP1
comp39347_c0_seq1|m.177977	cds.comp39347_c0_seq1|m.177977	642	A	G	4487.88	0/0	77,0	0/0	134,0	0/0	106,0	1/1	0,129	2	ENSP00000320116	2e-145	85.85	91.51	86.2637	99.6865	0.86535	ENSG00000181396	2-oxoglutarate and iron-dependent oxygenase domain containing 3 [Source:HGNC Symbol;Acc:26174]	26174	OGFOD3
comp45766_c0_seq1|m.260012	cds.comp45766_c0_seq1|m.260012	659	A	G	25308.9	0/0	276,0	0/0	368,0	0/0	349,0	1/1	0,694	2	ENSP00000001008	0	91.31	97.77	86.8217	97.8214	0.887554	ENSG00000004478	FK506 binding protein 4, 59kDa [Source:HGNC Symbol;Acc:3720]	3720	FKBP4
comp49856_c0_seq2|m.413332	cds.comp49856_c0_seq2|m.413332	682	A	G	1407.88	0/0	25,0	0/0	58,0	0/0	44,0	1/1	0,43	2	ENSP00000310686	0	85.67	91.06	98.3416	99.1639	0.991708	ENSG00000174989	F-box and WD repeat domain containing 8 [Source:HGNC Symbol;Acc:13597]	13597	FBXW8
comp49904_c1_seq4|m.415610	cds.comp49904_c1_seq4|m.415610	684	A	G	2107.88	0/0	14,0	0/0	85,0	0/0	54,0	1/1	0,63	2	ENSP00000420597	0	78.16	85.92	99.842	100	0.99842	ENSG00000136270	transforming growth factor beta regulator 4 [Source:HGNC Symbol;Acc:17443]	17443	TBRG4
comp48062_c0_seq1|m.332149	cds.comp48062_c0_seq1|m.332149	696	A	G	7082.88	0/0	75,0	0/0	72,0	0/0	125,0	1/1	0,200	2	ENSP00000320604	0	85.59	91.59	99.7006	100	0.997006	ENSG00000170271	fatty acid hydroxylase domain containing 2 [Source:HGNC Symbol;Acc:1334]	1334	FAXDC2
comp42322_c0_seq1|m.202250	cds.comp42322_c0_seq1|m.202250	748	A	G	1751.88	0/0	15,0	0/0	73,0	0/0	44,0	1/1	0,48	2	ENSP00000309610	0	83.86	88.1	99.4624	100	0.994624	ENSG00000087995	methyltransferase like 2A [Source:HGNC Symbol;Acc:25755]	25755	METTL2A
comp38754_c0_seq1|m.173864	cds.comp38754_c0_seq1|m.173864	756	A	G	5303.88	0/0	195,0	0/0	181,0	0/0	150,0	1/1	0,149	2	ENSP00000175091	7e-129	92.34	95.95	76.2887	94.8498	0.80431	ENSG00000068697	lysosomal protein transmembrane 4 alpha [Source:HGNC Symbol;Acc:6924]	6924	LAPTM4A
comp49188_c0_seq1|m.381195	cds.comp49188_c0_seq1|m.381195	765	A	G	1146.88	0/0	14,0	0/0	23,0	0/0	14,0	1/1	0,36	2	ENSP00000395574	0	79.21	85.3	99.8677	98.4962	1.01392	ENSG00000011007	transcription elongation factor B (SIII), polypeptide 3 (110kDa, elongin A) [Source:HGNC Symbol;Acc:11620]	11620	TCEB3
comp43539_c0_seq1|m.217906	cds.comp43539_c0_seq1|m.217906	777	A	G	39503.9	0/0	1000,0	0/0	999,0	0/0	1000,0	1/1	0,1000	2	ENSP00000265132	0	82.23	89.76	82.793	94.3182	0.877805	ENSG00000106927	alpha-1-microglobulin/bikunin precursor [Source:HGNC Symbol;Acc:453]	453	AMBP
comp49213_c1_seq3|m.382464	cds.comp49213_c1_seq3|m.382464	821	A	G	2392.88	0/0	15,0	0/0	52,0	0/0	50,0	1/1	1,69	2	ENSP00000397367	5e-156	71.12	82.35	97.0899	97.3615	0.997211	ENSG00000145220	Ly1 antibody reactive [Source:HGNC Symbol;Acc:26021]	26021	LYAR
comp42169_c0_seq1|m.200538	cds.comp42169_c0_seq1|m.200538	825	A	G	11710.9	0/0	92,0	0/0	518,0	0/0	428,0	1/1	0,337	2	ENSP00000253108	0	99.06	99.06	92.4855	100	0.924855	ENSG00000130811	eukaryotic translation initiation factor 3, subunit G [Source:HGNC Symbol;Acc:3274]	3274	EIF3G
comp42169_c0_seq1|m.200538	cds.comp42169_c0_seq1|m.200538	834	A	G	11779.9	0/0	70,1	0/0	550,0	0/0	418,0	1/1	0,336	2	ENSP00000253108	0	99.06	99.06	92.4855	100	0.924855	ENSG00000130811	eukaryotic translation initiation factor 3, subunit G [Source:HGNC Symbol;Acc:3274]	3274	EIF3G
Contig6381|m.54811	cds.Contig6381|m.54811	903	A	G	1077.88	0/0	17,0	0/0	23,0	0/0	24,0	1/1	0,31	2	ENSP00000337853	0	90.94	92.42	99.8152	100	0.998152	ENSG00000175104	TNF receptor-associated factor 6, E3 ubiquitin protein ligase [Source:HGNC Symbol;Acc:12036]	12036	TRAF6
comp47014_c0_seq2|m.299070	cds.comp47014_c0_seq2|m.299070	912	A	G	3134.88	0/0	23,1	0/0	87,0	0/0	75,0	1/1	0,97	2	ENSP00000376139	0	100	100	91.0053	100	0.910053	ENSG00000141580	WD repeat domain 45B [Source:HGNC Symbol;Acc:25072]	25072	WDR45B
comp41020_c1_seq2|m.190165	cds.comp41020_c1_seq2|m.190165	918	A	G	3533.88	0/0	77,0	0/0	222,0	0/0	276,0	1/1	0,99	2	ENSP00000374014	0	89.31	93.06	80.8411	91.7772	0.880841	ENSG00000213996	transmembrane 6 superfamily member 2 [Source:HGNC Symbol;Acc:11861]	11861	TM6SF2
comp44214_c0_seq1|m.227565	cds.comp44214_c0_seq1|m.227565	948	A	G	25789.9	0/0	154,0	0/0	691,0	0/0	660,1	1/1	1735	2	ENSP00000219481	3e-165	85.27	91.44	85.3372	100	0.853372	ENSG00000242612	2,4-dienoyl CoA reductase 2, peroxisomal [Source:HGNC Symbol;Acc:2754]	2754	DECR2
comp47014_c0_seq2|m.299070	cds.comp47014_c0_seq2|m.299070	948	A	G	2923.88	0/0	16,0	0/0	85,0	0/0	62,0	1/1	1,85	2	ENSP00000376139	0	100	100	91.0053	100	0.910053	ENSG00000141580	WD repeat domain 45B [Source:HGNC Symbol;Acc:25072]	25072	WDR45B
Contig6381|m.54811	cds.Contig6381|m.54811	957	A	G	1305.88	0/0	14,0	0/0	17,0	0/0	31,0	1/1	0,36	2	ENSP00000337853	0	90.94	92.42	99.8152	100	0.998152	ENSG00000175104	TNF receptor-associated factor 6, E3 ubiquitin protein ligase [Source:HGNC Symbol;Acc:12036]	12036	TRAF6
comp42161_c0_seq2|m.200428	cds.comp42161_c0_seq2|m.200428	966	A	G	2161.88	0/0	20,0	0/0	49,0	0/0	20,0	1/1	0,65	2	ENSP00000417273	0	99.47	100	99.7354	100	0.997354	ENSG00000158092	NCK adaptor protein 1 [Source:HGNC Symbol;Acc:7664]	7664	NCK1
comp44744_c0_seq7|m.235866	cds.comp44744_c0_seq7|m.235866	1008	A	G	2311.88	0/0	21,0	0/0	83,0	0/0	88,0	1/1	0,65	2	ENSP00000349428	0	98.56	99.82	99.8208	100	0.998208	ENSG00000011304	polypyrimidine tract binding protein 1 [Source:HGNC Symbol;Acc:9583]	9583	PTBP1
comp48847_c0_seq3|m.368969	cds.comp48847_c0_seq3|m.368969	1009	A	G	12748.9	0/0	310,0	0/0	203,0	0/0	305,0	1/1	1367	2	ENSP00000279178	0	60.76	74.68	95.8333	100	0.958333	ENSG00000149742	solute carrier family 22 (organic anion transporter), member 9 [Source:HGNC Symbol;Acc:16261]	16261	SLC22A9
Contig6765|m.59244	cds.Contig6765|m.59244	1012	A	G	2456.89	0/0	10,0	0/0	92,0	0/0	106,0	1/1	0,68	2	ENSP00000363891	0	63.88	70.75	99.6216	99.8213	0.997999	ENSG00000157637	solute carrier family 38, member 10 [Source:HGNC Symbol;Acc:28237]	28237	SLC38A10
Contig4683|m.37414	cds.Contig4683|m.37414	1017	A	G	1113.89	0/0	10,0	0/0	40,0	0/0	22,0	1/1	0,35	2	ENSP00000317170	0	94.1	97.95	99.2366	74.2857	1.33588	ENSG00000180346	tigger transposable element derived 2 [Source:HGNC Symbol;Acc:18333]	18333	TIGD2
comp45008_c0_seq2|m.241496	cds.comp45008_c0_seq2|m.241496	1050	A	G	10299.9	0/0	296,0	0/0	477,1	0/0	586,0	1/1	0,292	2	ENSP00000229266	0	91.88	97.21	96.0976	97.0443	0.990244	ENSG00000111666	choline phosphotransferase 1 [Source:HGNC Symbol;Acc:17852]	17852	CHPT1
Contig4356|m.34095	cds.Contig4356|m.34095	1092	A	G	22134.9	0/0	278,0	0/0	302,1	0/0	305,0	1/1	0,628	2	ENSP00000346827	0	92.88	96.15	97.3783	100	0.973783	ENSG00000143149	aldehyde dehydrogenase 9 family, member A1 [Source:HGNC Symbol;Acc:412]	412	ALDH9A1
comp47753_c1_seq1|m.320422	cds.comp47753_c1_seq1|m.320422	1113	A	G	2422.88	0/0	25,0	0/0	111,0	0/0	51,0	1/1	0,72	2	ENSP00000319192	0	90.88	96.25	83.2589	90.0966	0.924107	ENSG00000164543	serine/threonine kinase 17a [Source:HGNC Symbol;Acc:11395]	11395	STK17A
Contig8999|m.87517	cds.Contig8999|m.87517	1113	A	G	1735.88	0/0	25,0	0/0	71,0	0/0	49,0	1/1	0,50	2	ENSP00000469056	0	87.91	92.42	98.7522	99.6377	0.991113	ENSG00000269797	G protein-coupled receptor 107 [Source:HGNC Symbol;Acc:17830]	17830	GPR107
Contig4356|m.34095	cds.Contig4356|m.34095	1128	A	G	24572.9	0/0	360,0	0/0	398,0	0/0	367,0	1/1	0,735	2	ENSP00000346827	0	92.88	96.15	97.3783	100	0.973783	ENSG00000143149	aldehyde dehydrogenase 9 family, member A1 [Source:HGNC Symbol;Acc:412]	412	ALDH9A1
comp47753_c1_seq1|m.320422	cds.comp47753_c1_seq1|m.320422	1165	A	G	2607.88	0/0	17,0	0/0	99,0	0/0	47,0	1/1	0,72	2	ENSP00000319192	0	90.88	96.25	83.2589	90.0966	0.924107	ENSG00000164543	serine/threonine kinase 17a [Source:HGNC Symbol;Acc:11395]	11395	STK17A
comp50045_c0_seq4|m.422448	cds.comp50045_c0_seq4|m.422448	1186	A	G	1170.89	0/0	10,0	0/0	32,0	0/0	33,0	1/1	0,37	2	ENSP00000267978	0	89.8	94.22	97.4063	98.0769	0.993163	ENSG00000140400	mannosidase, alpha, class 2C, member 1 [Source:HGNC Symbol;Acc:6827]	6827	MAN2C1
Contig2625|m.17876	cds.Contig2625|m.17876	1410	A	G	1076.88	0/0	12,0	0/0	24,0	0/0	31,0	1/1	0,32	2	ENSP00000258772	0	92.5	95.98	96.6431	100	0.966431	ENSG00000136271	DEAD (Asp-Glu-Ala-Asp) box helicase 56 [Source:HGNC Symbol;Acc:18193]	18193	DDX56
comp49458_c0_seq1|m.392329	cds.comp49458_c0_seq1|m.392329	1467	A	G	6248.88	0/0	89,0	0/0	156,0	0/0	132,0	1/1	1176	2	ENSP00000376024	0	93.12	96.31	93.2496	100	0.932496	ENSG00000130340	sorting nexin 9 [Source:HGNC Symbol;Acc:14973]	14973	SNX9
comp44199_c0_seq1|m.227445	cds.comp44199_c0_seq1|m.227445	1513	A	G	3332.88	0/0	82,0	0/0	158,0	0/0	369,0	1/1	0,93	2	ENSP00000369948	9e-177	79.8	86.45	77.2467	95.7547	0.806714	ENSG00000110628	solute carrier family 22, member 18 [Source:HGNC Symbol;Acc:10964]	10964	SLC22A18
comp44199_c0_seq1|m.227445	cds.comp44199_c0_seq1|m.227445	1527	A	G	2779.88	0/0	60,0	0/0	131,0	0/0	316,0	1/1	0,77	2	ENSP00000369948	9e-177	79.8	86.45	77.2467	95.7547	0.806714	ENSG00000110628	solute carrier family 22, member 18 [Source:HGNC Symbol;Acc:10964]	10964	SLC22A18
Contig6689|m.58345	cds.Contig6689|m.58345	1647	A	G	3299.88	0/0	45,0	0/0	89,0	0/0	78,0	1/1	0,93	2	ENSP00000342181	0	97.52	98.29	94.9853	95.9762	0.989676	ENSG00000174780	signal recognition particle 72kDa [Source:HGNC Symbol;Acc:11303]	11303	SRP72
comp44547_c0_seq2|m.233281	cds.comp44547_c0_seq2|m.233281	1659	A	G	3041.88	0/0	81,0	0/0	98,0	0/0	95,0	1/1	0,86	2	ENSP00000474757	0	96.79	98.2	99.9056	100	0.999056	ENSG00000271310	ubiquitin-like modifier activating enzyme 1 [Source:HGNC Symbol;Acc:12469]	12469	UBA1
comp47666_c2_seq1|m.317642	cds.comp47666_c2_seq1|m.317642	1822	A	G	1046.89	0/0	12,0	0/0	51,0	0/0	16,0	1/1	0,33	2	ENSP00000225394	0	97.9	98.56	96.9466	100	0.969466	ENSG00000108262	G protein-coupled receptor kinase interacting ArfGAP 1 [Source:HGNC Symbol;Acc:4272]	4272	GIT1
comp47464_c0_seq1|m.310465	cds.comp47464_c0_seq1|m.310465	2018	A	G	3860.88	1/1	0,21	1/1	0,50	1/1	0,51	0/0	213,0	2	ENSP00000350265	0	81.83	91.2	95.9341	100	0.959341	ENSG00000154269	ectonucleotide pyrophosphatase/phosphodiesterase 3 [Source:HGNC Symbol;Acc:3358]	3358	ENPP3
Contig2652|m.18127	cds.Contig2652|m.18127	2172	A	G	1638.88	0/0	22,0	0/0	43,0	0/0	40,0	1/1	0,52	2	ENSP00000410083	0	87.6	90.73	96.5834	97.6893	0.988679	ENSG00000028203	vezatin, adherens junctions transmembrane protein [Source:HGNC Symbol;Acc:18258]	18258	VEZT
comp50307_c0_seq2|m.439783	cds.comp50307_c0_seq2|m.439783	2238	A	G	1351.88	0/0	66,0	0/0	74,0	0/0	108,0	1/1	0,39	2	ENSP00000305692	0	81.6	88.64	95.4453	99.895	0.955457	ENSG00000171298	glucosidase, alpha; acid [Source:HGNC Symbol;Acc:4065]	4065	GAA
comp50819_c0_seq1|m.465778	cds.comp50819_c0_seq1|m.465778	2286	A	G	4782.88	1/1	0,20	1/1	0,66	1/1	0,56	0/0	118,0	2	ENSP00000264205	0	96.68	98.54	96.1686	98.1747	0.979566	ENSG00000117298	endothelin converting enzyme 1 [Source:HGNC Symbol;Acc:3146]	3146	ECE1
comp49622_c0_seq2|m.399073	cds.comp49622_c0_seq2|m.399073	2594	A	G	1677.88	0/0	28,0	0/0	60,0	0/0	65,0	1/1	1,48	2	ENSP00000294724	0	93.8	97.02	99.771	85.3133	1.16947	ENSG00000162688	amylo-alpha-1, 6-glucosidase, 4-alpha-glucanotransferase [Source:HGNC Symbol;Acc:321]	321	AGL
comp50333_c1_seq1|m.441725	cds.comp50333_c1_seq1|m.441725	2598	A	G	1082.88	0/0	16,0	0/0	41,0	0/0	33,0	1/1	0,34	2	ENSP00000368856	0	90.9	94.47	99.9108	100	0.999108	ENSG00000086102	nuclear transcription factor, X-box binding 1 [Source:HGNC Symbol;Acc:7803]	7803	NFX1
comp50264_c0_seq3|m.436517	cds.comp50264_c0_seq3|m.436517	2638	A	G	5672.88	1/1	0,33	1/1	0,64	1/1	0,62	0/0	71,0	2	ENSP00000194871	0	76.79	83.6	95.202	91.9708	1.03513	ENSG00000082438	cordon-bleu WH2 repeat protein-like 1 [Source:HGNC Symbol;Acc:23571]	23571	COBLL1
comp51334_c1_seq5|m.497763	cds.comp51334_c1_seq5|m.497763	5907	A	G	1841.88	1/1	0,13	1/1	0,17	1/1	0,23	0/0	103,0	2	ENSP00000295956	0	97.04	98.92	97.8932	100	0.978932	ENSG00000136068	filamin B, beta [Source:HGNC Symbol;Acc:3755]	3755	FLNB
comp45453_c0_seq1|m.251279	cds.comp45453_c0_seq1|m.251279	36	A	G	4521.88	0/0	68,0	0/0	34,0	0/0	54,0	1/1	0,118	3	ENSP00000321038	1e-66	62.39	73.45	99.5536	100	0.995536	ENSG00000180089	transmembrane protein 86B [Source:HGNC Symbol;Acc:28448]	28448	TMEM86B
comp48853_c0_seq1|m.369023	cds.comp48853_c0_seq1|m.369023	57	A	G	1463.88	0/0	11,0	0/0	45,0	0/0	53,0	1/1	0,37	3	ENSP00000261195	0	93.31	96.44	99.858	100	0.99858	ENSG00000111713	glycogen synthase 2 (liver) [Source:HGNC Symbol;Acc:4707]	4707	GYS2
comp49654_c0_seq1|m.401675	cds.comp49654_c0_seq1|m.401675	105	A	G	6742.88	0/0	145,0	0/0	301,0	0/0	250,0	1/1	0,194	3	ENSP00000353094	0	86.54	94.19	93.0435	90.3315	1.03002	ENSG00000078808	stromal cell derived factor 4 [Source:HGNC Symbol;Acc:24188]	24188	SDF4
Contig4203|m.32788	cds.Contig4203|m.32788	112	A	G	1574.88	0/0	19,0	0/0	45,0	0/0	43,0	1/1	0,47	3	ENSP00000356218	0	92.46	96.39	99.6732	100	0.996732	ENSG00000159348	cytochrome b5 reductase 1 [Source:HGNC Symbol;Acc:13397]	13397	CYB5R1
comp41290_c0_seq2|m.192358	cds.comp41290_c0_seq2|m.192358	120	A	G	14987.9	0/0	49,0	0/0	279,0	0/0	204,0	1/1	0,428	3	ENSP00000356652	6e-148	94.35	96.52	99.5652	100	0.995652	ENSG00000116161	calcyclin binding protein [Source:HGNC Symbol;Acc:30423]	30423	CACYBP
comp42278_c0_seq1|m.201694	cds.comp42278_c0_seq1|m.201694	174	A	G	24674.9	1/1	0,46	1/1	1490	1/1	0,171	0/0	815,0	3	ENSP00000252453	7e-62	75	84.44	90.4523	90.9091	0.994975	ENSG00000130173	chromosome 19 open reading frame 80 [Source:HGNC Symbol;Acc:24933]	24933	C19orf80
comp48757_c1_seq3|m.364771	cds.comp48757_c1_seq3|m.364771	191	A	G	23146.9	0/0	572,1	0/0	789,1	0/0	999,0	1/1	0,704	3	ENSP00000307697	0	80.76	88.84	99.8534	100	0.998534	ENSG00000168306	acyl-CoA oxidase 2, branched chain [Source:HGNC Symbol;Acc:120]	120	ACOX2
comp46895_c0_seq1|m.295792	cds.comp46895_c0_seq1|m.295792	252	A	G	3025.88	0/0	22,0	0/0	81,0	0/0	70,0	1/1	0,84	3	ENSP00000370658	0	85.26	92.06	99.7691	100	0.997691	ENSG00000123106	coiled-coil domain containing 91 [Source:HGNC Symbol;Acc:24855]	24855	CCDC91
Contig4203|m.32788	cds.Contig4203|m.32788	288	A	G	2225.88	0/0	61,0	0/0	66,0	0/0	45,0	1/1	0,58	3	ENSP00000356218	0	92.46	96.39	99.6732	100	0.996732	ENSG00000159348	cytochrome b5 reductase 1 [Source:HGNC Symbol;Acc:13397]	13397	CYB5R1
comp28511_c0_seq1|m.136331	cds.comp28511_c0_seq1|m.136331	357	A	G	38106.9	1/1	0,48	1/1	0,739	1/1	0,351	0/0	862,0	3	ENSP00000233627	2e-119	87.1	91.24	76.9504	100	0.769504	ENSG00000115286	NADH dehydrogenase (ubiquinone) Fe-S protein 7, 20kDa (NADH-coenzyme Q reductase) [Source:HGNC Symbol;Acc:7714]	7714	NDUFS7
Contig952|m.4467	cds.Contig952|m.4467	399	A	G	3503.88	0/0	51,0	0/0	111,0	0/0	71,0	1/1	0,103	3	ENSP00000302572	0	94.6	97.44	94.6237	94.8787	0.997312	ENSG00000113648	H2A histone family, member Y [Source:HGNC Symbol;Acc:4740]	4740	H2AFY
comp48070_c0_seq1|m.332473	cds.comp48070_c0_seq1|m.332473	447	A	G	2634.88	0/0	47,0	0/0	88,0	0/0	91,0	1/1	0,72	3	ENSP00000278412	0	99.52	100	87.3239	87.4471	0.998592	ENSG00000149136	structure specific recognition protein 1 [Source:HGNC Symbol;Acc:11327]	11327	SSRP1
comp43479_c0_seq1|m.217353	cds.comp43479_c0_seq1|m.217353	457	A	G	5270.88	0/0	29,0	0/0	119,0	0/0	96,0	1/1	0,156	3	ENSP00000307741	3e-91	94.22	96.53	87.8173	100	0.878173	ENSG00000170293	CKLF-like MARVEL transmembrane domain containing 8 [Source:HGNC Symbol;Acc:19179]	19179	CMTM8
comp50503_c0_seq1|m.452309	cds.comp50503_c0_seq1|m.452309	489	A	G	9073.88	0/0	19,0	0/0	171,0	0/0	44,0	1/1	0,263	3	ENSP00000345282	0	97.13	98.47	92.0775	100	0.920775	ENSG00000166123	glutamic pyruvate transaminase (alanine aminotransferase) 2 [Source:HGNC Symbol;Acc:18062]	18062	GPT2
comp45095_c0_seq2|m.243873	cds.comp45095_c0_seq2|m.243873	495	A	G	2489.88	0/0	133,0	0/0	255,0	0/0	269,0	1/1	0,70	3	ENSP00000367081	0	88.28	93.51	99.7912	100	0.997912	ENSG00000112337	solute carrier family 17, member 2 [Source:HGNC Symbol;Acc:10930]	10930	SLC17A2
comp49654_c0_seq1|m.401675	cds.comp49654_c0_seq1|m.401675	507	A	G	8620.88	0/0	158,0	0/0	354,0	0/0	341,1	1/1	0,240	3	ENSP00000353094	0	86.54	94.19	93.0435	90.3315	1.03002	ENSG00000078808	stromal cell derived factor 4 [Source:HGNC Symbol;Acc:24188]	24188	SDF4
Contig8541|m.80240	cds.Contig8541|m.80240	540	A	G	1297.88	0/0	12,0	0/0	37,0	0/0	38,0	1/1	0,41	3	ENSP00000390806	2e-97	83.54	91.46	73.2143	78.0952	0.9375	ENSG00000185127	chromosome 6 open reading frame 120 [Source:HGNC Symbol;Acc:21247]	21247	C6orf120
comp45144_c0_seq5|m.244807	cds.comp45144_c0_seq5|m.244807	576	A	G	1050.88	0/0	19,0	0/0	64,0	0/0	47,0	1/1	0,33	3	ENSP00000359306	0	78.35	83.21	92.3963	100	0.923963	ENSG00000101199	ADP-ribosylation factor GTPase activating protein 1 [Source:HGNC Symbol;Acc:15852]	15852	ARFGAP1
Contig2250|m.14461	cds.Contig2250|m.14461	596	A	G	2436.88	0/0	20,0	0/0	121,0	0/0	82,0	1/1	0,70	3	ENSP00000468035	1e-178	86.24	93.29	88.9552	100	0.889552	ENSG00000012061	excision repair cross-complementing rodent repair deficiency, complementation group 1 (includes overlapping antisense sequence) [Source:HGNC Symbol;Acc:3433]	3433	ERCC1
Contig5784|m.48057	cds.Contig5784|m.48057	750	A	G	1672.88	0/0	29,0	0/0	37,0	0/0	32,0	1/1	0,52	3	ENSP00000260952	0	80.06	89.1	99.689	99.8445	0.998442	ENSG00000138381	asparagine synthetase domain containing 1 [Source:HGNC Symbol;Acc:24910]	24910	ASNSD1
comp43913_c0_seq2|m.223695	cds.comp43913_c0_seq2|m.223695	894	A	G	1835.88	0/0	30,0	0/0	61,0	0/0	76,0	1/1	0,50	3	ENSP00000411701	0	86.64	92.17	96.868	100	0.96868	ENSG00000136279	drebrin-like [Source:HGNC Symbol;Acc:2696]	2696	DBNL
comp42426_c0_seq1|m.203363	cds.comp42426_c0_seq1|m.203363	924	A	G	4240.88	0/0	35,0	0/0	265,1	0/0	146,0	1/1	0,121	3	ENSP00000406162	0	98.92	99.46	99.7312	100	0.997312	ENSG00000126457	protein arginine methyltransferase 1 [Source:HGNC Symbol;Acc:5187]	5187	PRMT1
comp45774_c0_seq23|m.260433	cds.comp45774_c0_seq23|m.260433	969	A	G	3172.88	0/0	34,0	0/0	58,0	0/0	35,0	1/1	0,90	3	ENSP00000351132	0	99.13	100	98.0142	100	0.980142	ENSG00000126858	ras homolog family member T1 [Source:HGNC Symbol;Acc:21168]	21168	RHOT1
comp43957_c0_seq1|m.224237	cds.comp43957_c0_seq1|m.224237	1085	A	G	35840.9	0/0	264,0	0/0	979,0	0/0	1000,0	1/1	1999	3	ENSP00000376060	0	92.09	95.92	99.7608	100	0.997608	ENSG00000105707	hepsin [Source:HGNC Symbol;Acc:5155]	5155	HPN
comp46131_c0_seq1|m.269990	cds.comp46131_c0_seq1|m.269990	1119	A	G	25231.9	0/0	701,0	0/0	365,0	0/0	674,1	1/1	0,701	3	ENSP00000342850	0	69.74	80	84.3818	96.2963	0.876272	ENSG00000170099	serpin peptidase inhibitor, clade A (alpha-1 antiproteinase, antitrypsin), member 6 [Source:HGNC Symbol;Acc:1540]	1540	SERPINA6
Contig5784|m.48057	cds.Contig5784|m.48057	1183	A	G	1847.88	0/0	64,0	0/0	54,0	0/0	25,0	1/1	0,58	3	ENSP00000260952	0	80.06	89.1	99.689	99.8445	0.998442	ENSG00000138381	asparagine synthetase domain containing 1 [Source:HGNC Symbol;Acc:24910]	24910	ASNSD1
comp47687_c0_seq1|m.318755	cds.comp47687_c0_seq1|m.318755	1245	A	G	7145.88	0/0	31,0	0/0	51,0	0/0	56,0	1/1	0,188	3	ENSP00000264051	0	86.09	92.68	99.8527	95.9155	1.04105	ENSG00000066248	neuronal guanine nucleotide exchange factor [Source:HGNC Symbol;Acc:7807]	7807	NGEF
comp46131_c0_seq1|m.269990	cds.comp46131_c0_seq1|m.269990	1257	A	G	18278.9	0/0	203,0	0/0	336,0	0/0	599,0	1/1	0,559	3	ENSP00000342850	0	69.74	80	84.3818	96.2963	0.876272	ENSG00000170099	serpin peptidase inhibitor, clade A (alpha-1 antiproteinase, antitrypsin), member 6 [Source:HGNC Symbol;Acc:1540]	1540	SERPINA6
comp47687_c0_seq1|m.318755	cds.comp47687_c0_seq1|m.318755	1257	A	G	6272.88	0/0	28,0	0/0	53,0	0/0	49,1	1/1	0,167	3	ENSP00000264051	0	86.09	92.68	99.8527	95.9155	1.04105	ENSG00000066248	neuronal guanine nucleotide exchange factor [Source:HGNC Symbol;Acc:7807]	7807	NGEF
comp50125_c1_seq11|m.427492	cds.comp50125_c1_seq11|m.427492	1281	A	G	6035.88	1/1	0,25	1/1	0,57	1/1	0,83	0/0	133,0	3	ENSP00000344340	0	90.47	93.49	97.0655	96.1883	1.00912	ENSG00000008130	NAD kinase [Source:HGNC Symbol;Acc:29831]	29831	NADK
comp51255_c0_seq1|m.492700	cds.comp51255_c0_seq1|m.492700	1287	A	G	2917.89	1/1	0,13	1/1	0,59	1/1	0,13	0/0	90,1	3	ENSP00000322061	0	84.22	92.17	99.8815	100	0.998815	ENSG00000112936	complement component 7 [Source:HGNC Symbol;Acc:1346]	1346	C7
comp47936_c0_seq1|m.326864	cds.comp47936_c0_seq1|m.326864	1341	A	G	1103.88	0/0	41,0	0/0	30,0	0/0	26,0	1/1	0,31	3	ENSP00000388152	0	85.79	90.81	99.6516	97.6231	1.02078	ENSG00000087266	SH3-domain binding protein 2 [Source:HGNC Symbol;Acc:10825]	10825	SH3BP2
comp50503_c0_seq1|m.452309	cds.comp50503_c0_seq1|m.452309	1386	A	G	13739.9	1/1	0,121	1/1	0,206	1/1	0,66	0/0	438,0	3	ENSP00000345282	0	97.13	98.47	92.0775	100	0.920775	ENSG00000166123	glutamic pyruvate transaminase (alanine aminotransferase) 2 [Source:HGNC Symbol;Acc:18062]	18062	GPT2
comp48945_c0_seq1|m.371236	cds.comp48945_c0_seq1|m.371236	1633	A	G	2398.88	0/0	36,0	0/0	98,0	0/0	56,0	1/1	0,69	3	ENSP00000362299	0	73.14	81.03	85.1369	100	0.851369	ENSG00000106991	endoglin [Source:HGNC Symbol;Acc:3349]	3349	ENG
comp48945_c0_seq1|m.371236	cds.comp48945_c0_seq1|m.371236	1638	A	G	2526.88	0/0	33,0	0/0	97,0	0/0	54,0	1/1	0,71	3	ENSP00000362299	0	73.14	81.03	85.1369	100	0.851369	ENSG00000106991	endoglin [Source:HGNC Symbol;Acc:3349]	3349	ENG
comp44388_c0_seq2|m.230286	cds.comp44388_c0_seq2|m.230286	1749	A	G	2140.88	0/0	34,0	0/0	127,0	0/0	121,1	1/1	0,57	3	ENSP00000347206	0	94.2	95.97	99.8392	100	0.998392	ENSG00000197858	glycosylphosphatidylinositol anchor attachment 1 [Source:HGNC Symbol;Acc:4446]	4446	GPAA1
comp49273_c0_seq2|m.385928	cds.comp49273_c0_seq2|m.385928	2010	A	G	1276.89	0/0	14,0	0/0	16,0	0/0	14,0	1/1	0,38	3	ENSP00000279907	0	91.67	95.56	99.9315	100	0.999315	ENSG00000111647	UHRF1 binding protein 1-like [Source:HGNC Symbol;Acc:29102]	29102	UHRF1BP1L
comp48388_c1_seq1|m.348481	cds.comp48388_c1_seq1|m.348481	2157	A	G	1832.88	0/0	75,0	0/0	82,0	0/0	79,0	1/1	0,54	3	ENSP00000265162	0	79.86	89.72	97.6934	75.2351	1.29851	ENSG00000138792	glutamyl aminopeptidase (aminopeptidase A) [Source:HGNC Symbol;Acc:3355]	3355	ENPEP
comp50010_c0_seq1|m.420469	cds.comp50010_c0_seq1|m.420469	2404	A	G	2278.88	0/0	24,0	0/0	48,0	0/0	56,0	1/1	0,64	3	ENSP00000224949	0	89.49	95.08	98.9494	100	0.989494	ENSG00000107959	pitrilysin metallopeptidase 1 [Source:HGNC Symbol;Acc:17663]	17663	PITRM1
comp51074_c1_seq2|m.481481	cds.comp51074_c1_seq2|m.481481	3171	A	G	1689.88	0/0	22,0	0/0	53,0	0/0	51,0	1/1	0,48	3	ENSP00000269228	0	90.97	95.88	97.9814	98.8263	0.99145	ENSG00000141458	Niemann-Pick disease, type C1 [Source:HGNC Symbol;Acc:7897]	7897	NPC1
Contig9139|m.89353	cds.Contig9139|m.89353	4456	A	G	2985.88	0/0	23,0	0/0	249,1	0/0	86,0	1/1	0,86	3	ENSP00000258341	0	88.24	95.1	99.557	97.7626	1.01835	ENSG00000135862	laminin, gamma 1 (formerly LAMB2) [Source:HGNC Symbol;Acc:6492]	6492	LAMC1
comp48724_c0_seq1|m.363121	cds.comp48724_c0_seq1|m.363121	120	A	G	20649.9	0/0	272,1	0/0	836,0	0/0	991,0	1/1	0,619	4	ENSP00000333203	0	72.97	85.26	99.7543	100	0.997543	ENSG00000188488	serpin peptidase inhibitor, clade A (alpha-1 antiproteinase, antitrypsin), member 5 [Source:HGNC Symbol;Acc:8723]	8723	SERPINA5
comp43427_c0_seq13|m.216695	cds.comp43427_c0_seq13|m.216695	204	A	G	7679.88	0/0	120,0	0/0	327,0	0/0	400,0	1/1	0,236	4	ENSP00000469355	8e-169	69.79	76.43	96.1969	94.5652	1.01725	ENSG00000060566	cAMP responsive element binding protein 3-like 3 [Source:HGNC Symbol;Acc:18855]	18855	CREB3L3
comp43562_c1_seq6|m.218163	cds.comp43562_c1_seq6|m.218163	227	A	G	1584.88	0/0	33,0	0/0	47,0	0/0	45,0	1/1	0,48	4	ENSP00000377010	0	92.39	95.3	99.7768	100	0.997768	ENSG00000131446	mannosyl (alpha-1,3-)-glycoprotein beta-1,2-N-acetylglucosaminyltransferase [Source:HGNC Symbol;Acc:7044]	7044	MGAT1
Contig2589|m.17512	cds.Contig2589|m.17512	240	A	G	3008.88	0/0	35,0	0/0	56,0	0/0	48,0	1/1	0,91	4	ENSP00000262219	0	87.96	93.56	99.7207	100	0.997207	ENSG00000104537	annexin A13 [Source:HGNC Symbol;Acc:536]	536	ANXA13
comp40590_c0_seq1|m.186743	cds.comp40590_c0_seq1|m.186743	435	A	G	4453.88	0/0	73,0	0/0	53,0	0/0	99,0	1/1	0,119	4	ENSP00000384296	0	89.57	94.15	96.088	96.3235	0.997555	ENSG00000243989	aminoacylase 1 [Source:HGNC Symbol;Acc:177]	177	ACY1
comp44666_c0_seq1|m.234896	cds.comp44666_c0_seq1|m.234896	457	A	G	13573.9	0/0	234,0	0/0	155,0	0/0	168,1	1/1	0,364	4	ENSP00000358896	0	83.01	90.14	85.2804	97.3333	0.876168	ENSG00000214435	arsenic (+3 oxidation state) methyltransferase [Source:HGNC Symbol;Acc:17452]	17452	AS3MT
comp48322_c3_seq2|m.346453	cds.comp48322_c3_seq2|m.346453	459	A	G	5012.88	0/0	33,1	0/0	125,0	0/0	158,0	1/1	0,139	4	ENSP00000332613	3e-157	92.08	94.17	81.9113	87.9121	0.931741	ENSG00000184232	OAF homolog (Drosophila) [Source:HGNC Symbol;Acc:28752]	28752	OAF
comp41652_c0_seq1|m.195609	cds.comp41652_c0_seq1|m.195609	477	A	G	3902.88	0/0	42,0	0/0	169,1	0/0	150,0	1/1	0,111	4	ENSP00000301281	0	83.78	90.77	96.7177	100	0.967177	ENSG00000167671	UBX domain protein 6 [Source:HGNC Symbol;Acc:14928]	14928	UBXN6
comp46211_c0_seq1|m.276847	cds.comp46211_c0_seq1|m.276847	509	A	G	2376.88	1/1	0,11	1/1	0,28	1/1	0,27	0/0	44,0	4	ENSP00000351157	0	82.96	87.71	91.3265	98.6111	0.926128	ENSG00000113621	thioredoxin domain containing 15 [Source:HGNC Symbol;Acc:20652]	20652	TXNDC15
comp51307_c0_seq4|m.496934	cds.comp51307_c0_seq4|m.496934	526	A	G	1871.88	0/0	46,0	0/0	85,0	0/0	127,0	1/1	0,56	4	ENSP00000290868	0	92.29	95.98	99.8328	88.3136	1.13043	ENSG00000159650	urocanate hydratase 1 [Source:HGNC Symbol;Acc:26444]	26444	UROC1
comp47799_c0_seq1|m.321499	cds.comp47799_c0_seq1|m.321499	546	A	G	1367.88	0/0	30,0	0/0	33,0	0/0	20,0	1/1	0,37	4	ENSP00000363883	0	97.26	98.41	98.5795	93.1544	1.05824	ENSG00000108094	cullin 2 [Source:HGNC Symbol;Acc:2552]	2552	CUL2
comp49644_c0_seq2|m.401091	cds.comp49644_c0_seq2|m.401091	594	A	G	1796.88	0/0	18,0	0/0	28,1	0/0	31,0	1/1	0,53	4	ENSP00000245157	0	92.65	95.84	99.8615	100	0.998615	ENSG00000125124	Bardet-Biedl syndrome 2 [Source:HGNC Symbol;Acc:967]	967	BBS2
comp43192_c0_seq1|m.213120	cds.comp43192_c0_seq1|m.213120	615	A	G	2855.88	0/0	19,0	0/0	106,0	0/0	119,0	1/1	0,81	4	ENSP00000246117	0	92.54	97.51	97.2366	100	0.972366	ENSG00000125912	nicalin [Source:HGNC Symbol;Acc:26923]	26923	NCLN
comp48514_c0_seq1|m.353073	cds.comp48514_c0_seq1|m.353073	624	A	G	1995.88	0/0	33,0	0/0	61,0	0/0	55,0	1/1	0,56	4	ENSP00000252115	0	90.02	94.54	99.7625	100	0.997625	ENSG00000100227	polymerase (DNA-directed), delta interacting protein 3 [Source:HGNC Symbol;Acc:23782]	23782	POLDIP3
comp47959_c0_seq1|m.327410	cds.comp47959_c0_seq1|m.327410	822	A	G	7106.88	0/0	60,0	0/0	202,0	0/0	181,0	1/1	1203	4	ENSP00000246957	0	86.99	93.35	98.0556	100	0.980556	ENSG00000126602	TNF receptor-associated protein 1 [Source:HGNC Symbol;Acc:16264]	16264	TRAP1
comp49197_c1_seq6|m.381611	cds.comp49197_c1_seq6|m.381611	824	A	G	6715.88	1/1	0,24	1/1	0,91	1/1	0,89	0/0	204,0	4	ENSP00000386890	1e-162	75.41	83.28	96.2145	100	0.962145	ENSG00000183077	arylformamidase [Source:HGNC Symbol;Acc:20910]	20910	AFMID
comp43427_c0_seq13|m.216695	cds.comp43427_c0_seq13|m.216695	885	A	G	16325.9	0/0	206,0	0/0	807,2	0/0	943,3	1/1	0,456	4	ENSP00000469355	8e-169	69.79	76.43	96.1969	94.5652	1.01725	ENSG00000060566	cAMP responsive element binding protein 3-like 3 [Source:HGNC Symbol;Acc:18855]	18855	CREB3L3
comp42532_c0_seq1|m.204825	cds.comp42532_c0_seq1|m.204825	960	A	G	1618.89	0/0	12,0	0/0	26,0	0/0	12,0	1/1	0,44	4	ENSP00000355529	0	71.9	83.47	99.3802	88.8889	1.11803	ENSG00000116996	zona pellucida glycoprotein 4 [Source:HGNC Symbol;Acc:15770]	15770	ZP4
comp42532_c0_seq1|m.204825	cds.comp42532_c0_seq1|m.204825	1129	A	G	1687.9	0/0	12,0	0/0	29,0	0/0	10,0	1/1	0,51	4	ENSP00000355529	0	71.9	83.47	99.3802	88.8889	1.11803	ENSG00000116996	zona pellucida glycoprotein 4 [Source:HGNC Symbol;Acc:15770]	15770	ZP4
comp46196_c0_seq1|m.276647	cds.comp46196_c0_seq1|m.276647	1134	A	G	5342.88	1/1	0,42	1/1	0,40	1/1	0,69	0/0	303,0	4	ENSP00000261772	0	97	98.14	99.8968	100	0.998968	ENSG00000090861	alanyl-tRNA synthetase [Source:HGNC Symbol;Acc:20]	20	AARS
comp50553_c0_seq2|m.454562	cds.comp50553_c0_seq2|m.454562	1236	A	G	2071.88	0/0	19,0	0/0	96,0	0/0	156,0	1/1	1,59	4	ENSP00000465930	0	92.6	95.92	92.4528	100	0.924528	ENSG00000108479	galactokinase 1 [Source:HGNC Symbol;Acc:4118]	4118	GALK1
comp47339_c0_seq1|m.306442	cds.comp47339_c0_seq1|m.306442	1320	A	G	11142.9	1/1	0,58	1/1	0,128	1/1	0,129	0/0	218,0	4	ENSP00000364589	0	95.26	97.5	97.5578	100	0.975578	ENSG00000139842	cullin 4A [Source:HGNC Symbol;Acc:2554]	2554	CUL4A
comp46457_c0_seq1|m.282450	cds.comp46457_c0_seq1|m.282450	1344	A	G	3725.88	0/0	34,0	0/0	63,0	0/0	80,0	1/1	0,98	4	ENSP00000359211	0	93.85	97.37	99.9025	100	0.999025	ENSG00000188641	dihydropyrimidine dehydrogenase [Source:HGNC Symbol;Acc:3012]	3012	DPYD
comp47959_c0_seq1|m.327410	cds.comp47959_c0_seq1|m.327410	1578	A	G	7354.88	0/0	56,1	0/0	189,0	0/0	208,0	1/1	0,205	4	ENSP00000246957	0	86.99	93.35	98.0556	100	0.980556	ENSG00000126602	TNF receptor-associated protein 1 [Source:HGNC Symbol;Acc:16264]	16264	TRAP1
comp51033_c0_seq1|m.476458	cds.comp51033_c0_seq1|m.476458	1584	A	G	4211.88	1/1	0,35	1/1	0,51	1/1	0,45	0/0	215,0	4	ENSP00000321195	0	96.18	98.64	99.9151	100	0.999151	ENSG00000058063	ATPase, class VI, type 11B [Source:HGNC Symbol;Acc:13553]	13553	ATP11B
Contig4969|m.40159	cds.Contig4969|m.40159	1677	A	G	1532.88	0/0	16,0	0/0	70,0	0/0	45,0	1/1	0,42	4	ENSP00000338718	0	96.79	97.69	99.6	92	1.08261	ENSG00000168488	ataxin 2-like [Source:HGNC Symbol;Acc:31326]	31326	ATXN2L
comp46032_c0_seq1|m.268570	cds.comp46032_c0_seq1|m.268570	1989	A	G	1410.88	0/0	22,0	0/0	56,0	0/0	33,0	1/1	0,42	4	ENSP00000323377	0	94.77	97.85	96.129	100	0.96129	ENSG00000180104	exocyst complex component 3 [Source:HGNC Symbol;Acc:30378]	30378	EXOC3
comp45621_c0_seq1|m.256320	cds.comp45621_c0_seq1|m.256320	2037	A	G	2964.88	0/0	28,0	0/0	58,0	0/0	24,0	1/1	0,87	4	ENSP00000265069	0	98.32	99.35	74.2308	71.8808	1.03269	ENSG00000056097	zinc finger RNA binding protein [Source:HGNC Symbol;Acc:17277]	17277	ZFR
comp51361_c0_seq23|m.500017	cds.comp51361_c0_seq23|m.500017	5859	A	G	1256.88	0/0	13,0	0/0	53,0	0/0	53,0	1/1	0,35	4	ENSP00000312946	0	82.67	89.73	98.4508	99.144	0.993009	ENSG00000010327	stabilin 1 [Source:HGNC Symbol;Acc:18628]	18628	STAB1
comp42252_c1_seq1|m.201461	cds.comp42252_c1_seq1|m.201461	279	A	G	2770.88	1/1	0,18	1/1	0,41	1/1	0,23	0/0	204,0	5	ENSP00000357981	0	85.45	90.61	87.5332	99.6979	0.877984	ENSG00000163131	cathepsin S [Source:HGNC Symbol;Acc:2545]	2545	CTSS
comp46649_c0_seq1|m.288389	cds.comp46649_c0_seq1|m.288389	408	A	G	14653.9	1/1	0,273	1/1	0,52	1/1	0,77	0/0	999,1	5	ENSP00000255030	3e-116	71.56	81.78	99.5575	100	0.995575	ENSG00000132693	C-reactive protein, pentraxin-related [Source:HGNC Symbol;Acc:2367]	2367	CRP
comp42252_c1_seq1|m.201461	cds.comp42252_c1_seq1|m.201461	490	A	G	3576.88	1/1	0,24	1/1	0,49	1/1	0,29	0/0	120,0	5	ENSP00000357981	0	85.45	90.61	87.5332	99.6979	0.877984	ENSG00000163131	cathepsin S [Source:HGNC Symbol;Acc:2545]	2545	CTSS
comp50990_c1_seq1|m.474691	cds.comp50990_c1_seq1|m.474691	581	A	G	9464.88	0/0	90,0	0/0	114,0	0/0	248,0	1/1	0,254	5	ENSP00000366702	0	85.96	90.71	99.7835	100	0.997835	ENSG00000116285	ERBB receptor feedback inhibitor 1 [Source:HGNC Symbol;Acc:18185]	18185	ERRFI1
comp42252_c1_seq1|m.201461	cds.comp42252_c1_seq1|m.201461	693	A	G	5757.88	1/1	0,45	1/1	0,84	1/1	0,26	0/0	197,0	5	ENSP00000357981	0	85.45	90.61	87.5332	99.6979	0.877984	ENSG00000163131	cathepsin S [Source:HGNC Symbol;Acc:2545]	2545	CTSS
comp48617_c0_seq2|m.360159	cds.comp48617_c0_seq2|m.360159	912	A	G	3958.88	0/0	63,0	0/0	99,0	0/0	134,1	1/1	0,113	5	ENSP00000258960	0	98.59	99.19	99.7988	100	0.997988	ENSG00000136448	N-myristoyltransferase 1 [Source:HGNC Symbol;Acc:7857]	7857	NMT1
Contig4654|m.37139	cds.Contig4654|m.37139	114	A	G	4631.88	0/0	68,0	0/0	171,0	0/0	169,0	1/1	0,131	6	ENSP00000334962	0	88.4	92.53	96.3885	95.6843	1.00736	ENSG00000187045	transmembrane protease, serine 6 [Source:HGNC Symbol;Acc:16517]	16517	TMPRSS6
comp46102_c0_seq1|m.269690	cds.comp46102_c0_seq1|m.269690	321	A	G	33956.9	0/0	197,0	0/0	1000,0	0/0	532,0	1/1	0,924	6	ENSP00000264932	0	97.65	99.06	92.33	96.0843	0.960926	ENSG00000073578	succinate dehydrogenase complex, subunit A, flavoprotein (Fp) [Source:HGNC Symbol;Acc:10680]	10680	SDHA
comp49803_c0_seq8|m.412137	cds.comp49803_c0_seq8|m.412137	426	A	G	3021.88	0/0	17,0	0/0	57,0	0/0	27,0	1/1	0,84	6	ENSP00000333926	0	97.15	98.75	99.9305	100	0.999305	ENSG00000114770	ATP-binding cassette, sub-family C (CFTR/MRP), member 5 [Source:HGNC Symbol;Acc:56]	56	ABCC5
comp46102_c0_seq1|m.269690	cds.comp46102_c0_seq1|m.269690	942	A	G	36686.9	0/0	198,0	0/0	999,0	0/0	593,0	1/1	0,1000	6	ENSP00000264932	0	97.65	99.06	92.33	96.0843	0.960926	ENSG00000073578	succinate dehydrogenase complex, subunit A, flavoprotein (Fp) [Source:HGNC Symbol;Acc:10680]	10680	SDHA
comp47475_c0_seq1|m.310623	cds.comp47475_c0_seq1|m.310623	1020	A	G	2642.88	0/0	20,0	0/0	43,0	0/0	29,0	1/1	0,77	6	ENSP00000275736	0	75.42	84.45	92.0543	100	0.920543	ENSG00000146833	tripartite motif containing 4 [Source:HGNC Symbol;Acc:16275]	16275	TRIM4
Contig5540|m.45765	cds.Contig5540|m.45765	1066	A	G	1534.88	0/0	13,0	0/0	50,0	0/0	55,0	1/1	0,42	6	ENSP00000370718	0	54.19	64.68	92.3461	99.5169	0.927944	ENSG00000169093	acetylserotonin O-methyltransferase-like [Source:HGNC Symbol;Acc:751]	751	ASMTL
comp45163_c0_seq1|m.245229	cds.comp45163_c0_seq1|m.245229	1428	A	G	6620.88	0/0	21,0	0/0	132,0	0/0	131,0	1/1	0,186	6	ENSP00000343450	0	93.54	95.5	98.2533	98.3125	0.999398	ENSG00000114867	eukaryotic translation initiation factor 4 gamma, 1 [Source:HGNC Symbol;Acc:3296]	3296	EIF4G1
Contig5540|m.45765	cds.Contig5540|m.45765	1670	A	G	1015.88	0/0	12,0	0/0	59,0	0/0	46,0	1/1	0,31	6	ENSP00000370718	0	54.19	64.68	92.3461	99.5169	0.927944	ENSG00000169093	acetylserotonin O-methyltransferase-like [Source:HGNC Symbol;Acc:751]	751	ASMTL
Contig5540|m.45765	cds.Contig5540|m.45765	1690	A	G	1113.88	0/0	14,0	0/0	59,0	0/0	42,0	1/1	0,30	6	ENSP00000370718	0	54.19	64.68	92.3461	99.5169	0.927944	ENSG00000169093	acetylserotonin O-methyltransferase-like [Source:HGNC Symbol;Acc:751]	751	ASMTL
comp47574_c0_seq1|m.314636	cds.comp47574_c0_seq1|m.314636	1698	A	G	13037.9	0/0	103,0	0/0	241,0	0/0	191,0	1/1	1375	6	ENSP00000312042	0	96.53	99.13	96.1334	100	0.961334	ENSG00000115677	high density lipoprotein binding protein [Source:HGNC Symbol;Acc:4857]	4857	HDLBP
comp48510_c0_seq2|m.353021	cds.comp48510_c0_seq2|m.353021	1797	A	G	35890.9	0/0	999,0	0/0	1000,0	0/0	1000,0	1/1	1999	6	ENSP00000273283	0	82.03	90.3	99.8897	99.5609	1.0033	ENSG00000055957	inter-alpha-trypsin inhibitor heavy chain 1 [Source:HGNC Symbol;Acc:6166]	6166	ITIH1
comp46102_c0_seq1|m.269690	cds.comp46102_c0_seq1|m.269690	1929	A	G	35941.9	0/0	123,0	0/0	997,0	0/0	1000,0	1/1	0,1000	6	ENSP00000264932	0	97.65	99.06	92.33	96.0843	0.960926	ENSG00000073578	succinate dehydrogenase complex, subunit A, flavoprotein (Fp) [Source:HGNC Symbol;Acc:10680]	10680	SDHA
comp51333_c1_seq2|m.497614	cds.comp51333_c1_seq2|m.497614	2115	A	G	15363.9	1/1	0,30	1/1	0,224	1/1	0,213	0/0	168,0	6	ENSP00000473348	0	84.89	91.69	99.4987	98.8778	1.00628	ENSG00000049239	hexose-6-phosphate dehydrogenase (glucose 1-dehydrogenase) [Source:HGNC Symbol;Acc:4795]	4795	H6PD
comp49803_c0_seq8|m.412137	cds.comp49803_c0_seq8|m.412137	2208	A	G	1963.88	0/0	20,0	0/0	30,0	0/0	20,0	1/1	0,60	6	ENSP00000333926	0	97.15	98.75	99.9305	100	0.999305	ENSG00000114770	ATP-binding cassette, sub-family C (CFTR/MRP), member 5 [Source:HGNC Symbol;Acc:56]	56	ABCC5
comp48510_c0_seq2|m.353021	cds.comp48510_c0_seq2|m.353021	2511	A	G	36631.9	0/0	624,0	0/0	1000,0	0/0	998,1	1/1	0,1000	6	ENSP00000273283	0	82.03	90.3	99.8897	99.5609	1.0033	ENSG00000055957	inter-alpha-trypsin inhibitor heavy chain 1 [Source:HGNC Symbol;Acc:6166]	6166	ITIH1
comp47574_c0_seq1|m.314636	cds.comp47574_c0_seq1|m.314636	2634	A	G	8898.88	0/0	39,0	0/0	137,0	0/0	143,0	1/1	0,244	6	ENSP00000312042	0	96.53	99.13	96.1334	100	0.961334	ENSG00000115677	high density lipoprotein binding protein [Source:HGNC Symbol;Acc:4857]	4857	HDLBP
comp45163_c0_seq1|m.245229	cds.comp45163_c0_seq1|m.245229	2652	A	G	6191.88	0/0	91,0	0/0	128,0	0/0	120,0	1/1	0,179	6	ENSP00000343450	0	93.54	95.5	98.2533	98.3125	0.999398	ENSG00000114867	eukaryotic translation initiation factor 4 gamma, 1 [Source:HGNC Symbol;Acc:3296]	3296	EIF4G1
comp50004_c0_seq2|m.420209	cds.comp50004_c0_seq2|m.420209	2673	A	G	7664.88	0/0	469,0	0/0	245,0	0/0	715,1	1/1	0,227	6	ENSP00000363832	0	84.16	91.78	99.9251	100	0.999251	ENSG00000138356	aldehyde oxidase 1 [Source:HGNC Symbol;Acc:553]	553	AOX1
comp51096_c0_seq8|m.482361	cds.comp51096_c0_seq8|m.482361	3921	A	G	2108.88	0/0	22,1	0/0	75,0	0/0	78,0	1/1	0,59	6	ENSP00000361491	0	95.91	97.75	99.9476	100	0.999476	ENSG00000142949	protein tyrosine phosphatase, receptor type, F [Source:HGNC Symbol;Acc:9670]	9670	PTPRF
comp51275_c1_seq1|m.494223	cds.comp51275_c1_seq1|m.494223	12708	A	G	1801.88	0/0	14,0	0/0	95,0	0/0	57,0	1/1	0,48	6	ENSP00000348965	0	98.9	99.65	98.8474	99.6771	0.991676	ENSG00000197102	dynein, cytoplasmic 1, heavy chain 1 [Source:HGNC Symbol;Acc:2961]	2961	DYNC1H1
comp51275_c1_seq1|m.494223	cds.comp51275_c1_seq1|m.494223	13155	A	G	1943.88	0/0	53,0	0/0	103,0	0/0	75,0	1/1	0,54	6	ENSP00000348965	0	98.9	99.65	98.8474	99.6771	0.991676	ENSG00000197102	dynein, cytoplasmic 1, heavy chain 1 [Source:HGNC Symbol;Acc:2961]	2961	DYNC1H1
comp48509_c0_seq1|m.352998	cds.comp48509_c0_seq1|m.352998	814	A	G	3983.88	1/1	0,13	1/1	0,34	1/1	0,68	0/0	53,0	7	ENSP00000293350	0	83.79	90.4	99.8755	100	0.998755	ENSG00000161618	aldehyde dehydrogenase 16 family, member A1 [Source:HGNC Symbol;Acc:28114]	28114	ALDH16A1
comp48509_c0_seq1|m.352998	cds.comp48509_c0_seq1|m.352998	828	A	G	4369.88	1/1	0,21	1/1	0,35	1/1	0,68	0/0	52,0	7	ENSP00000293350	0	83.79	90.4	99.8755	100	0.998755	ENSG00000161618	aldehyde dehydrogenase 16 family, member A1 [Source:HGNC Symbol;Acc:28114]	28114	ALDH16A1
comp47597_c0_seq1|m.315403	cds.comp47597_c0_seq1|m.315403	924	A	G	5724.88	1/1	0,28	1/1	0,84	1/1	0,47	0/0	128,1	7	ENSP00000215539	0	78.47	86.83	89.6166	92.8926	0.964734	ENSG00000099769	insulin-like growth factor binding protein, acid labile subunit [Source:HGNC Symbol;Acc:5468]	5468	IGFALS
comp45390_c0_seq1|m.250334	cds.comp45390_c0_seq1|m.250334	1245	A	G	1213.88	0/0	19,0	0/0	24,0	0/0	27,0	1/1	0,40	7	ENSP00000377944	0	83.8	89.85	97.2257	100	0.972257	ENSG00000156697	UTP14, U3 small nucleolar ribonucleoprotein, homolog A (yeast) [Source:HGNC Symbol;Acc:10665]	10665	UTP14A
comp45390_c0_seq1|m.250334	cds.comp45390_c0_seq1|m.250334	1391	A	G	1421.88	0/0	25,0	0/0	30,0	0/0	32,0	1/1	0,43	7	ENSP00000377944	0	83.8	89.85	97.2257	100	0.972257	ENSG00000156697	UTP14, U3 small nucleolar ribonucleoprotein, homolog A (yeast) [Source:HGNC Symbol;Acc:10665]	10665	UTP14A
comp45390_c0_seq1|m.250334	cds.comp45390_c0_seq1|m.250334	1682	A	G	1228.88	0/0	35,0	0/0	32,0	0/0	16,0	1/1	0,37	7	ENSP00000377944	0	83.8	89.85	97.2257	100	0.972257	ENSG00000156697	UTP14, U3 small nucleolar ribonucleoprotein, homolog A (yeast) [Source:HGNC Symbol;Acc:10665]	10665	UTP14A
comp48509_c0_seq1|m.352998	cds.comp48509_c0_seq1|m.352998	1821	A	G	1532.88	0/0	17,0	0/0	89,0	0/0	83,0	1/1	0,43	7	ENSP00000293350	0	83.79	90.4	99.8755	100	0.998755	ENSG00000161618	aldehyde dehydrogenase 16 family, member A1 [Source:HGNC Symbol;Acc:28114]	28114	ALDH16A1
comp51401_c1_seq1|m.508912	cds.comp51401_c1_seq1|m.508912	3070	A	G	1653.88	0/0	20,0	0/0	13,0	0/0	16,0	1/1	0,46	7	ENSP00000285039	0	90.81	94.65	99.672	100	0.99672	ENSG00000167306	myosin VB [Source:HGNC Symbol;Acc:7603]	7603	MYO5B
comp51401_c1_seq1|m.508912	cds.comp51401_c1_seq1|m.508912	3372	A	G	2039.88	1/1	0,14	1/1	0,21	1/1	0,22	0/0	65,0	7	ENSP00000285039	0	90.81	94.65	99.672	100	0.99672	ENSG00000167306	myosin VB [Source:HGNC Symbol;Acc:7603]	7603	MYO5B
comp49071_c0_seq2|m.375177	cds.comp49071_c0_seq2|m.375177	340	A	G	3136.88	1/1	0,19	1/1	0,41	1/1	0,27	0/0	54,0	8	ENSP00000341957	0	89.69	94.27	99.9118	100	0.999118	ENSG00000143514	tumor protein p53 binding protein, 2 [Source:HGNC Symbol;Acc:12000]	12000	TP53BP2
comp50776_c2_seq1|m.463743	cds.comp50776_c2_seq1|m.463743	394	A	G	2306.88	0/0	41,0	0/0	33,0	0/0	41,0	1/1	0,59	8	ENSP00000284425	0	76.51	85.67	99.9385	100	0.999385	ENSG00000154262	ATP-binding cassette, sub-family A (ABC1), member 6 [Source:HGNC Symbol;Acc:36]	36	ABCA6
comp46253_c0_seq1|m.278133	cds.comp46253_c0_seq1|m.278133	366	A	G	9317.88	0/0	50,0	0/0	224,0	0/0	320,0	1/1	0,245	9	ENSP00000380025	7e-164	91.96	95.5	99.6764	100	0.996764	ENSG00000135926	transmembrane BAX inhibitor motif containing 1 [Source:HGNC Symbol;Acc:23410]	23410	TMBIM1
comp46253_c0_seq1|m.278133	cds.comp46253_c0_seq1|m.278133	880	A	G	6942.88	1/1	0,23	1/1	0,70	1/1	0,99	0/0	86,0	9	ENSP00000380025	7e-164	91.96	95.5	99.6764	100	0.996764	ENSG00000135926	transmembrane BAX inhibitor motif containing 1 [Source:HGNC Symbol;Acc:23410]	23410	TMBIM1
comp51035_c1_seq2|m.476490	cds.comp51035_c1_seq2|m.476490	3300	A	G	5818.88	1/1	0,32	1/1	0,81	1/1	0,65	0/0	103,1	9	ENSP00000319684	0	91.78	94.45	96.583	98.2967	0.982566	ENSG00000111077	tensin like C1 domain containing phosphatase (tensin 2) [Source:HGNC Symbol;Acc:19737]	19737	TENC1
comp46724_c0_seq1|m.289930	cds.comp46724_c0_seq1|m.289930	210	A	G	25292.9	0/0	47,0	0/0	458,0	0/0	675,0	1/1	0,679	10	ENSP00000245907	0	78.61	89.58	96.9822	98.617	0.983424	ENSG00000125730	complement component 3 [Source:HGNC Symbol;Acc:1318]	1318	C3
comp46724_c0_seq1|m.289930	cds.comp46724_c0_seq1|m.289930	1106	A	G	35595.9	0/0	429,0	0/0	768,0	0/0	1000,0	1/1	0,999	10	ENSP00000245907	0	78.61	89.58	96.9822	98.617	0.983424	ENSG00000125730	complement component 3 [Source:HGNC Symbol;Acc:1318]	1318	C3
comp46724_c0_seq1|m.289930	cds.comp46724_c0_seq1|m.289930	1155	A	G	36566.9	0/0	356,0	0/0	822,0	0/0	1000,0	1/1	0,996	10	ENSP00000245907	0	78.61	89.58	96.9822	98.617	0.983424	ENSG00000125730	complement component 3 [Source:HGNC Symbol;Acc:1318]	1318	C3
comp46724_c0_seq1|m.289930	cds.comp46724_c0_seq1|m.289930	3693	A	G	39383.9	0/0	1000,0	0/0	1000,0	0/0	1000,0	1/1	0,1000	10	ENSP00000245907	0	78.61	89.58	96.9822	98.617	0.983424	ENSG00000125730	complement component 3 [Source:HGNC Symbol;Acc:1318]	1318	C3
comp47685_c0_seq1|m.318721	cds.comp47685_c0_seq1|m.318721	4902	A	G	2398.88	0/0	30,0	0/0	44,0	0/0	53,0	1/1	0,67	10	ENSP00000460348	0	100	100	99.9572	100	0.999572	ENSG00000174231	pre-mRNA processing factor 8 [Source:HGNC Symbol;Acc:17340]	17340	PRPF8
comp47685_c0_seq1|m.318721	cds.comp47685_c0_seq1|m.318721	5892	A	G	3233.06	0/0	104,0	0/0	118,0	0/0	115,0	1/1	0,90	10	ENSP00000460348	0	100	100	99.9572	100	0.999572	ENSG00000174231	pre-mRNA processing factor 8 [Source:HGNC Symbol;Acc:17340]	17340	PRPF8
comp48589_c1_seq2|m.356276	cds.comp48589_c1_seq2|m.356276	1515	A	G	2015.88	0/0	12,0	0/0	61,0	0/0	49,0	1/1	0,60	11	ENSP00000347416	0	85.02	91.44	96.9968	100	0.969968	ENSG00000065000	adaptor-related protein complex 3, delta 1 subunit [Source:HGNC Symbol;Acc:568]	568	AP3D1
comp48589_c1_seq2|m.356276	cds.comp48589_c1_seq2|m.356276	2199	A	G	2323.88	0/0	28,0	0/0	115,0	0/0	125,1	1/1	0,70	11	ENSP00000347416	0	85.02	91.44	96.9968	100	0.969968	ENSG00000065000	adaptor-related protein complex 3, delta 1 subunit [Source:HGNC Symbol;Acc:568]	568	AP3D1
comp48589_c1_seq2|m.356276	cds.comp48589_c1_seq2|m.356276	2737	A	G	1875.88	0/0	15,0	0/0	76,0	0/0	44,0	1/1	0,56	11	ENSP00000347416	0	85.02	91.44	96.9968	100	0.969968	ENSG00000065000	adaptor-related protein complex 3, delta 1 subunit [Source:HGNC Symbol;Acc:568]	568	AP3D1
comp48589_c1_seq2|m.356276	cds.comp48589_c1_seq2|m.356276	2826	A	G	3079.88	0/0	35,0	0/0	116,0	0/0	83,0	1/1	1,90	11	ENSP00000347416	0	85.02	91.44	96.9968	100	0.969968	ENSG00000065000	adaptor-related protein complex 3, delta 1 subunit [Source:HGNC Symbol;Acc:568]	568	AP3D1
comp48589_c1_seq2|m.356276	cds.comp48589_c1_seq2|m.356276	2853	A	G	3356.88	0/0	47,0	0/0	110,0	0/0	89,0	1/1	0,93	11	ENSP00000347416	0	85.02	91.44	96.9968	100	0.969968	ENSG00000065000	adaptor-related protein complex 3, delta 1 subunit [Source:HGNC Symbol;Acc:568]	568	AP3D1
Contig8282|m.77350	cds.Contig8282|m.77350	283	A	G	2056.88	0/0	65,0	0/0	62,0	0/0	85,0	1/1	0,60	12	ENSP00000357448	0	73.24	81.02	89.2954	90.9713	0.981578	ENSG00000163346	pre-B-cell leukemia homeobox interacting protein 1 [Source:HGNC Symbol;Acc:21199]	21199	PBXIP1
Contig8193|m.76309	cds.Contig8193|m.76309	1800	A	G	2403.88	1/1	0,17	1/1	0,26	1/1	0,25	0/0	41,0	12	ENSP00000438262	0	87.47	90.88	99.914	95.5774	1.04537	ENSG00000119139	tight junction protein 2 [Source:HGNC Symbol;Acc:11828]	11828	TJP2
Contig8193|m.76309	cds.Contig8193|m.76309	2166	A	G	3350.88	1/1	0,28	1/1	0,28	1/1	0,36	0/0	48,0	12	ENSP00000438262	0	87.47	90.88	99.914	95.5774	1.04537	ENSG00000119139	tight junction protein 2 [Source:HGNC Symbol;Acc:11828]	11828	TJP2
Contig8193|m.76309	cds.Contig8193|m.76309	2977	A	G	2511.88	0/0	28,0	0/0	43,0	0/0	64,0	1/1	0,76	12	ENSP00000438262	0	87.47	90.88	99.914	95.5774	1.04537	ENSG00000119139	tight junction protein 2 [Source:HGNC Symbol;Acc:11828]	11828	TJP2
Contig8193|m.76309	cds.Contig8193|m.76309	3027	A	G	4004.88	1/1	0,24	1/1	0,32	1/1	0,58	0/0	82,0	12	ENSP00000438262	0	87.47	90.88	99.914	95.5774	1.04537	ENSG00000119139	tight junction protein 2 [Source:HGNC Symbol;Acc:11828]	11828	TJP2
comp50316_c3_seq1|m.440325	cds.comp50316_c3_seq1|m.440325	358	A	G	8410.88	1/1	0,21	1/1	0,35	1/1	0,185	0/0	86,0	21	ENSP00000261646	0	86.33	90.24	80.4538	79.7733	1.00853	ENSG00000072310	sterol regulatory element binding transcription factor 1 [Source:HGNC Symbol;Acc:11289]	11289	SREBF1
comp50316_c3_seq1|m.440325	cds.comp50316_c3_seq1|m.440325	381	A	G	8078.88	1/1	0,24	1/1	0,41	1/1	0,176	0/0	89,0	21	ENSP00000261646	0	86.33	90.24	80.4538	79.7733	1.00853	ENSG00000072310	sterol regulatory element binding transcription factor 1 [Source:HGNC Symbol;Acc:11289]	11289	SREBF1
comp50316_c3_seq1|m.440325	cds.comp50316_c3_seq1|m.440325	390	A	G	8430.88	1/1	0,31	1/1	0,40	1/1	0,186	0/0	83,0	21	ENSP00000261646	0	86.33	90.24	80.4538	79.7733	1.00853	ENSG00000072310	sterol regulatory element binding transcription factor 1 [Source:HGNC Symbol;Acc:11289]	11289	SREBF1
comp50316_c3_seq1|m.440325	cds.comp50316_c3_seq1|m.440325	915	A	G	2395.88	0/0	19,0	0/0	40,1	0/0	279,0	1/1	0,67	21	ENSP00000261646	0	86.33	90.24	80.4538	79.7733	1.00853	ENSG00000072310	sterol regulatory element binding transcription factor 1 [Source:HGNC Symbol;Acc:11289]	11289	SREBF1
comp50316_c3_seq1|m.440325	cds.comp50316_c3_seq1|m.440325	1204	A	G	14154.9	1/1	0,23	1/1	0,47	1/1	0,315	0/0	101,0	21	ENSP00000261646	0	86.33	90.24	80.4538	79.7733	1.00853	ENSG00000072310	sterol regulatory element binding transcription factor 1 [Source:HGNC Symbol;Acc:11289]	11289	SREBF1
comp49874_c1_seq1|m.414441	cds.comp49874_c1_seq1|m.414441	916	A	G	23288.9	0/0	786,0	0/0	705,0	0/0	899,0	1/1	0,711	31	ENSP00000261196	0	75.36	87.39	99.5671	98.2906	1.01299	ENSG00000111700	solute carrier organic anion transporter family, member 1B3 [Source:HGNC Symbol;Acc:10961]	10961	SLCO1B3
comp49874_c1_seq1|m.414441	cds.comp49874_c1_seq1|m.414441	1075	A	G	19799.9	0/0	761,0	0/0	574,0	0/0	665,0	1/1	0,593	31	ENSP00000261196	0	75.36	87.39	99.5671	98.2906	1.01299	ENSG00000111700	solute carrier organic anion transporter family, member 1B3 [Source:HGNC Symbol;Acc:10961]	10961	SLCO1B3
comp49874_c1_seq1|m.414441	cds.comp49874_c1_seq1|m.414441	1106	A	G	19386.9	0/0	842,2	0/0	599,0	0/0	663,1	1/1	1571	31	ENSP00000261196	0	75.36	87.39	99.5671	98.2906	1.01299	ENSG00000111700	solute carrier organic anion transporter family, member 1B3 [Source:HGNC Symbol;Acc:10961]	10961	SLCO1B3
comp49874_c1_seq1|m.414441	cds.comp49874_c1_seq1|m.414441	1156	A	G	24737.9	0/0	987,0	0/0	499,0	0/0	625,0	1/1	0,720	31	ENSP00000261196	0	75.36	87.39	99.5671	98.2906	1.01299	ENSG00000111700	solute carrier organic anion transporter family, member 1B3 [Source:HGNC Symbol;Acc:10961]	10961	SLCO1B3
comp49874_c1_seq1|m.414441	cds.comp49874_c1_seq1|m.414441	1285	A	G	54408.9	1/1	0,600	1/1	0,426	1/1	0,560	0/0	1000,0	31	ENSP00000261196	0	75.36	87.39	99.5671	98.2906	1.01299	ENSG00000111700	solute carrier organic anion transporter family, member 1B3 [Source:HGNC Symbol;Acc:10961]	10961	SLCO1B3
comp49874_c1_seq1|m.414441	cds.comp49874_c1_seq1|m.414441	1294	A	G	48787.9	1/1	1530	1/1	0,381	1/1	1511	0/0	948,0	31	ENSP00000261196	0	75.36	87.39	99.5671	98.2906	1.01299	ENSG00000111700	solute carrier organic anion transporter family, member 1B3 [Source:HGNC Symbol;Acc:10961]	10961	SLCO1B3
comp49874_c1_seq1|m.414441	cds.comp49874_c1_seq1|m.414441	1295	A	G	49792.9	1/1	0,535	1/1	0,384	1/1	0,528	0/0	948,0	31	ENSP00000261196	0	75.36	87.39	99.5671	98.2906	1.01299	ENSG00000111700	solute carrier organic anion transporter family, member 1B3 [Source:HGNC Symbol;Acc:10961]	10961	SLCO1B3
comp49874_c1_seq1|m.414441	cds.comp49874_c1_seq1|m.414441	1630	A	G	23062.9	0/0	1000,0	0/0	710,0	0/0	1000,0	1/1	0,692	31	ENSP00000261196	0	75.36	87.39	99.5671	98.2906	1.01299	ENSG00000111700	solute carrier organic anion transporter family, member 1B3 [Source:HGNC Symbol;Acc:10961]	10961	SLCO1B3
comp46449_c4_seq1|m.282294	cds.comp46449_c4_seq1|m.282294	117	A	T	3181.88	0/0	18,0	0/0	137,0	0/0	98,0	1/1	0,103	1	ENSP00000465765	5e-51	97.8	98.9	81.982	87.5	0.936937	ENSG00000130165	elongation factor 1 homolog (S. cerevisiae) [Source:HGNC Symbol;Acc:28691]	28691	ELOF1
comp37601_c0_seq1|m.167558	cds.comp37601_c0_seq1|m.167558	189	A	T	4119.88	0/0	33,0	0/0	116,0	0/0	120,0	1/1	0,123	1	ENSP00000442866	0	98.09	99.05	98.1265	97.669	1.00468	ENSG00000066027	protein phosphatase 2, regulatory subunit B', alpha [Source:HGNC Symbol;Acc:9309]	9309	PPP2R5A
comp42381_c0_seq2|m.202955	cds.comp42381_c0_seq2|m.202955	207	A	T	4296.88	0/0	107,0	0/0	147,0	0/0	123,0	1/1	0,131	1	ENSP00000450731	9e-118	92.67	95.26	99.5708	100	0.995708	ENSG00000100568	vesicle transport through interaction with t-SNAREs 1B [Source:HGNC Symbol;Acc:17793]	17793	VTI1B
comp49656_c3_seq2|m.401707	cds.comp49656_c3_seq2|m.401707	462	A	T	7083.88	0/0	57,0	0/0	189,0	0/0	180,0	1/1	1203	1	ENSP00000455127	2e-64	73.72	82.69	91.2281	83.0601	1.09834	ENSG00000117616	chromosome 1 open reading frame 63 [Source:HGNC Symbol;Acc:25234]	25234	C1orf63
comp50084_c0_seq2|m.424707	cds.comp50084_c0_seq2|m.424707	990	A	T	4186.88	0/0	42,0	0/0	79,0	0/0	45,0	1/1	0,120	1	ENSP00000369055	0	87.5	92	99.7506	100	0.997506	ENSG00000086062	UDP-Gal:betaGlcNAc beta 1,4- galactosyltransferase, polypeptide 1 [Source:HGNC Symbol;Acc:924]	924	B4GALT1
comp40513_c0_seq1|m.186112	cds.comp40513_c0_seq1|m.186112	1116	A	T	7945.88	0/0	115,0	0/0	340,0	0/0	325,0	1/1	0,247	1	ENSP00000401802	0	100	100	99.2611	100	0.992611	ENSG00000100519	proteasome (prosome, macropain) 26S subunit, ATPase, 6 [Source:HGNC Symbol;Acc:9553]	9553	PSMC6
comp49499_c0_seq1|m.393210	cds.comp49499_c0_seq1|m.393210	1270	A	T	1267.88	0/0	42,0	0/0	57,0	0/0	61,0	1/1	0,38	1	ENSP00000264864	0	86.24	92.14	92.9006	93.3472	0.995216	ENSG00000038210	phosphatidylinositol 4-kinase type 2 beta [Source:HGNC Symbol;Acc:18215]	18215	PI4K2B
comp46332_c0_seq1|m.279893	cds.comp46332_c0_seq1|m.279893	2076	A	T	1114.88	0/0	31,0	0/0	34,0	0/0	26,0	1/1	0,32	1	ENSP00000405537	0	89	92.93	99.9082	100	0.999082	ENSG00000138592	ubiquitin specific peptidase 8 [Source:HGNC Symbol;Acc:12631]	12631	USP8
comp47258_c0_seq1|m.305227	cds.comp47258_c0_seq1|m.305227	2371	A	T	1562.88	0/0	26,0	0/0	45,0	0/0	33,0	1/1	0,46	1	ENSP00000387006	0	89.17	92.89	99.8907	100	0.998907	ENSG00000163510	CWC22 spliceosome-associated protein homolog (S. cerevisiae) [Source:HGNC Symbol;Acc:29322]	29322	CWC22
comp48244_c2_seq14|m.339127	cds.comp48244_c2_seq14|m.339127	1243	A	T	36560.9	0/0	998,0	0/0	999,0	0/0	1000,0	1/1	1999	2	ENSP00000337915	0	76.46	89.94	97.451	98.8072	0.986275	ENSG00000160868	cytochrome P450, family 3, subfamily A, polypeptide 4 [Source:HGNC Symbol;Acc:2637]	2637	CYP3A4
comp47666_c2_seq1|m.317642	cds.comp47666_c2_seq1|m.317642	2115	A	T	1283.88	0/0	15,0	0/0	36,0	0/0	18,0	1/1	0,37	2	ENSP00000225394	0	97.9	98.56	96.9466	100	0.969466	ENSG00000108262	G protein-coupled receptor kinase interacting ArfGAP 1 [Source:HGNC Symbol;Acc:4272]	4272	GIT1
comp50938_c0_seq1|m.472343	cds.comp50938_c0_seq1|m.472343	2556	A	T	4500.88	0/0	103,0	0/0	146,0	0/0	159,0	1/1	0,119	2	ENSP00000274140	0	99.1	99.66	91.5897	98.1319	0.933333	ENSG00000145495	membrane-associated ring finger (C3HC4) 6, E3 ubiquitin protein ligase [Source:HGNC Symbol;Acc:30550]	30550	2006-03-01
comp45886_c0_seq1|m.265123	cds.comp45886_c0_seq1|m.265123	711	A	T	3776.88	0/0	18,0	0/0	74,0	0/0	102,0	1/1	0,101	3	ENSP00000451882	0	84.35	91.69	86.2259	92.3304	0.933884	ENSG00000100612	dehydrogenase/reductase (SDR family) member 7 [Source:HGNC Symbol;Acc:21524]	21524	DHRS7
comp49828_c7_seq2|m.412842	cds.comp49828_c7_seq2|m.412842	749	A	T	5696.88	0/0	102,0	0/0	207,0	0/0	373,0	1/1	0,158	3	ENSP00000200676	0	80.5	90.36	96.3636	96.5517	0.998052	ENSG00000087237	cholesteryl ester transfer protein, plasma [Source:HGNC Symbol;Acc:1869]	1869	CETP
comp46080_c0_seq1|m.269151	cds.comp46080_c0_seq1|m.269151	1930	A	T	1850.88	0/0	20,0	0/0	38,0	0/0	39,0	1/1	0,52	3	ENSP00000462407	0	98.03	99.54	96.6368	98.9667	0.976457	ENSG00000266779	coatomer protein complex, subunit gamma 2 [Source:HGNC Symbol;Acc:2237]	2237	COPG2
comp44188_c0_seq1|m.227344	cds.comp44188_c0_seq1|m.227344	2274	A	T	1701.88	0/0	19,0	0/0	55,0	0/0	77,0	1/1	0,45	3	ENSP00000310723	0	99.44	99.86	86.8453	86.9512	0.998782	ENSG00000174243	DEAD (Asp-Glu-Ala-Asp) box polypeptide 23 [Source:HGNC Symbol;Acc:17347]	17347	DDX23
comp43319_c0_seq1|m.214847	cds.comp43319_c0_seq1|m.214847	166	A	T	37491.9	0/0	997,1	0/0	999,0	0/0	998,0	1/1	0,997	8	ENSP00000381077	2e-65	72.92	85.42	90.566	97.9592	0.924528	ENSG00000214274	angiogenin, ribonuclease, RNase A family, 5 [Source:HGNC Symbol;Acc:483]	483	ANG
comp46253_c0_seq1|m.278133	cds.comp46253_c0_seq1|m.278133	465	A	T	11142.9	0/0	129,0	0/0	296,0	0/0	388,0	1/1	0,328	9	ENSP00000380025	7e-164	91.96	95.5	99.6764	100	0.996764	ENSG00000135926	transmembrane BAX inhibitor motif containing 1 [Source:HGNC Symbol;Acc:23410]	23410	TMBIM1
comp49817_c1_seq1|m.412469	cds.comp49817_c1_seq1|m.412469	1240	A	T	2226.88	1/1	0,38	1/1	0,14	1/1	0,16	0/0	84,0	9	ENSP00000232892	0	74.44	83.96	91.3043	100	0.913043	ENSG00000114771	arylacetamide deacetylase [Source:HGNC Symbol;Acc:17]	17	AADAC
comp49817_c1_seq1|m.412469	cds.comp49817_c1_seq1|m.412469	1245	A	T	2132.88	1/1	0,38	1/1	0,12	1/1	0,15	0/0	81,0	9	ENSP00000232892	0	74.44	83.96	91.3043	100	0.913043	ENSG00000114771	arylacetamide deacetylase [Source:HGNC Symbol;Acc:17]	17	AADAC
comp51035_c1_seq2|m.476490	cds.comp51035_c1_seq2|m.476490	2946	A	T	2893.88	0/0	68,1	0/0	66,0	0/0	39,0	1/1	0,79	9	ENSP00000319684	0	91.78	94.45	96.583	98.2967	0.982566	ENSG00000111077	tensin like C1 domain containing phosphatase (tensin 2) [Source:HGNC Symbol;Acc:19737]	19737	TENC1
comp49874_c1_seq1|m.414441	cds.comp49874_c1_seq1|m.414441	1637	A	T	26188.9	0/0	1000,0	0/0	761,0	0/0	999,0	1/1	0,773	31	ENSP00000261196	0	75.36	87.39	99.5671	98.2906	1.01299	ENSG00000111700	solute carrier organic anion transporter family, member 1B3 [Source:HGNC Symbol;Acc:10961]	10961	SLCO1B3
comp49874_c1_seq1|m.414441	cds.comp49874_c1_seq1|m.414441	1642	A	T	26834.9	0/0	1000,0	0/0	795,0	0/0	999,0	1/1	0,784	31	ENSP00000261196	0	75.36	87.39	99.5671	98.2906	1.01299	ENSG00000111700	solute carrier organic anion transporter family, member 1B3 [Source:HGNC Symbol;Acc:10961]	10961	SLCO1B3
comp50363_c0_seq1|m.446204	cds.comp50363_c0_seq1|m.446204	27	C	A	1762.88	0/0	39,0	0/0	20,0	0/0	26,0	1/1	0,52	1	ENSP00000205636	1e-88	87.98	91.8	99.4565	100	0.994565	ENSG00000091317	CKLF-like MARVEL transmembrane domain containing 6 [Source:HGNC Symbol;Acc:19177]	19177	CMTM6
comp47352_c1_seq1|m.306743	cds.comp47352_c1_seq1|m.306743	48	C	A	4739.88	0/0	85,0	0/0	64,0	0/0	65,0	1/1	0,133	1	ENSP00000244763	8e-147	96.98	98.11	92.3345	92.6573	0.996516	ENSG00000124783	signal sequence receptor, alpha [Source:HGNC Symbol;Acc:11323]	11323	SSR1
comp40502_c0_seq1|m.186034	cds.comp40502_c0_seq1|m.186034	80	C	A	1189.89	0/0	13,0	0/0	14,0	0/0	13,0	1/1	0,37	1	ENSP00000357425	0	83.37	90.02	99.3363	99.5585	0.997768	ENSG00000172594	sphingomyelin phosphodiesterase, acid-like 3A [Source:HGNC Symbol;Acc:17389]	17389	SMPDL3A
Contig7664|m.69445	cds.Contig7664|m.69445	111	C	A	1309.88	0/0	31,0	0/0	32,0	0/0	29,0	1/1	0,41	1	ENSP00000300087	6e-113	100	100	81.0185	96.1538	0.842593	ENSG00000166847	dynactin 5 (p25) [Source:HGNC Symbol;Acc:24594]	24594	DCTN5
comp46644_c0_seq1|m.288323	cds.comp46644_c0_seq1|m.288323	201	C	A	2071.88	0/0	21,0	0/0	71,0	0/0	76,0	1/1	1,59	1	ENSP00000368517	5e-179	86.01	91.96	86.6667	94.0594	0.921404	ENSG00000134463	enoyl CoA hydratase domain containing 3 [Source:HGNC Symbol;Acc:23489]	23489	ECHDC3
comp39199_c0_seq1|m.177043	cds.comp39199_c0_seq1|m.177043	204	C	A	3480.88	0/0	47,0	0/0	210,0	0/0	110,0	1/1	0,101	1	ENSP00000333547	4e-161	99.08	100	99.5434	100	0.995434	ENSG00000185236	RAB11B, member RAS oncogene family [Source:HGNC Symbol;Acc:9761]	9761	RAB11B
comp46604_c0_seq2|m.287399	cds.comp46604_c0_seq2|m.287399	516	C	A	1875.88	0/0	14,0	0/0	30,0	0/0	41,0	1/1	0,59	1	ENSP00000338475	0	90.29	94.13	95.8874	99.5506	0.963203	ENSG00000175600	chromosome 7 open reading frame 10 [Source:HGNC Symbol;Acc:16001]	16001	C7orf10
comp46049_c0_seq1|m.268834	cds.comp46049_c0_seq1|m.268834	586	C	A	34624.9	0/0	571,0	0/0	1000,0	0/0	998,1	1/1	0,998	1	ENSP00000452762	0	94.29	97.6	99.7006	100	0.997006	ENSG00000140374	electron-transfer-flavoprotein, alpha polypeptide [Source:HGNC Symbol;Acc:3481]	3481	ETFA
comp49963_c0_seq1|m.418166	cds.comp49963_c0_seq1|m.418166	645	C	A	12515.9	0/0	289,0	0/0	276,0	0/0	270,0	1/1	0,334	1	ENSP00000227266	0	88.46	93.44	95.2586	95.4644	0.997845	ENSG00000109861	cathepsin C [Source:HGNC Symbol;Acc:2528]	2528	CTSC
comp42013_c0_seq1|m.199029	cds.comp42013_c0_seq1|m.199029	939	C	A	34899.9	0/0	202,0	0/0	1000,0	0/0	973,0	1/1	0,977	1	ENSP00000360126	0	99.49	99.75	99.7468	100	0.997468	ENSG00000087460	GNAS complex locus [Source:HGNC Symbol;Acc:4392]	4392	GNAS
comp45246_c0_seq1|m.246839	cds.comp45246_c0_seq1|m.246839	1137	C	A	1510.88	0/0	49,0	0/0	65,0	0/0	75,0	1/1	0,44	1	ENSP00000417138	0	86.6	90.93	92.2053	96.3489	0.956994	ENSG00000100979	phospholipid transfer protein [Source:HGNC Symbol;Acc:9093]	9093	PLTP
comp50931_c0_seq1|m.472140	cds.comp50931_c0_seq1|m.472140	1893	C	A	2100.88	0/0	12,0	0/0	32,0	0/0	21,0	1/1	0,59	1	ENSP00000302913	0	84.94	90.63	72.4771	100	0.724771	ENSG00000109686	SH3 domain containing 19 [Source:HGNC Symbol;Acc:30418]	30418	SH3D19
comp49528_c1_seq6|m.393700	cds.comp49528_c1_seq6|m.393700	2034	C	A	5399.88	0/0	82,1	0/0	106,0	0/0	228,0	1/1	0,154	1	ENSP00000263817	0	89.89	95.17	99.9245	100	0.999245	ENSG00000073734	ATP-binding cassette, sub-family B (MDR/TAP), member 11 [Source:HGNC Symbol;Acc:42]	42	ABCB11
comp51013_c1_seq15|m.475611	cds.comp51013_c1_seq15|m.475611	3051	C	A	1343.88	0/0	11,0	0/0	27,0	0/0	23,0	1/1	0,38	1	ENSP00000414727	0	93.07	96.37	92.0816	95.2999	0.966229	ENSG00000127616	SWI/SNF related, matrix associated, actin dependent regulator of chromatin, subfamily a, member 4 [Source:HGNC Symbol;Acc:11100]	11100	SMARCA4
comp50834_c1_seq1|m.466096	cds.comp50834_c1_seq1|m.466096	424	C	A	4340.88	0/0	42,0	0/0	85,0	0/0	61,0	1/1	0,124	2	ENSP00000307833	0	88.07	93.65	97.5248	97.5186	1.00006	ENSG00000167196	F-box protein 22 [Source:HGNC Symbol;Acc:13593]	13593	FBXO22
Contig922|m.4320	cds.Contig922|m.4320	446	C	A	936.88	0/0	41,0	0/0	43,0	0/0	61,0	1/1	0,32	2	ENSP00000368842	3e-97	90.64	92.77	99.5763	100	0.995763	ENSG00000106330	motile sperm domain containing 3 [Source:HGNC Symbol;Acc:25078]	25078	MOSPD3
Contig2473|m.16381	cds.Contig2473|m.16381	480	C	A	8658.88	1/1	0,58	1/1	0,115	1/1	0,87	0/0	97,0	2	ENSP00000290155	0	93.45	98.62	74.9354	100	0.749354	ENSG00000159079	chromosome 21 open reading frame 59 [Source:HGNC Symbol;Acc:1301]	1301	C21orf59
comp51409_c1_seq6|m.509842	cds.comp51409_c1_seq6|m.509842	738	C	A	1010.88	0/0	20,0	0/0	36,0	0/0	45,0	1/1	0,33	2	ENSP00000369773	0	67.13	78.45	93.8776	94.9329	0.988883	ENSG00000137275	receptor (TNFRSF)-interacting serine-threonine kinase 1 [Source:HGNC Symbol;Acc:10019]	10019	RIPK1
comp32548_c0_seq1|m.146649	cds.comp32548_c0_seq1|m.146649	852	C	A	4021.88	0/0	34,0	0/0	138,0	0/0	161,0	1/1	0,113	2	ENSP00000398803	0	91.28	95.33	90.9348	100	0.909348	ENSG00000104522	tissue specific transplantation antigen P35B [Source:HGNC Symbol;Acc:12390]	12390	TSTA3
comp47786_c1_seq3|m.321253	cds.comp47786_c1_seq3|m.321253	2070	C	A	2486.88	0/0	35,0	0/0	30,0	0/0	25,0	1/1	0,81	2	ENSP00000394458	0	99.59	100	99.8626	100	0.998626	ENSG00000155849	engulfment and cell motility 1 [Source:HGNC Symbol;Acc:16286]	16286	ELMO1
comp49797_c0_seq3|m.411827	cds.comp49797_c0_seq3|m.411827	2412	C	A	1289.88	0/0	28,0	0/0	60,0	0/0	52,0	1/1	0,39	2	ENSP00000416534	0	99.03	99.35	89.7386	89.7287	1.00011	ENSG00000145833	DEAD (Asp-Glu-Ala-Asp) box polypeptide 46 [Source:HGNC Symbol;Acc:18681]	18681	DDX46
Contig6956|m.61588	cds.Contig6956|m.61588	213	C	A	10363.9	0/0	103,0	0/0	90,0	0/0	152,0	1/1	0,306	3	ENSP00000342267	0	94.02	96.68	99.6689	100	0.996689	ENSG00000102743	solute carrier family 25 (mitochondrial carrier; ornithine transporter) member 15 [Source:HGNC Symbol;Acc:10985]	10985	SLC25A15
comp44188_c0_seq1|m.227344	cds.comp44188_c0_seq1|m.227344	274	C	A	1455.88	0/0	52,0	0/0	53,0	0/0	35,0	1/1	0,43	3	ENSP00000310723	0	99.44	99.86	86.8453	86.9512	0.998782	ENSG00000174243	DEAD (Asp-Glu-Ala-Asp) box polypeptide 23 [Source:HGNC Symbol;Acc:17347]	17347	DDX23
comp47973_c0_seq1|m.327819	cds.comp47973_c0_seq1|m.327819	418	C	A	1546.88	0/0	17,0	0/0	27,0	0/0	18,0	1/1	0,44	3	ENSP00000234170	0	86.82	93.1	92.9966	76.4706	1.21611	ENSG00000115816	CCAAT/enhancer binding protein (C/EBP), zeta [Source:HGNC Symbol;Acc:24218]	24218	CEBPZ
Contig4669|m.37271	cds.Contig4669|m.37271	423	C	A	6442.88	0/0	55,0	0/0	159,0	0/0	136,1	1/1	0,178	3	ENSP00000262056	0	94.9	97.72	90.8946	93.126	0.976038	ENSG00000063046	eukaryotic translation initiation factor 4B [Source:HGNC Symbol;Acc:3285]	3285	EIF4B
comp48407_c0_seq2|m.348903	cds.comp48407_c0_seq2|m.348903	475	C	A	14211.9	0/0	52,0	0/0	318,0	0/0	278,0	1/1	1404	3	ENSP00000458712	0	95.57	97.44	99.7674	100	0.997674	ENSG00000262676	solute carrier family 37 (glucose-6-phosphate transporter), member 4 [Source:HGNC Symbol;Acc:4061]	4061	SLC37A4
comp46135_c0_seq1|m.270108	cds.comp46135_c0_seq1|m.270108	478	C	A	13230.9	0/0	192,0	0/0	302,0	0/0	411,0	1/1	0,393	3	ENSP00000329002	1e-143	82.44	86.74	86.3354	100	0.863354	ENSG00000143575	HCLS1 associated protein X-1 [Source:HGNC Symbol;Acc:16915]	16915	HAX1
comp46808_c0_seq1|m.293879	cds.comp46808_c0_seq1|m.293879	609	C	A	34710.9	0/0	830,0	0/0	998,0	0/0	998,0	1/1	0,998	3	ENSP00000263100	0	58.96	68.53	99.3952	99.596	0.997984	ENSG00000121410	alpha-1-B glycoprotein [Source:HGNC Symbol;Acc:5]	5	A1BG
comp48070_c0_seq1|m.332473	cds.comp48070_c0_seq1|m.332473	717	C	A	2950.88	0/0	22,0	0/0	120,0	0/0	125,0	1/1	1,91	3	ENSP00000278412	0	99.52	100	87.3239	87.4471	0.998592	ENSG00000149136	structure specific recognition protein 1 [Source:HGNC Symbol;Acc:11327]	11327	SSRP1
comp43957_c0_seq1|m.224237	cds.comp43957_c0_seq1|m.224237	868	C	A	34893.9	0/0	384,0	0/0	995,0	0/0	1000,0	1/1	3994	3	ENSP00000376060	0	92.09	95.92	99.7608	100	0.997608	ENSG00000105707	hepsin [Source:HGNC Symbol;Acc:5155]	5155	HPN
comp47663_c1_seq3|m.317604	cds.comp47663_c1_seq3|m.317604	942	C	A	5162.88	1/1	0,94	1/1	0,25	1/1	0,17	0/0	106,0	3	ENSP00000427458	0	86.48	92.92	99.1489	99.3603	0.997872	ENSG00000249948	glucosidase, beta, acid 3 (gene/pseudogene) [Source:HGNC Symbol;Acc:19069]	19069	GBA3
comp48228_c5_seq1|m.338154	cds.comp48228_c5_seq1|m.338154	1055	C	A	3270.88	0/0	47,0	0/0	80,0	0/0	54,0	1/1	0,92	3	ENSP00000349124	0	88.97	93.05	94.7489	100	0.947489	ENSG00000163605	protein phosphatase 4, regulatory subunit 2 [Source:HGNC Symbol;Acc:18296]	18296	PPP4R2
comp48491_c0_seq1|m.352447	cds.comp48491_c0_seq1|m.352447	1294	C	A	21376.9	0/0	241,0	0/0	998,1	0/0	847,0	1/1	0,611	3	ENSP00000323929	0	77.77	87.23	99.9319	100	0.999319	ENSG00000175899	alpha-2-macroglobulin [Source:HGNC Symbol;Acc:7]	7	A2M
comp49083_c0_seq1|m.375808	cds.comp49083_c0_seq1|m.375808	1545	C	A	37227.9	0/0	990,0	0/0	1000,0	0/0	1000,0	1/1	0,999	3	ENSP00000355193	0	80.78	89.77	99.8233	100	0.998233	ENSG00000198848	carboxylesterase 1 [Source:HGNC Symbol;Acc:1863]	1863	CES1
comp47610_c0_seq1|m.316035	cds.comp47610_c0_seq1|m.316035	1626	C	A	1214.88	0/0	21,0	0/0	53,0	0/0	54,0	1/1	0,34	3	ENSP00000299192	0	87.96	93.69	99.8532	100	0.998532	ENSG00000155393	HEAT repeat containing 3 [Source:HGNC Symbol;Acc:26087]	26087	HEATR3
comp45958_c0_seq1|m.267131	cds.comp45958_c0_seq1|m.267131	2145	C	A	1344.88	0/0	47,0	0/0	69,0	0/0	66,0	1/1	0,36	3	ENSP00000467805	0	99.79	100	99.8972	100	0.998972	ENSG00000108883	elongation factor Tu GTP binding domain containing 2 [Source:HGNC Symbol;Acc:30858]	30858	EFTUD2
comp45640_c0_seq1|m.256571	cds.comp45640_c0_seq1|m.256571	531	C	A	2802.88	0/0	45,0	0/0	84,0	0/0	80,0	1/1	0,78	4	ENSP00000333551	1e-175	86.91	91.64	94.6237	100	0.946237	ENSG00000147471	proline synthetase co-transcribed homolog (bacterial) [Source:HGNC Symbol;Acc:9457]	9457	PROSC
comp46547_c0_seq1|m.286147	cds.comp46547_c0_seq1|m.286147	606	C	A	37632.9	0/0	1000,0	0/0	1000,0	0/0	998,0	1/1	1999	4	ENSP00000356015	0	86.11	93.69	99.4975	99.7481	0.997487	ENSG00000120437	acetyl-CoA acetyltransferase 2 [Source:HGNC Symbol;Acc:94]	94	ACAT2
comp47799_c0_seq1|m.321499	cds.comp47799_c0_seq1|m.321499	921	C	A	2833.88	0/0	27,0	0/0	50,0	0/0	52,0	1/1	0,79	4	ENSP00000363883	0	97.26	98.41	98.5795	93.1544	1.05824	ENSG00000108094	cullin 2 [Source:HGNC Symbol;Acc:2552]	2552	CUL2
Contig6386|m.54889	cds.Contig6386|m.54889	2806	C	A	2905.88	1/1	0,13	1/1	0,40	1/1	0,33	0/0	73,0	4	ENSP00000323659	0	92.3	95.47	99.9245	100	0.999245	ENSG00000115548	lysine (K)-specific demethylase 3A [Source:HGNC Symbol;Acc:20815]	20815	KDM3A
comp51292_c3_seq4|m.494885	cds.comp51292_c3_seq4|m.494885	3613	C	A	1053.88	0/0	11,0	0/0	19,0	0/0	30,0	1/1	0,31	4	ENSP00000445359	0	94.32	97.6	99.9201	100	0.999201	ENSG00000081923	ATPase, aminophospholipid transporter, class I, type 8B, member 1 [Source:HGNC Symbol;Acc:3706]	3706	ATP8B1
comp46175_c0_seq1|m.270906	cds.comp46175_c0_seq1|m.270906	1400	C	A	2671.88	0/0	117,0	0/0	254,0	0/0	732,0	1/1	0,92	5	ENSP00000318867	0	78.84	88.59	96.2076	96.2076	1	ENSG00000180432	cytochrome P450, family 8, subfamily B, polypeptide 1 [Source:HGNC Symbol;Acc:2653]	2653	CYP8B1
comp42871_c0_seq1|m.209032	cds.comp42871_c0_seq1|m.209032	411	C	A	37364.9	0/0	122,0	0/0	999,0	0/0	1000,0	1/1	0,999	6	ENSP00000233809	4e-129	69.69	78.4	77.1676	88.3077	0.873849	ENSG00000115457	insulin-like growth factor binding protein 2, 36kDa [Source:HGNC Symbol;Acc:5471]	5471	IGFBP2
comp46871_c1_seq1|m.295278	cds.comp46871_c1_seq1|m.295278	426	C	A	4482.88	0/0	55,0	0/0	54,0	0/0	52,0	1/1	0,123	6	ENSP00000389524	0	85.09	92.13	93.4272	90.0452	1.03756	ENSG00000165102	heparan-alpha-glucosaminide N-acetyltransferase [Source:HGNC Symbol;Acc:26527]	26527	HGSNAT
Contig5540|m.45765	cds.Contig5540|m.45765	1050	C	A	1832.88	0/0	15,0	0/0	51,0	0/0	52,0	1/1	1,55	6	ENSP00000370718	0	54.19	64.68	92.3461	99.5169	0.927944	ENSG00000169093	acetylserotonin O-methyltransferase-like [Source:HGNC Symbol;Acc:751]	751	ASMTL
comp46871_c1_seq1|m.295278	cds.comp46871_c1_seq1|m.295278	1629	C	A	6382.88	0/0	76,0	0/0	129,0	0/0	83,0	1/1	0,177	6	ENSP00000389524	0	85.09	92.13	93.4272	90.0452	1.03756	ENSG00000165102	heparan-alpha-glucosaminide N-acetyltransferase [Source:HGNC Symbol;Acc:26527]	26527	HGSNAT
comp51053_c1_seq8|m.477655	cds.comp51053_c1_seq8|m.477655	1671	C	A	1201.88	0/0	21,0	0/0	40,0	0/0	61,0	1/1	0,37	6	ENSP00000285238	0	80.16	88.67	98.0013	99.9345	0.980655	ENSG00000108846	ATP-binding cassette, sub-family C (CFTR/MRP), member 3 [Source:HGNC Symbol;Acc:54]	54	ABCC3
comp49803_c0_seq8|m.412137	cds.comp49803_c0_seq8|m.412137	3330	C	A	2279.88	0/0	39,0	0/0	30,0	0/0	20,0	1/1	0,66	6	ENSP00000333926	0	97.15	98.75	99.9305	100	0.999305	ENSG00000114770	ATP-binding cassette, sub-family C (CFTR/MRP), member 5 [Source:HGNC Symbol;Acc:56]	56	ABCC5
comp47597_c0_seq1|m.315403	cds.comp47597_c0_seq1|m.315403	327	C	A	4500.88	0/0	108,0	0/0	64,0	0/0	26,0	1/1	0,125	7	ENSP00000215539	0	78.47	86.83	89.6166	92.8926	0.964734	ENSG00000099769	insulin-like growth factor binding protein, acid labile subunit [Source:HGNC Symbol;Acc:5468]	5468	IGFALS
Contig8282|m.77350	cds.Contig8282|m.77350	511	C	A	1567.88	0/0	19,0	0/0	49,0	0/0	63,0	1/1	0,47	12	ENSP00000357448	0	73.24	81.02	89.2954	90.9713	0.981578	ENSG00000163346	pre-B-cell leukemia homeobox interacting protein 1 [Source:HGNC Symbol;Acc:21199]	21199	PBXIP1
comp49874_c1_seq1|m.414441	cds.comp49874_c1_seq1|m.414441	1020	C	A	26065.9	0/0	597,0	0/0	619,0	0/0	693,0	1/1	0,764	31	ENSP00000261196	0	75.36	87.39	99.5671	98.2906	1.01299	ENSG00000111700	solute carrier organic anion transporter family, member 1B3 [Source:HGNC Symbol;Acc:10961]	10961	SLCO1B3
comp48859_c6_seq4|m.369141	cds.comp48859_c6_seq4|m.369141	39	C	G	34555.9	0/0	523,0	0/0	1000,0	0/0	1000,0	1/1	1998	1	ENSP00000466775	2e-31	69.33	82.67	73.5294	74.2574	0.990196	ENSG00000234906	apolipoprotein C-II [Source:HGNC Symbol;Acc:609]	609	APOC2
comp49930_c0_seq3|m.417144	cds.comp49930_c0_seq3|m.417144	160	C	G	24103.9	1/1	0,280	1/1	0,169	1/1	0,243	0/0	292,0	1	ENSP00000258874	4e-103	78.35	90.72	79.1837	95.5665	0.828571	ENSG00000136371	5,10-methenyltetrahydrofolate synthetase (5-formyltetrahydrofolate cyclo-ligase) [Source:HGNC Symbol;Acc:7437]	7437	MTHFS
comp47992_c1_seq2|m.328338	cds.comp47992_c1_seq2|m.328338	243	C	G	2771.88	0/0	48,0	0/0	139,0	0/0	126,0	1/1	0,79	1	ENSP00000310832	0	78.91	86.85	93.9189	91.1157	1.03077	ENSG00000174080	cathepsin F [Source:HGNC Symbol;Acc:2531]	2531	CTSF
comp43337_c0_seq1|m.215163	cds.comp43337_c0_seq1|m.215163	249	C	G	3204.41	0/0	22,0	0/0	124,0	0/0	122,0	1/1	1,89	1	ENSP00000433662	2e-105	88.94	94.47	90.0452	100	0.900452	ENSG00000140365	COMM domain containing 4 [Source:HGNC Symbol;Acc:26027]	26027	COMMD4
comp39800_c1_seq1|m.180920	cds.comp39800_c1_seq1|m.180920	258	C	G	2517.88	0/0	28,0	0/0	151,0	0/0	141,0	1/1	0,68	1	ENSP00000368130	3e-52	64.32	73.37	99.4595	100	0.994595	ENSG00000175756	aurora kinase A interacting protein 1 [Source:HGNC Symbol;Acc:24114]	24114	AURKAIP1
comp44841_c1_seq3|m.237877	cds.comp44841_c1_seq3|m.237877	303	C	G	1367.88	0/0	18,0	0/0	27,0	0/0	17,0	1/1	0,38	1	ENSP00000297857	0	93.59	96.57	99.8857	100	0.998857	ENSG00000165156	zinc fingers and homeoboxes 1 [Source:HGNC Symbol;Acc:12871]	12871	ZHX1
Contig5781|m.48038	cds.Contig5781|m.48038	468	C	G	1830.88	0/0	12,0	0/0	62,0	0/0	48,0	1/1	0,53	1	ENSP00000383925	9e-155	91.35	93.61	93.662	100	0.93662	ENSG00000157191	NECAP endocytosis associated 2 [Source:HGNC Symbol;Acc:25528]	25528	NECAP2
Contig4516|m.35753	cds.Contig4516|m.35753	507	C	G	1118.88	0/0	11,0	0/0	30,0	0/0	21,0	1/1	0,33	1	ENSP00000298229	0	97.5	98.22	97.2527	98.4102	0.988239	ENSG00000165458	inositol polyphosphate phosphatase-like 1 [Source:HGNC Symbol;Acc:6080]	6080	INPPL1
comp13894_c0_seq1|m.113227	cds.comp13894_c0_seq1|m.113227	624	C	G	19210.9	0/0	198,0	0/0	979,2	0/0	665,0	1/1	0,581	1	ENSP00000317537	5e-88	98.34	100	74.1803	91.8782	0.807377	ENSG00000104964	amino-terminal enhancer of split [Source:HGNC Symbol;Acc:307]	307	AES
comp49595_c1_seq1|m.396422	cds.comp49595_c1_seq1|m.396422	639	C	G	1116.88	0/0	20,0	0/0	26,0	0/0	17,0	1/1	0,39	1	ENSP00000261434	0	96.22	98.38	98.6667	99.4624	0.992	ENSG00000121897	lipoic acid synthetase [Source:HGNC Symbol;Acc:16429]	16429	LIAS
Contig9149|m.89515	cds.Contig9149|m.89515	745	C	G	1741.88	0/0	19,0	0/0	64,0	0/0	37,0	1/1	0,49	1	ENSP00000300181	6e-147	87.59	89.62	99.7475	100	0.997475	ENSG00000166925	TSC22 domain family, member 4 [Source:HGNC Symbol;Acc:21696]	21696	TSC22D4
comp47064_c0_seq2|m.299696	cds.comp47064_c0_seq2|m.299696	786	C	G	8156.88	1/1	0,24	1/1	0,148	1/1	0,64	0/0	309,0	1	ENSP00000305958	0	96.5	99.08	92.3469	100	0.923469	ENSG00000168439	stress-induced-phosphoprotein 1 [Source:HGNC Symbol;Acc:11387]	11387	STIP1
Contig8951|m.86753	cds.Contig8951|m.86753	1005	C	G	6679.88	0/0	62,0	0/0	209,0	0/0	221,0	1/1	1188	1	ENSP00000379845	0	93.6	97.2	99.8004	100	0.998004	ENSG00000183044	4-aminobutyrate aminotransferase [Source:HGNC Symbol;Acc:23]	23	ABAT
comp50122_c0_seq1|m.426852	cds.comp50122_c0_seq1|m.426852	1036	C	G	31932.9	1/1	0,337	1/1	0,225	1/1	0,292	0/0	980,0	1	ENSP00000375935	0	84.69	92.44	96.9925	96.9925	1	ENSG00000007933	flavin containing monooxygenase 3 [Source:HGNC Symbol;Acc:3771]	3771	FMO3
comp49800_c1_seq2|m.411918	cds.comp49800_c1_seq2|m.411918	1333	C	G	1051.88	0/0	66,0	0/0	68,0	0/0	71,0	1/1	0,30	1	ENSP00000243167	0	91.64	95.09	90.6096	94.9914	0.953871	ENSG00000117480	fatty acid amide hydrolase [Source:HGNC Symbol;Acc:3553]	3553	FAAH
comp48503_c1_seq3|m.352758	cds.comp48503_c1_seq3|m.352758	1524	C	G	2716.88	0/0	46,0	0/0	75,0	0/0	134,0	1/1	0,73	1	ENSP00000265594	0	88.4	93.98	96.1433	96.2759	0.998623	ENSG00000078070	methylcrotonoyl-CoA carboxylase 1 (alpha) [Source:HGNC Symbol;Acc:6936]	6936	MCCC1
comp43943_c0_seq1|m.224087	cds.comp43943_c0_seq1|m.224087	1603	C	G	3678.88	0/0	16,0	0/0	141,0	0/0	129,0	1/1	0,112	1	ENSP00000367498	0	83.94	89.71	93.8567	95.0257	0.987697	ENSG00000130764	leucine rich repeat containing 47 [Source:HGNC Symbol;Acc:29207]	29207	LRRC47
comp42263_c0_seq1|m.201555	cds.comp42263_c0_seq1|m.201555	2004	C	G	16118.9	0/0	283,0	0/0	461,0	0/0	283,0	1/1	0,435	1	ENSP00000354346	0	98.82	99.41	99.8821	100	0.998821	ENSG00000015479	matrin 3 [Source:HGNC Symbol;Acc:6912]	6912	MATR3
comp43169_c0_seq1|m.212913	cds.comp43169_c0_seq1|m.212913	76	C	G	4067.88	0/0	185,0	0/0	77,0	0/0	91,0	1/1	0,108	2	ENSP00000265627	0	84.52	91.37	87.0466	94.9153	0.917098	ENSG00000105852	paraoxonase 3 [Source:HGNC Symbol;Acc:9206]	9206	PON3
Contig6010|m.50335	cds.Contig6010|m.50335	111	C	G	2424.88	0/0	79,0	0/0	73,0	0/0	87,0	1/1	0,77	2	ENSP00000381234	0	85.31	91.5	96.7466	100	0.967466	ENSG00000160200	cystathionine-beta-synthase [Source:HGNC Symbol;Acc:1550]	1550	CBS
comp28991_c0_seq1|m.137553	cds.comp28991_c0_seq1|m.137553	249	C	G	13305.9	0/0	56,0	0/0	272,0	0/0	373,0	1/1	0,388	2	ENSP00000378426	2e-80	88.96	94.48	99.3902	100	0.993902	ENSG00000167397	vitamin K epoxide reductase complex, subunit 1 [Source:HGNC Symbol;Acc:23663]	23663	VKORC1
comp42191_c0_seq1|m.200881	cds.comp42191_c0_seq1|m.200881	465	C	G	1613.88	0/0	53,0	0/0	44,0	0/0	47,0	1/1	0,44	2	ENSP00000338862	0	93.92	97.26	92.9379	93.2011	0.997175	ENSG00000113460	BRX1, biogenesis of ribosomes, homolog (S. cerevisiae) [Source:HGNC Symbol;Acc:24170]	24170	BRIX1
comp45474_c1_seq2|m.251761	cds.comp45474_c1_seq2|m.251761	516	C	G	2212.88	0/0	34,0	0/0	43,0	0/0	53,0	1/1	0,63	2	ENSP00000367615	2e-104	82.78	91.67	99.4475	100	0.994475	ENSG00000198931	adenine phosphoribosyltransferase [Source:HGNC Symbol;Acc:626]	626	APRT
comp41571_c0_seq2|m.194815	cds.comp41571_c0_seq2|m.194815	552	C	G	1454.88	0/0	12,0	0/0	21,0	0/0	23,0	1/1	0,43	2	ENSP00000389797	0	88.77	94.57	99.639	100	0.99639	ENSG00000183597	transport and golgi organization 2 homolog (Drosophila) [Source:HGNC Symbol;Acc:25439]	25439	TANGO2
comp48312_c0_seq7|m.346254	cds.comp48312_c0_seq7|m.346254	606	C	G	2559.88	0/0	26,0	0/0	95,0	0/0	72,0	1/1	1,78	2	ENSP00000462529	1e-103	86.63	95.19	82.7434	100	0.827434	ENSG00000178927	chromosome 17 open reading frame 62 [Source:HGNC Symbol;Acc:28672]	28672	C17orf62
comp46564_c0_seq2|m.286634	cds.comp46564_c0_seq2|m.286634	609	C	G	2569.88	0/0	30,0	0/0	120,0	0/0	91,0	1/1	0,77	2	ENSP00000454828	0	93.42	96.84	99.7375	100	0.997375	ENSG00000138629	ubiquitin-like 7 (bone marrow stromal cell-derived) [Source:HGNC Symbol;Acc:28221]	28221	UBL7
comp49710_c0_seq1|m.407097	cds.comp49710_c0_seq1|m.407097	639	C	G	3158.88	0/0	67,0	0/0	119,0	0/0	106,0	1/1	0,86	2	ENSP00000358909	0	90.37	96.27	90.9605	100	0.909605	ENSG00000156398	sideroflexin 2 [Source:HGNC Symbol;Acc:16086]	16086	SFXN2
comp46844_c0_seq1|m.294500	cds.comp46844_c0_seq1|m.294500	684	C	G	34626.9	0/0	150,0	0/0	1000,0	0/0	1000,0	1/1	0,999	2	ENSP00000311930	4e-143	95.29	99.22	91.7266	100	0.917266	ENSG00000105379	electron-transfer-flavoprotein, beta polypeptide [Source:HGNC Symbol;Acc:3482]	3482	ETFB
comp40418_c0_seq1|m.185348	cds.comp40418_c0_seq1|m.185348	765	C	G	2132.89	1/1	0,10	1/1	0,31	1/1	0,20	0/0	34,0	2	ENSP00000249806	3e-156	90.43	93.4	99.3443	97.4277	1.01967	ENSG00000128973	ceroid-lipofuscinosis, neuronal 6, late infantile, variant [Source:HGNC Symbol;Acc:2077]	2077	CLN6
comp42144_c0_seq1|m.200268	cds.comp42144_c0_seq1|m.200268	859	C	G	2469.88	0/0	52,0	0/0	41,0	0/0	25,0	1/1	0,65	2	ENSP00000338358	0	78.1	89.18	78.6307	100	0.786307	ENSG00000124570	serpin peptidase inhibitor, clade B (ovalbumin), member 6 [Source:HGNC Symbol;Acc:8950]	8950	SERPINB6
comp44879_c0_seq1|m.238526	cds.comp44879_c0_seq1|m.238526	874	C	G	8716.88	0/0	35,0	0/0	391,0	0/0	29,0	1/1	0,253	2	ENSP00000414856	0	75.53	82.58	99.8454	100	0.998454	ENSG00000152583	SPARC-like 1 (hevin) [Source:HGNC Symbol;Acc:11220]	11220	SPARCL1
Contig1755|m.10385	cds.Contig1755|m.10385	1074	C	G	1323.88	0/0	15,0	0/0	44,0	0/0	25,0	1/1	0,36	2	ENSP00000252590	7e-168	65.33	80.66	94.4196	95.9276	0.98428	ENSG00000130300	plasmalemma vesicle associated protein [Source:HGNC Symbol;Acc:13635]	13635	PLVAP
comp45812_c0_seq1|m.261127	cds.comp45812_c0_seq1|m.261127	1863	C	G	3625.88	0/0	45,0	0/0	113,0	0/0	108,0	1/1	0,95	2	ENSP00000353826	0	90.09	93.69	99.4395	92.4922	1.07511	ENSG00000196365	lon peptidase 1, mitochondrial [Source:HGNC Symbol;Acc:9479]	9479	LONP1
comp49465_c0_seq1|m.392416	cds.comp49465_c0_seq1|m.392416	2147	C	G	1169.88	0/0	29,0	0/0	18,0	0/0	17,0	1/1	0,35	2	ENSP00000419001	0	64.75	77.48	99.2674	99.1453	1.00123	ENSG00000138496	poly (ADP-ribose) polymerase family, member 9 [Source:HGNC Symbol;Acc:24118]	24118	PARP9
Contig8847|m.85372	cds.Contig8847|m.85372	4359	C	G	1792.88	0/0	19,0	0/0	87,0	0/0	71,0	1/1	0,53	2	ENSP00000216181	0	96.84	98.52	99.9328	75.8673	1.3172	ENSG00000100345	myosin, heavy chain 9, non-muscle [Source:HGNC Symbol;Acc:7579]	7579	MYH9
comp49065_c0_seq2|m.375099	cds.comp49065_c0_seq2|m.375099	126	C	G	3509.88	0/0	40,0	0/0	32,0	0/0	52,0	1/1	0,121	3	ENSP00000364938	1e-92	82.65	90.54	87.3278	92.4198	0.944904	ENSG00000162460	transmembrane protein 82 [Source:HGNC Symbol;Acc:32350]	32350	TMEM82
comp45144_c0_seq5|m.244807	cds.comp45144_c0_seq5|m.244807	327	C	G	1471.88	0/0	21,0	0/0	61,0	0/0	30,0	1/1	0,43	3	ENSP00000359306	0	78.35	83.21	92.3963	100	0.923963	ENSG00000101199	ADP-ribosylation factor GTPase activating protein 1 [Source:HGNC Symbol;Acc:15852]	15852	ARFGAP1
comp48382_c0_seq1|m.348365	cds.comp48382_c0_seq1|m.348365	814	C	G	3892.88	0/0	12,0	0/0	115,0	0/0	72,0	1/1	0,101	3	ENSP00000309899	0	84.21	91.45	92.6829	100	0.926829	ENSG00000141562	nuclear prelamin A recognition factor [Source:HGNC Symbol;Acc:29916]	29916	NARF
comp50593_c0_seq2|m.455973	cds.comp50593_c0_seq2|m.455973	2868	C	G	4678.88	0/0	36,0	0/0	57,0	0/0	81,0	1/1	0,127	3	ENSP00000381823	0	91.58	94.14	99.9084	100	0.999084	ENSG00000113615	SEC24 family, member A (S. cerevisiae) [Source:HGNC Symbol;Acc:10703]	10703	SEC24A
comp49197_c1_seq6|m.381611	cds.comp49197_c1_seq6|m.381611	46	C	G	2221.88	0/0	68,0	0/0	31,0	0/0	33,0	1/1	0,69	4	ENSP00000386890	1e-162	75.41	83.28	96.2145	100	0.962145	ENSG00000183077	arylformamidase [Source:HGNC Symbol;Acc:20910]	20910	AFMID
comp45508_c0_seq1|m.252901	cds.comp45508_c0_seq1|m.252901	384	C	G	4693.88	0/0	206,0	0/0	216,0	0/0	147,0	1/1	0,147	4	ENSP00000246802	0	86.65	91.68	91.0359	95.6067	0.952191	ENSG00000105373	glioma tumor suppressor candidate region gene 2 [Source:HGNC Symbol;Acc:4333]	4333	GLTSCR2
comp49230_c0_seq15|m.384053	cds.comp49230_c0_seq15|m.384053	501	C	G	1131.88	0/0	28,0	0/0	60,0	0/0	48,0	1/1	0,30	4	ENSP00000244204	0	95.93	99.13	99.7101	100	0.997101	ENSG00000124357	N-acetylglucosamine kinase [Source:HGNC Symbol;Acc:17174]	17174	NAGK
Contig4748|m.38045	cds.Contig4748|m.38045	957	C	G	7025.88	0/0	73,0	0/0	148,0	0/0	138,1	1/1	0,192	4	ENSP00000362298	0	91.2	95.95	99.8243	100	0.998243	ENSG00000166224	sphingosine-1-phosphate lyase 1 [Source:HGNC Symbol;Acc:10817]	10817	SGPL1
comp40590_c0_seq1|m.186743	cds.comp40590_c0_seq1|m.186743	1005	C	G	2433.88	0/0	46,0	0/0	99,0	0/0	152,0	1/1	0,73	4	ENSP00000384296	0	89.57	94.15	96.088	96.3235	0.997555	ENSG00000243989	aminoacylase 1 [Source:HGNC Symbol;Acc:177]	177	ACY1
comp49935_c2_seq3|m.417274	cds.comp49935_c2_seq3|m.417274	1261	C	G	12351.9	0/0	418,0	0/0	327,0	0/0	641,0	1/1	0,337	4	ENSP00000360281	0	84.07	90	99.8308	99.8308	1	ENSG00000021852	complement component 8, beta polypeptide [Source:HGNC Symbol;Acc:1353]	1353	C8B
comp48030_c0_seq12|m.331256	cds.comp48030_c0_seq12|m.331256	1314	C	G	1859.88	0/0	16,0	0/0	27,0	0/0	18,0	1/1	0,52	4	ENSP00000383044	0	97.24	98.93	96.3153	100	0.963153	ENSG00000155313	ubiquitin specific peptidase 25 [Source:HGNC Symbol;Acc:12624]	12624	USP25
comp49644_c0_seq2|m.401091	cds.comp49644_c0_seq2|m.401091	1819	C	G	1575.88	0/0	23,0	0/0	50,0	0/0	47,0	1/1	0,44	4	ENSP00000245157	0	92.65	95.84	99.8615	100	0.998615	ENSG00000125124	Bardet-Biedl syndrome 2 [Source:HGNC Symbol;Acc:967]	967	BBS2
comp45621_c0_seq1|m.256320	cds.comp45621_c0_seq1|m.256320	2462	C	G	2033.88	0/0	38,1	0/0	45,0	0/0	49,0	1/1	0,59	4	ENSP00000265069	0	98.32	99.35	74.2308	71.8808	1.03269	ENSG00000056097	zinc finger RNA binding protein [Source:HGNC Symbol;Acc:17277]	17277	ZFR
comp42252_c1_seq1|m.201461	cds.comp42252_c1_seq1|m.201461	358	C	G	4289.88	1/1	0,47	1/1	0,40	1/1	0,28	0/0	183,0	5	ENSP00000357981	0	85.45	90.61	87.5332	99.6979	0.877984	ENSG00000163131	cathepsin S [Source:HGNC Symbol;Acc:2545]	2545	CTSS
comp50270_c0_seq1|m.436818	cds.comp50270_c0_seq1|m.436818	273	C	G	1536.88	0/0	16,0	0/0	20,0	0/0	30,0	1/1	0,44	6	ENSP00000369213	0	78.29	88.01	97.065	100	0.97065	ENSG00000107201	DEAD (Asp-Glu-Ala-Asp) box polypeptide 58 [Source:HGNC Symbol;Acc:19102]	19102	DDX58
Contig5540|m.45765	cds.Contig5540|m.45765	705	C	G	1508.88	0/0	15,0	0/0	33,0	0/0	52,0	1/1	0,44	6	ENSP00000370718	0	54.19	64.68	92.3461	99.5169	0.927944	ENSG00000169093	acetylserotonin O-methyltransferase-like [Source:HGNC Symbol;Acc:751]	751	ASMTL
comp49803_c0_seq8|m.412137	cds.comp49803_c0_seq8|m.412137	2421	C	G	2330.88	0/0	33,0	0/0	29,0	0/0	16,0	1/1	0,69	6	ENSP00000333926	0	97.15	98.75	99.9305	100	0.999305	ENSG00000114770	ATP-binding cassette, sub-family C (CFTR/MRP), member 5 [Source:HGNC Symbol;Acc:56]	56	ABCC5
comp48509_c0_seq1|m.352998	cds.comp48509_c0_seq1|m.352998	608	C	G	2477.88	0/0	12,0	0/0	63,0	0/0	61,0	1/1	0,68	7	ENSP00000293350	0	83.79	90.4	99.8755	100	0.998755	ENSG00000161618	aldehyde dehydrogenase 16 family, member A1 [Source:HGNC Symbol;Acc:28114]	28114	ALDH16A1
comp48509_c0_seq1|m.352998	cds.comp48509_c0_seq1|m.352998	1038	C	G	1509.88	0/0	14,0	0/0	44,0	0/0	60,0	1/1	0,43	7	ENSP00000293350	0	83.79	90.4	99.8755	100	0.998755	ENSG00000161618	aldehyde dehydrogenase 16 family, member A1 [Source:HGNC Symbol;Acc:28114]	28114	ALDH16A1
comp43319_c0_seq1|m.214847	cds.comp43319_c0_seq1|m.214847	457	C	G	33389.9	0/0	937,0	0/0	947,0	0/0	999,1	1/1	0,995	8	ENSP00000381077	2e-65	72.92	85.42	90.566	97.9592	0.924528	ENSG00000214274	angiogenin, ribonuclease, RNase A family, 5 [Source:HGNC Symbol;Acc:483]	483	ANG
comp49817_c1_seq1|m.412469	cds.comp49817_c1_seq1|m.412469	1261	C	G	2600.89	1/1	0,52	1/1	0,10	1/1	0,17	0/0	73,0	9	ENSP00000232892	0	74.44	83.96	91.3043	100	0.913043	ENSG00000114771	arylacetamide deacetylase [Source:HGNC Symbol;Acc:17]	17	AADAC
comp51035_c1_seq2|m.476490	cds.comp51035_c1_seq2|m.476490	1500	C	G	2057.88	0/0	18,0	0/0	31,0	0/0	26,0	1/1	0,62	9	ENSP00000319684	0	91.78	94.45	96.583	98.2967	0.982566	ENSG00000111077	tensin like C1 domain containing phosphatase (tensin 2) [Source:HGNC Symbol;Acc:19737]	19737	TENC1
Contig8282|m.77350	cds.Contig8282|m.77350	1379	C	G	1773.88	0/0	18,0	0/0	54,0	0/0	74,0	1/1	0,51	12	ENSP00000357448	0	73.24	81.02	89.2954	90.9713	0.981578	ENSG00000163346	pre-B-cell leukemia homeobox interacting protein 1 [Source:HGNC Symbol;Acc:21199]	21199	PBXIP1
Contig8193|m.76309	cds.Contig8193|m.76309	3003	C	G	2679.88	0/0	29,0	0/0	39,0	0/0	60,0	1/1	1,75	12	ENSP00000438262	0	87.47	90.88	99.914	95.5774	1.04537	ENSG00000119139	tight junction protein 2 [Source:HGNC Symbol;Acc:11828]	11828	TJP2
comp49874_c1_seq1|m.414441	cds.comp49874_c1_seq1|m.414441	1039	C	G	24212.9	0/0	606,0	0/0	604,0	0/0	663,0	1/1	0,726	31	ENSP00000261196	0	75.36	87.39	99.5671	98.2906	1.01299	ENSG00000111700	solute carrier organic anion transporter family, member 1B3 [Source:HGNC Symbol;Acc:10961]	10961	SLCO1B3
comp43192_c0_seq1|m.213120	cds.comp43192_c0_seq1|m.213120	1353	C	G,T	2549	0/0	25,0,0	0/0	117,0,0	0/0	96,0,1	1/2	0,40,44	4	ENSP00000246117	0	92.54	97.51	97.2366	100	0.972366	ENSG00000125912	nicalin [Source:HGNC Symbol;Acc:26923]	26923	NCLN
comp32483_c0_seq2|m.146437	cds.comp32483_c0_seq2|m.146437	12	C	T	3250.88	0/0	11,0	0/0	95,0	0/0	72,0	1/1	0,94	1	ENSP00000215570	4e-53	97.5	98.75	83.3333	84.2105	0.989583	ENSG00000099800	translocase of inner mitochondrial membrane 13 homolog (yeast) [Source:HGNC Symbol;Acc:11816]	11816	TIMM13
Contig2447|m.16149	cds.Contig2447|m.16149	27	C	T	1191.88	0/0	23,0	0/0	37,0	0/0	27,0	1/1	1,36	1	ENSP00000221566	0	93.95	97.45	99.6825	100	0.996825	ENSG00000104969	small glutamine-rich tetratricopeptide repeat (TPR)-containing, alpha [Source:HGNC Symbol;Acc:10819]	10819	SGTA
comp50217_c0_seq1|m.433127	cds.comp50217_c0_seq1|m.433127	60	C	T	1718.88	1/1	0,11	1/1	0,18	1/1	0,19	0/0	47,0	1	ENSP00000363402	0	86.99	92.86	99.7455	100	0.997455	ENSG00000158006	platelet-activating factor acetylhydrolase 2, 40kDa [Source:HGNC Symbol;Acc:8579]	8579	PAFAH2
comp40498_c0_seq1|m.186016	cds.comp40498_c0_seq1|m.186016	69	C	T	3327.88	0/0	55,0	0/0	160,0	0/0	98,0	1/1	0,100	1	ENSP00000378782	2e-155	85.37	90.14	90.7407	98.9899	0.916667	ENSG00000103485	quinolinate phosphoribosyltransferase [Source:HGNC Symbol;Acc:9755]	9755	QPRT
comp45515_c0_seq1|m.253002	cds.comp45515_c0_seq1|m.253002	72	C	T	34992.9	0/0	754,0	0/0	999,0	0/0	1000,0	1/1	1943	1	ENSP00000226218	0	72.26	78.26	99.3671	99.5816	0.997846	ENSG00000109072	vitronectin [Source:HGNC Symbol;Acc:12724]	32942	SEBOX
comp37025_c0_seq1|m.164455	cds.comp37025_c0_seq1|m.164455	73	C	T	13051.9	0/0	392,0	0/0	398,0	0/0	374,0	1/1	1354	1	ENSP00000252288	1e-142	90.21	96.6	89.3536	99.5763	0.897338	ENSG00000130005	guanidinoacetate N-methyltransferase [Source:HGNC Symbol;Acc:4136]	4136	GAMT
comp42368_c0_seq1|m.202826	cds.comp42368_c0_seq1|m.202826	73	C	T	1556.88	0/0	40,0	0/0	26,0	0/0	13,0	1/1	0,41	1	ENSP00000253814	9e-107	99.05	99.53	71.5254	95.4751	0.749153	ENSG00000131507	Nedd4 family interacting protein 1 [Source:HGNC Symbol;Acc:17592]	17592	NDFIP1
comp42495_c0_seq1|m.204434	cds.comp42495_c0_seq1|m.204434	86	C	T	6335.88	1/1	0,79	1/1	0,18	1/1	0,85	0/0	82,1	1	ENSP00000279263	0	89.32	95.55	80.622	80.622	1	ENSG00000149809	transmembrane 7 superfamily member 2 [Source:HGNC Symbol;Acc:11863]	11863	TM7SF2
comp41651_c0_seq2|m.195604	cds.comp41651_c0_seq2|m.195604	90	C	T	1426.88	0/0	15,0	0/0	39,0	0/0	19,0	1/1	0,42	1	ENSP00000329559	0	93.56	96.27	92.4765	98.6622	0.937304	ENSG00000167645	Yip1 interacting factor homolog B (S. cerevisiae) [Source:HGNC Symbol;Acc:30511]	30511	YIF1B
Contig6897|m.60954	cds.Contig6897|m.60954	93	C	T	8552.88	0/0	247,0	0/0	128,0	0/0	249,0	1/1	0,235	1	ENSP00000013222	4e-175	88.97	93.54	95.6364	100	0.956364	ENSG00000241644	indolethylamine N-methyltransferase [Source:HGNC Symbol;Acc:6069]	6069	INMT
comp41859_c0_seq1|m.197626	cds.comp41859_c0_seq1|m.197626	94	C	T	36621.9	0/0	715,1	0/0	999,0	0/0	1000,0	1/1	0,1000	1	ENSP00000379512	2e-95	85.81	92.9	99.359	100	0.99359	ENSG00000008394	microsomal glutathione S-transferase 1 [Source:HGNC Symbol;Acc:7061]	7061	MGST1
comp41833_c0_seq2|m.197364	cds.comp41833_c0_seq2|m.197364	108	C	T	1576.88	0/0	69,0	0/0	75,0	0/0	91,0	1/1	0,47	1	ENSP00000221480	1e-118	85.25	93.09	88.1633	90.0415	0.97914	ENSG00000104883	peroxisomal biogenesis factor 11 gamma [Source:HGNC Symbol;Acc:20208]	20208	PEX11G
comp42125_c0_seq3|m.200095	cds.comp42125_c0_seq3|m.200095	124	C	T	1535.88	0/0	13,0	0/0	52,0	0/0	59,0	1/1	0,49	1	ENSP00000469113	0	75.12	83.57	99.5215	99.7658	0.997551	ENSG00000126456	interferon regulatory factor 3 [Source:HGNC Symbol;Acc:6118]	6118	IRF3
comp39358_c0_seq2|m.178019	cds.comp39358_c0_seq2|m.178019	141	C	T	1578.88	0/0	19,0	0/0	72,0	0/0	62,0	1/1	0,50	1	ENSP00000313752	4e-53	88.33	94.17	86.9565	100	0.869565	ENSG00000176101	Sjogren syndrome nuclear autoantigen 1 [Source:HGNC Symbol;Acc:11321]	11321	SSNA1
comp46257_c0_seq14|m.278280	cds.comp46257_c0_seq14|m.278280	150	C	T	1483.88	0/0	13,0	0/0	34,0	0/0	20,0	1/1	1,43	1	ENSP00000317257	0	94.04	97.31	95.7643	95.941	0.998158	ENSG00000214078	copine I [Source:HGNC Symbol;Acc:2314]	2314	CPNE1
comp45158_c0_seq1|m.245033	cds.comp45158_c0_seq1|m.245033	159	C	T	4127.88	0/0	17,0	0/0	130,0	0/0	22,0	1/1	0,121	1	ENSP00000296511	0	93.89	96.46	96.5839	97.1875	0.993789	ENSG00000164111	annexin A5 [Source:HGNC Symbol;Acc:543]	543	ANXA5
comp51048_c0_seq9|m.477374	cds.comp51048_c0_seq9|m.477374	163	C	T	2188.88	0/0	26,0	0/0	37,0	0/0	36,0	1/1	0,64	1	ENSP00000308334	3e-130	88.5	94.5	99.5025	93.0233	1.06965	ENSG00000125375	ATP synthase, H+ transporting, mitochondrial Fo complex, subunit s (factor B) [Source:HGNC Symbol;Acc:18799]	18799	ATP5S
comp46245_c0_seq1|m.277810	cds.comp46245_c0_seq1|m.277810	166	C	T	5433.88	0/0	32,0	0/0	157,0	0/0	215,0	1/1	0,149	1	ENSP00000254227	3e-132	82.86	85.71	93.8697	94.1634	0.996881	ENSG00000131910	nuclear receptor subfamily 0, group B, member 2 [Source:HGNC Symbol;Acc:7961]	7961	NR0B2
comp41612_c0_seq1|m.195214	cds.comp41612_c0_seq1|m.195214	171	C	T	13333.9	1/1	0,100	1/1	0,157	1/1	0,132	0/0	429,1	1	ENSP00000303222	0	96.37	98.35	99.6711	100	0.996711	ENSG00000109919	mitochondrial carrier 2 [Source:HGNC Symbol;Acc:17587]	17587	MTCH2
comp43219_c0_seq1|m.213593	cds.comp43219_c0_seq1|m.213593	174	C	T	1496.88	0/0	59,0	0/0	51,0	0/0	67,0	1/1	1,51	1	ENSP00000387371	0	90.73	96.63	83.3724	100	0.833724	ENSG00000196083	interleukin 1 receptor accessory protein [Source:HGNC Symbol;Acc:5995]	5995	IL1RAP
comp33743_c0_seq1|m.150508	cds.comp33743_c0_seq1|m.150508	195	C	T	1890.88	0/0	35,0	0/0	61,0	0/0	45,0	1/1	0,56	1	ENSP00000406463	0	98.13	98.96	94.3137	97.3684	0.968627	ENSG00000168259	DnaJ (Hsp40) homolog, subfamily C, member 7 [Source:HGNC Symbol;Acc:12392]	12392	DNAJC7
Contig5987|m.50060	cds.Contig5987|m.50060	199	C	T	9123.88	0/0	341,0	0/0	31,0	0/0	177,0	1/1	1277	1	ENSP00000343838	0	81.13	89.25	88.6288	100	0.886288	ENSG00000242515	UDP glucuronosyltransferase 1 family, polypeptide A10 [Source:HGNC Symbol;Acc:12531]	12531	UGT1A10
comp45940_c0_seq1|m.266898	cds.comp45940_c0_seq1|m.266898	207	C	T	2146.88	0/0	17,0	0/0	100,0	0/0	82,0	1/1	0,66	1	ENSP00000350378	9e-98	99.27	100	99.2754	100	0.992754	ENSG00000147533	golgin A7 [Source:HGNC Symbol;Acc:24876]	24876	GOLGA7
Contig7192|m.64462	cds.Contig7192|m.64462	225	C	T	2159.88	0/0	16,0	0/0	26,0	0/0	43,0	1/1	0,62	1	ENSP00000338235	0	93.69	96.33	98.9919	84.3643	1.17339	ENSG00000147649	metadherin [Source:HGNC Symbol;Acc:29608]	29608	MTDH
Contig4899|m.39583	cds.Contig4899|m.39583	234	C	T	37039.9	0/0	206,0	0/0	1000,0	0/0	998,2	1/1	0,995	1	ENSP00000348234	0	92.31	96.7	99.7807	100	0.997807	ENSG00000198650	tyrosine aminotransferase [Source:HGNC Symbol;Acc:11573]	11573	TAT
comp33797_c0_seq1|m.150660	cds.comp33797_c0_seq1|m.150660	237	C	T	38620.9	0/0	733,0	0/0	1000,0	0/0	1000,0	1/1	0,1000	1	ENSP00000196551	2e-151	100	100	99.5122	100	0.995122	ENSG00000083845	ribosomal protein S5 [Source:HGNC Symbol;Acc:10426]	10426	RPS5
comp38316_c0_seq1|m.171621	cds.comp38316_c0_seq1|m.171621	238	C	T	1089.89	0/0	21,0	0/0	11,0	0/0	21,0	1/1	0,34	1	ENSP00000348471	0	91.23	95.32	75	100	0.75	ENSG00000035115	SH3 domain containing, Ysc84-like 1 (S. cerevisiae) [Source:HGNC Symbol;Acc:29546]	29546	SH3YL1
comp45970_c1_seq6|m.267362	cds.comp45970_c1_seq6|m.267362	240	C	T	6802.88	0/0	149,0	0/0	266,0	0/0	164,0	1/1	0,200	1	ENSP00000466214	6e-83	96.8	98.4	99.2063	100	0.992063	ENSG00000105185	programmed cell death 5 [Source:HGNC Symbol;Acc:8764]	8764	PDCD5
Contig6587|m.57280	cds.Contig6587|m.57280	249	C	T	1346.89	0/0	10,0	0/0	34,0	0/0	26,0	1/1	0,35	1	ENSP00000343190	2e-129	85.78	91.67	91.8919	100	0.918919	ENSG00000138621	phosphopantothenoylcysteine decarboxylase [Source:HGNC Symbol;Acc:28107]	28107	PPCDC
comp45510_c0_seq2|m.252926	cds.comp45510_c0_seq2|m.252926	252	C	T	1832.88	0/0	47,0	0/0	138,0	0/0	121,0	1/1	0,53	1	ENSP00000273075	0	89.98	94.99	97.7551	98.7629	0.989796	ENSG00000123992	aspartyl aminopeptidase [Source:HGNC Symbol;Acc:2981]	2981	DNPEP
comp45654_c0_seq2|m.257383	cds.comp45654_c0_seq2|m.257383	260	C	T	4888.88	0/0	99,0	0/0	91,0	0/0	136,0	1/1	0,137	1	ENSP00000377833	0	94.7	98.13	99.6894	100	0.996894	ENSG00000196975	annexin A4 [Source:HGNC Symbol;Acc:542]	542	ANXA4
comp40057_c0_seq1|m.182717	cds.comp40057_c0_seq1|m.182717	261	C	T	2154.88	0/0	47,0	0/0	102,0	0/0	123,0	1/1	0,64	1	ENSP00000473999	0	93.67	96.99	87.3684	96.793	0.902632	ENSG00000262309	transmembrane protein 120A [Source:HGNC Symbol;Acc:21697]	21697	TMEM120A
comp44802_c0_seq1|m.236752	cds.comp44802_c0_seq1|m.236752	263	C	T	1206.88	0/0	63,0	0/0	32,0	0/0	80,0	1/1	0,36	1	ENSP00000471299	3e-113	67.46	73.37	99.6951	100	0.996951	ENSG00000269313	X	X	X
comp48905_c1_seq2|m.370443	cds.comp48905_c1_seq2|m.370443	267	C	T	1091.88	0/0	33,0	0/0	19,0	0/0	20,0	1/1	0,32	1	ENSP00000306070	3e-179	81.43	88.6	92.7492	97.1519	0.954683	ENSG00000170917	nudix (nucleoside diphosphate linked moiety X)-type motif 6 [Source:HGNC Symbol;Acc:8053]	8053	NUDT6
Contig5229|m.42773	cds.Contig5229|m.42773	270	C	T	1430.88	0/0	23,0	0/0	28,0	0/0	20,0	1/1	0,41	1	ENSP00000365310	0	99.58	100	99.7925	100	0.997925	ENSG00000136754	abl-interactor 1 [Source:HGNC Symbol;Acc:11320]	11320	ABI1
comp33700_c0_seq1|m.150319	cds.comp33700_c0_seq1|m.150319	273	C	T	2358.88	0/0	25,0	0/0	92,0	0/0	67,0	1/1	0,67	1	ENSP00000278671	3e-115	100	100	99.3827	100	0.993827	ENSG00000149357	late endosomal/lysosomal adaptor, MAPK and MTOR activator 1 [Source:HGNC Symbol;Acc:26068]	26068	LAMTOR1
comp49104_c5_seq5|m.378123	cds.comp49104_c5_seq5|m.378123	279	C	T	4895.88	0/0	148,0	0/0	244,0	0/0	218,0	1/1	0,143	1	ENSP00000369739	0	90.41	95.2	87.987	93.1271	0.944805	ENSG00000137274	biphenyl hydrolase-like (serine hydrolase) [Source:HGNC Symbol;Acc:1094]	1094	BPHL
comp45672_c0_seq1|m.257652	cds.comp45672_c0_seq1|m.257652	282	C	T	3774.88	0/0	39,0	0/0	91,0	0/0	99,0	1/1	0,103	1	ENSP00000380998	2e-118	96.94	98.98	88.6878	100	0.886878	ENSG00000131165	charged multivesicular body protein 1A [Source:HGNC Symbol;Acc:8740]	8740	CHMP1A
comp46055_c1_seq1|m.268916	cds.comp46055_c1_seq1|m.268916	294	C	T	5802.88	0/0	14,0	0/0	82,0	0/0	52,0	1/1	1166	1	ENSP00000385971	0	99.05	99.05	91.342	100	0.91342	ENSG00000173153	estrogen-related receptor alpha [Source:HGNC Symbol;Acc:3471]	3471	ESRRA
comp42264_c0_seq1|m.201572	cds.comp42264_c0_seq1|m.201572	297	C	T	2608.88	0/0	96,0	0/0	121,0	0/0	108,0	1/1	0,70	1	ENSP00000157812	0	100	100	95.8716	100	0.958716	ENSG00000013275	proteasome (prosome, macropain) 26S subunit, ATPase, 4 [Source:HGNC Symbol;Acc:9551]	9551	PSMC4
comp42959_c0_seq1|m.210054	cds.comp42959_c0_seq1|m.210054	306	C	T	7812.88	0/0	95,0	0/0	257,0	0/0	217,0	1/1	0,228	1	ENSP00000383949	6e-66	100	100	83.1169	100	0.831169	ENSG00000100138	NHP2 non-histone chromosome protein 2-like 1 (S. cerevisiae) [Source:HGNC Symbol;Acc:7819]	7819	NHP2L1
comp50729_c1_seq3|m.462076	cds.comp50729_c1_seq3|m.462076	309	C	T	4830.88	0/0	646,0	0/0	749,1	0/0	728,0	1/1	0,141	1	ENSP00000335620	2e-94	80	88.24	100	76.5766	1.30588	ENSG00000243955	glutathione S-transferase alpha 1 [Source:HGNC Symbol;Acc:4626]	4626	GSTA1
comp47256_c0_seq1|m.305183	cds.comp47256_c0_seq1|m.305183	312	C	T	1295.88	0/0	12,0	0/0	30,0	0/0	46,0	1/1	0,37	1	ENSP00000337850	0	91	95	91.7431	91.7431	1	ENSG00000118162	kaptin (actin binding protein) [Source:HGNC Symbol;Acc:6404]	6404	KPTN
comp45159_c0_seq19|m.245166	cds.comp45159_c0_seq19|m.245166	313	C	T	3106.88	0/0	47,0	0/0	91,0	0/0	83,0	1/1	1,90	1	ENSP00000475169	0	96.5	98.92	98.9333	100	0.989333	ENSG00000272204	anaphase promoting complex subunit 5 [Source:HGNC Symbol;Acc:15713]	15713	ANAPC5
comp44906_c0_seq1|m.239228	cds.comp44906_c0_seq1|m.239228	318	C	T	1995.88	0/0	43,0	0/0	71,0	0/0	56,0	1/1	0,58	1	ENSP00000261714	0	93.19	97.8	99.7807	100	0.997807	ENSG00000108578	bleomycin hydrolase [Source:HGNC Symbol;Acc:1059]	1059	BLMH
comp50561_c1_seq1|m.454956	cds.comp50561_c1_seq1|m.454956	318	C	T	19355.9	0/0	118,0	0/0	459,0	0/0	796,0	1/1	0,539	1	ENSP00000199936	3e-172	68.7	80.89	94.5026	92.7649	1.01873	ENSG00000086696	hydroxysteroid (17-beta) dehydrogenase 2 [Source:HGNC Symbol;Acc:5211]	5211	HSD17B2
comp50044_c0_seq4|m.422435	cds.comp50044_c0_seq4|m.422435	322	C	T	2806.88	1/1	0,12	1/1	0,57	1/1	0,18	0/0	133,0	1	ENSP00000394085	0	97.34	99.03	91.796	100	0.91796	ENSG00000070495	jumonji domain containing 6 [Source:HGNC Symbol;Acc:19355]	19355	JMJD6
Contig4160|m.32367	cds.Contig4160|m.32367	327	C	T	4357.88	0/0	88,0	0/0	118,0	0/0	186,0	1/1	1123	1	ENSP00000332723	2e-138	93.14	96.75	99.6403	100	0.996403	ENSG00000184374	collectin sub-family member 10 (C-type lectin) [Source:HGNC Symbol;Acc:2220]	2220	COLEC10
comp44117_c0_seq6|m.226488	cds.comp44117_c0_seq6|m.226488	333	C	T	2360.88	0/0	16,0	0/0	76,0	0/0	26,0	1/1	0,70	1	ENSP00000222402	4e-105	96.6	99.32	84	100	0.84	ENSG00000078967	ubiquitin-conjugating enzyme E2D 4 (putative) [Source:HGNC Symbol;Acc:21647]	21647	UBE2D4
comp42184_c0_seq1|m.200728	cds.comp42184_c0_seq1|m.200728	342	C	T	3349.88	0/0	97,0	0/0	94,0	0/0	142,0	1/1	1,97	1	ENSP00000340836	3e-142	97.47	97.98	92.093	92.5234	0.995349	ENSG00000134996	osteoclast stimulating factor 1 [Source:HGNC Symbol;Acc:8510]	8510	OSTF1
comp38530_c0_seq1|m.172683	cds.comp38530_c0_seq1|m.172683	351	C	T	5045.88	0/0	47,0	0/0	164,0	0/0	206,0	1/1	1137	1	ENSP00000262302	2e-154	83.96	91.79	98.5294	98.893	0.996324	ENSG00000095906	nucleotide binding protein 2 [Source:HGNC Symbol;Acc:8042]	8042	NUBP2
comp48289_c0_seq2|m.345169	cds.comp48289_c0_seq2|m.345169	360	C	T	3123.88	0/0	25,0	0/0	57,0	0/0	67,0	1/1	0,84	1	ENSP00000269848	0	95.11	97.3	96.0445	99.6154	0.964153	ENSG00000141959	phosphofructokinase, liver [Source:HGNC Symbol;Acc:8876]	8876	PFKL
comp48798_c3_seq1|m.366970	cds.comp48798_c3_seq1|m.366970	360	C	T	6419.88	0/0	36,0	0/0	135,0	0/0	118,0	1/1	0,188	1	ENSP00000426059	2e-124	76.68	86.55	81.9549	87.7953	0.933477	ENSG00000026297	ribonuclease T2 [Source:HGNC Symbol;Acc:21686]	21686	RNASET2
comp33696_c0_seq1|m.150302	cds.comp33696_c0_seq1|m.150302	372	C	T	2708.88	0/0	19,0	0/0	67,0	0/0	37,0	1/1	1,81	1	ENSP00000307567	0	93.42	96	96.5131	100	0.965131	ENSG00000172053	glutaminyl-tRNA synthetase [Source:HGNC Symbol;Acc:9751]	9751	QARS
comp41558_c0_seq1|m.194711	cds.comp41558_c0_seq1|m.194711	375	C	T	6528.88	0/0	64,0	0/0	72,0	0/0	125,0	1/1	0,177	1	ENSP00000360577	9e-163	89.45	94.55	92.5926	94.1781	0.983165	ENSG00000121310	enoyl CoA hydratase domain containing 2 [Source:HGNC Symbol;Acc:23408]	23408	ECHDC2
comp40839_c0_seq2|m.188782	cds.comp40839_c0_seq2|m.188782	378	C	T	3890.88	0/0	32,0	0/0	93,0	0/0	48,0	1/1	0,108	1	ENSP00000424870	3e-94	97.04	97.04	93.1034	93.75	0.993103	ENSG00000153037	signal recognition particle 19kDa [Source:HGNC Symbol;Acc:11300]	11300	SRP19
comp51392_c1_seq36|m.508648	cds.comp51392_c1_seq36|m.508648	390	C	T	2247.88	0/0	14,0	0/0	69,0	0/0	60,0	1/1	0,64	1	ENSP00000343552	5e-176	96.83	98.94	97.5945	100	0.975945	ENSG00000116237	isoprenylcysteine carboxyl methyltransferase [Source:HGNC Symbol;Acc:5350]	5350	ICMT
comp42318_c0_seq1|m.202191	cds.comp42318_c0_seq1|m.202191	396	C	T	6121.88	0/0	17,0	0/0	232,0	0/0	136,0	1/1	1178	1	ENSP00000355955	4e-77	97.67	99.22	80.625	75	1.075	ENSG00000117691	neudesin neurotrophic factor [Source:HGNC Symbol;Acc:30384]	30384	NENF
comp51179_c0_seq4|m.488786	cds.comp51179_c0_seq4|m.488786	402	C	T	4208.88	0/0	54,0	0/0	275,0	0/0	196,0	1/1	1110	1	ENSP00000309649	6e-144	72.03	80.42	92.5566	93.7705	0.987055	ENSG00000174990	carbonic anhydrase VA, mitochondrial [Source:HGNC Symbol;Acc:1377]	1377	CA5A
Contig5856|m.48746	cds.Contig5856|m.48746	411	C	T	1189.89	0/0	13,0	0/0	14,0	0/0	11,0	1/1	0,31	1	ENSP00000263549	0	79.5	87.79	99.8438	91.0128	1.09703	ENSG00000059378	poly (ADP-ribose) polymerase family, member 12 [Source:HGNC Symbol;Acc:21919]	21919	PARP12
comp43268_c0_seq3|m.214189	cds.comp43268_c0_seq3|m.214189	423	C	T	4584.88	0/0	27,0	0/0	194,0	0/0	128,0	1/1	0,133	1	ENSP00000379488	0	100	100	99.8721	100	0.998721	ENSG00000168036	catenin (cadherin-associated protein), beta 1, 88kDa [Source:HGNC Symbol;Acc:2514]	2514	CTNNB1
comp47013_c1_seq1|m.299056	cds.comp47013_c1_seq1|m.299056	429	C	T	3138.89	1/1	0,10	1/1	0,49	1/1	0,35	0/0	94,1	1	ENSP00000409275	0	85.67	89.89	94.4297	92.7083	1.01857	ENSG00000173085	coenzyme Q2 4-hydroxybenzoate polyprenyltransferase [Source:HGNC Symbol;Acc:25223]	25223	COQ2
comp49542_c0_seq1|m.394437	cds.comp49542_c0_seq1|m.394437	435	C	T	1773.89	0/0	10,0	0/0	29,0	0/0	11,0	1/1	0,45	1	ENSP00000295030	0	93.8	96.53	94.3794	100	0.943794	ENSG00000162928	peroxisomal biogenesis factor 13 [Source:HGNC Symbol;Acc:8855]	8855	PEX13
Contig3786|m.28020	cds.Contig3786|m.28020	452	C	T	3233.06	0/0	36,0	0/0	61,0	0/0	48,0	1/1	0,92	1	ENSP00000268607	2e-83	97.54	98.36	78.2051	97.6	0.801282	ENSG00000140941	microtubule-associated protein 1 light chain 3 beta [Source:HGNC Symbol;Acc:13352]	13352	MAP1LC3B
comp49979_c0_seq2|m.419674	cds.comp49979_c0_seq2|m.419674	456	C	T	1962.88	0/0	25,0	0/0	48,0	0/0	43,0	1/1	0,53	1	ENSP00000348632	0	90.98	94.31	87.9791	100	0.879791	ENSG00000125826	RanBP-type and C3HC4-type zinc finger containing 1 [Source:HGNC Symbol;Acc:15864]	15864	RBCK1
comp40208_c0_seq1|m.183860	cds.comp40208_c0_seq1|m.183860	477	C	T	2711.88	0/0	16,0	0/0	95,0	0/0	52,0	1/1	0,77	1	ENSP00000359518	3e-105	95.08	97.81	81.6964	89.7059	0.910714	ENSG00000101189	MRG/MORF4L binding protein [Source:HGNC Symbol;Acc:15866]	15866	MRGBP
comp42439_c0_seq1|m.203539	cds.comp42439_c0_seq1|m.203539	477	C	T	37421.9	0/0	220,0	0/0	1000,0	0/0	1000,0	1/1	0,1000	1	ENSP00000333664	0	88.21	93.87	93.1868	100	0.931868	ENSG00000060971	acetyl-CoA acyltransferase 1 [Source:HGNC Symbol;Acc:82]	82	ACAA1
comp41527_c0_seq1|m.194454	cds.comp41527_c0_seq1|m.194454	486	C	T	3100.88	0/0	61,0	0/0	136,0	0/0	118,0	1/1	0,83	1	ENSP00000269349	0	100	100	91.9169	96.837	0.949192	ENSG00000141543	eukaryotic translation initiation factor 4A3 [Source:HGNC Symbol;Acc:18683]	18683	EIF4A3
comp41874_c0_seq1|m.197743	cds.comp41874_c0_seq1|m.197743	492	C	T	2554.88	0/0	61,0	0/0	406,0	0/0	21,0	1/1	1,77	1	ENSP00000379895	0	95.27	98.35	99.7642	100	0.997642	ENSG00000171766	glycine amidinotransferase (L-arginine:glycine amidinotransferase) [Source:HGNC Symbol;Acc:4175]	4175	GATM
Contig9135|m.89253	cds.Contig9135|m.89253	507	C	T	1351.88	0/0	15,0	0/0	23,0	0/0	21,0	1/1	0,36	1	ENSP00000334140	0	99.75	100	99.7525	91.1765	1.09406	ENSG00000128607	kelch domain containing 10 [Source:HGNC Symbol;Acc:22194]	22194	KLHDC10
comp39305_c0_seq1|m.177720	cds.comp39305_c0_seq1|m.177720	510	C	T	5690.88	0/0	71,0	0/0	117,0	0/0	84,0	1/1	0,155	1	ENSP00000317714	0	95.25	98.31	98.6622	99.3266	0.993311	ENSG00000103496	syntaxin 4 [Source:HGNC Symbol;Acc:11439]	11439	STX4
comp46855_c0_seq1|m.295023	cds.comp46855_c0_seq1|m.295023	510	C	T	1260.88	0/0	70,0	0/0	78,0	0/0	59,0	1/1	0,32	1	ENSP00000303482	2e-153	89.96	93.05	82.2222	100	0.822222	ENSG00000168476	receptor accessory protein 4 [Source:HGNC Symbol;Acc:26176]	26176	REEP4
comp48012_c2_seq2|m.330503	cds.comp48012_c2_seq2|m.330503	516	C	T	5984.88	0/0	13,0	0/0	72,0	0/0	121,0	1/1	0,164	1	ENSP00000449227	2e-124	95.45	96.46	99.4975	100	0.994975	ENSG00000120833	suppressor of cytokine signaling 2 [Source:HGNC Symbol;Acc:19382]	19382	SOCS2
comp34162_c0_seq1|m.152078	cds.comp34162_c0_seq1|m.152078	528	C	T	2562.88	0/0	12,0	0/0	98,0	0/0	92,0	1/1	0,77	1	ENSP00000469576	2e-153	97.78	98.67	95.339	95.7447	0.995763	ENSG00000268281	N(alpha)-acetyltransferase 10, NatA catalytic subunit [Source:HGNC Symbol;Acc:18704]	18704	NAA10
comp44278_c0_seq1|m.228515	cds.comp44278_c0_seq1|m.228515	546	C	T	15930.9	0/0	95,0	0/0	408,1	0/0	356,0	1/1	1447	1	ENSP00000355747	0	95.54	96.88	99.7773	100	0.997773	ENSG00000143801	presenilin 2 (Alzheimer disease 4) [Source:HGNC Symbol;Acc:9509]	9509	PSEN2
comp44571_c0_seq1|m.233664	cds.comp44571_c0_seq1|m.233664	546	C	T	16592.9	0/0	235,0	0/0	383,0	0/0	417,0	1/1	0,476	1	ENSP00000281243	1e-136	92.24	97.84	92.4303	95.082	0.972112	ENSG00000151552	quinoid dihydropteridine reductase [Source:HGNC Symbol;Acc:9752]	9752	QDPR
comp49523_c0_seq1|m.393581	cds.comp49523_c0_seq1|m.393581	549	C	T	2020.88	0/0	27,0	0/0	27,0	0/0	35,0	1/1	0,62	1	ENSP00000451460	0	90.75	94.84	89.4231	98.7261	0.905769	ENSG00000140105	tryptophanyl-tRNA synthetase [Source:HGNC Symbol;Acc:12729]	12729	WARS
comp50832_c0_seq1|m.465986	cds.comp50832_c0_seq1|m.465986	561	C	T	2433.88	0/0	19,0	0/0	49,0	0/0	55,0	1/1	0,67	1	ENSP00000471186	0	98.43	99.78	99.7768	100	0.997768	ENSG00000268690	GDP dissociation inhibitor 1 [Source:HGNC Symbol;Acc:4226]	4226	GDI1
comp45660_c0_seq1|m.257411	cds.comp45660_c0_seq1|m.257411	577	C	T	2631.88	0/0	24,0	0/0	77,0	0/0	75,0	1/1	0,72	1	ENSP00000268099	0	93.31	96.66	90.137	100	0.90137	ENSG00000140497	secretory carrier membrane protein 2 [Source:HGNC Symbol;Acc:10564]	10564	SCAMP2
comp49634_c0_seq10|m.400159	cds.comp49634_c0_seq10|m.400159	577	C	T	1304.88	0/0	52,0	0/0	105,0	0/0	65,0	1/1	0,37	1	ENSP00000294172	0	95.74	98.45	99.8066	83.3603	1.19729	ENSG00000162231	nuclear RNA export factor 1 [Source:HGNC Symbol;Acc:8071]	8071	NXF1
comp49415_c0_seq1|m.390081	cds.comp49415_c0_seq1|m.390081	600	C	T	7197.88	0/0	42,0	0/0	194,0	0/0	286,0	1/1	0,219	1	ENSP00000349577	0	88.01	93.41	99.8314	98.6667	1.0118	ENSG00000100033	proline dehydrogenase (oxidase) 1 [Source:HGNC Symbol;Acc:9453]	9453	PRODH
comp46588_c0_seq1|m.287034	cds.comp46588_c0_seq1|m.287034	606	C	T	1439.88	0/0	43,0	0/0	48,0	0/0	30,0	1/1	0,39	1	ENSP00000260324	0	93.11	96.67	99.7783	100	0.997783	ENSG00000137767	sulfide quinone reductase-like (yeast) [Source:HGNC Symbol;Acc:20390]	20390	SQRDL
comp49343_c0_seq1|m.387891	cds.comp49343_c0_seq1|m.387891	612	C	T	2481.88	0/0	32,0	0/0	57,0	0/0	38,1	1/1	0,68	1	ENSP00000337398	0	88.16	91.78	99.6721	100	0.996721	ENSG00000076248	uracil-DNA glycosylase [Source:HGNC Symbol;Acc:12572]	12572	UNG
comp46496_c0_seq1|m.284930	cds.comp46496_c0_seq1|m.284930	618	C	T	24721.9	0/0	435,0	0/0	751,0	0/0	1000,0	1/1	0,699	1	ENSP00000318868	0	91.94	95.45	99.7938	100	0.997938	ENSG00000176974	serine hydroxymethyltransferase 1 (soluble) [Source:HGNC Symbol;Acc:10850]	10850	SHMT1
Contig4218|m.32954	cds.Contig4218|m.32954	648	C	T	2362.88	0/0	70,0	0/0	86,0	0/0	59,0	1/1	0,68	1	ENSP00000342991	0	88.46	93.27	93.6937	91.7647	1.02102	ENSG00000125246	citrate lyase beta like [Source:HGNC Symbol;Acc:18355]	18355	CLYBL
Contig3765|m.27812	cds.Contig3765|m.27812	658	C	T	1129.88	0/0	27,0	0/0	65,0	0/0	47,0	1/1	0,30	1	ENSP00000315768	0	83.31	92.01	82.3529	82.3737	0.999748	ENSG00000170581	signal transducer and activator of transcription 2, 113kDa [Source:HGNC Symbol;Acc:11363]	11363	STAT2
comp47215_c0_seq3|m.304410	cds.comp47215_c0_seq3|m.304410	678	C	T	1489.89	0/0	10,0	0/0	49,0	0/0	41,0	1/1	0,41	1	ENSP00000278856	0	91.03	93.67	99.7368	98.4416	1.01316	ENSG00000133316	WD repeat domain 74 [Source:HGNC Symbol;Acc:25529]	25529	WDR74
Contig6850|m.60321	cds.Contig6850|m.60321	679	C	T	8880.88	0/0	29,0	0/0	186,0	0/0	239,0	1/1	0,262	1	ENSP00000312987	0	97.88	98.94	87.2458	99.5781	0.876155	ENSG00000101076	hepatocyte nuclear factor 4, alpha [Source:HGNC Symbol;Acc:5024]	5024	HNF4A
comp43737_c0_seq1|m.220869	cds.comp43737_c0_seq1|m.220869	681	C	T	4383.88	0/0	100,0	0/0	179,0	0/0	211,0	1/1	1126	1	ENSP00000341358	0	98.96	100	95.75	100	0.9575	ENSG00000125991	ERGIC and golgi 3 [Source:HGNC Symbol;Acc:15927]	15927	ERGIC3
comp43442_c0_seq1|m.216931	cds.comp43442_c0_seq1|m.216931	684	C	T	2447.88	0/0	33,0	0/0	140,0	0/0	112,0	1/1	1,72	1	ENSP00000329915	9e-165	87.3	93.65	93.3333	87.5	1.06667	ENSG00000183527	proteasome (prosome, macropain) assembly chaperone 1 [Source:HGNC Symbol;Acc:3043]	3043	PSMG1
comp46155_c1_seq1|m.270520	cds.comp46155_c1_seq1|m.270520	690	C	T	3513.88	0/0	52,0	0/0	40,0	0/0	65,0	1/1	0,99	1	ENSP00000418700	0	96.03	98.57	99.8415	100	0.998415	ENSG00000120756	plastin 1 [Source:HGNC Symbol;Acc:9090]	9090	PLS1
comp48177_c0_seq1|m.335387	cds.comp48177_c0_seq1|m.335387	690	C	T	24981.9	0/0	669,0	0/0	667,0	0/0	935,0	1/1	0,689	1	ENSP00000469947	0	78.66	87.08	98.987	100	0.98987	ENSG00000269882	complement component 1, s subcomponent [Source:HGNC Symbol;Acc:1247]	1247	C1S
comp44860_c0_seq11|m.238231	cds.comp44860_c0_seq11|m.238231	735	C	T	15056.9	0/0	50,0	0/0	293,0	0/0	415,0	1/1	0,434	1	ENSP00000248437	0	100	100	96	96.4286	0.995556	ENSG00000127824	tubulin, alpha 4a [Source:HGNC Symbol;Acc:12407]	12407	TUBA4A
comp50641_c0_seq1|m.459021	cds.comp50641_c0_seq1|m.459021	735	C	T	17570.9	0/0	103,0	0/0	1000,0	0/0	577,0	1/1	0,492	1	ENSP00000376911	0	79.77	89.66	89.1393	100	0.891393	ENSG00000100600	legumain [Source:HGNC Symbol;Acc:9472]	9472	LGMN
Contig5989|m.50083	cds.Contig5989|m.50083	737	C	T	1095.88	0/0	13,0	0/0	50,0	0/0	26,0	1/1	0,32	1	ENSP00000384259	0	92.51	95.45	88.1797	95.1654	0.926594	ENSG00000168397	autophagy related 4B, cysteine peptidase [Source:HGNC Symbol;Acc:20790]	20790	ATG4B
comp46911_c0_seq1|m.296263	cds.comp46911_c0_seq1|m.296263	741	C	T	19041.9	0/0	125,0	0/0	204,0	0/0	444,0	1/1	0,528	1	ENSP00000421757	0	99.39	99.8	99.798	100	0.99798	ENSG00000109814	UDP-glucose 6-dehydrogenase [Source:HGNC Symbol;Acc:12525]	12525	UGDH
Contig8957|m.86827	cds.Contig8957|m.86827	741	C	T	1390.88	0/0	23,0	0/0	45,0	0/0	56,0	1/1	0,39	1	ENSP00000227880	0	88.79	93.2	97.491	93.6317	1.04122	ENSG00000110446	solute carrier family 15 (oligopeptide transporter), member 3 [Source:HGNC Symbol;Acc:18068]	18068	SLC15A3
comp39031_c0_seq3|m.175879	cds.comp39031_c0_seq3|m.175879	750	C	T	1889.88	0/0	17,0	0/0	66,0	0/0	56,0	1/1	0,60	1	ENSP00000417190	3e-178	90.11	95.06	92.9329	91.0035	1.0212	ENSG00000171953	ATP synthase mitochondrial F1 complex assembly factor 2 [Source:HGNC Symbol;Acc:18802]	18802	ATPAF2
comp46854_c1_seq1|m.295016	cds.comp46854_c1_seq1|m.295016	750	C	T	19204.9	0/0	417,0	0/0	454,1	0/0	692,1	1/1	1583	1	ENSP00000357873	0	88.89	94.68	94.7368	100	0.947368	ENSG00000196177	acyl-CoA dehydrogenase, short/branched chain [Source:HGNC Symbol;Acc:91]	91	ACADSB
comp50657_c2_seq1|m.459670	cds.comp50657_c2_seq1|m.459670	771	C	T	3606.88	0/0	38,0	0/0	67,0	0/0	105,0	1/1	0,102	1	ENSP00000316905	0	94.72	97.83	89.6936	100	0.896936	ENSG00000164466	sideroflexin 1 [Source:HGNC Symbol;Acc:16085]	16085	SFXN1
comp48860_c0_seq2|m.369175	cds.comp48860_c0_seq2|m.369175	774	C	T	1150.88	0/0	37,0	0/0	61,0	0/0	75,0	1/1	0,30	1	ENSP00000381148	0	98.89	99.63	99.6324	100	0.996324	ENSG00000175215	CTD (carboxy-terminal domain, RNA polymerase II, polypeptide A) small phosphatase 2 [Source:HGNC Symbol;Acc:17077]	17077	CTDSP2
Contig3617|m.26383	cds.Contig3617|m.26383	774	C	T	2141.88	0/0	21,0	0/0	72,0	0/0	47,0	1/1	0,62	1	ENSP00000227471	0	88.57	93.47	91.0744	92.2819	0.986915	ENSG00000110057	unc-93 homolog B1 (C. elegans) [Source:HGNC Symbol;Acc:13481]	13481	UNC93B1
comp48368_c0_seq1|m.347758	cds.comp48368_c0_seq1|m.347758	777	C	T	2347.88	0/0	53,0	0/0	55,0	0/0	83,0	1/1	0,70	1	ENSP00000297578	0	95.56	97.78	99.6835	100	0.996835	ENSG00000164933	solute carrier family 25 (mitochondrial folate carrier), member 32 [Source:HGNC Symbol;Acc:29683]	29683	SLC25A32
comp50385_c0_seq1|m.446814	cds.comp50385_c0_seq1|m.446814	778	C	T	3478.88	0/0	80,0	0/0	115,1	0/0	143,0	1/1	0,105	1	ENSP00000303991	2e-130	95.29	96.3	99.6644	100	0.996644	ENSG00000162191	UBX domain protein 1 [Source:HGNC Symbol;Acc:18402]	18402	UBXN1
comp40446_c0_seq1|m.185567	cds.comp40446_c0_seq1|m.185567	792	C	T	5826.88	0/0	66,0	0/0	201,0	0/0	124,0	1/1	1178	1	ENSP00000250896	0	88.77	93.52	92.8862	99.5699	0.932874	ENSG00000099875	MAP kinase interacting serine/threonine kinase 2 [Source:HGNC Symbol;Acc:7111]	7111	MKNK2
comp44595_c0_seq1|m.233942	cds.comp44595_c0_seq1|m.233942	810	C	T	2172.88	0/0	20,0	0/0	75,0	0/0	48,0	1/1	0,64	1	ENSP00000428426	0	98.34	99.34	99.6689	100	0.996689	ENSG00000187735	transcription elongation factor A (SII), 1 [Source:HGNC Symbol;Acc:11612]	11612	TCEA1
Contig3655|m.26815	cds.Contig3655|m.26815	810	C	T	3072.88	0/0	24,0	0/0	42,0	0/0	28,0	1/1	0,84	1	ENSP00000380904	0	93.47	98.49	87.2807	100	0.872807	ENSG00000168495	polymerase (RNA) III (DNA directed) polypeptide D, 44kDa [Source:HGNC Symbol;Acc:1080]	1080	POLR3D
Contig4816|m.38699	cds.Contig4816|m.38699	816	C	T	1697.88	0/0	25,0	0/0	83,1	0/0	80,0	1/1	1,48	1	ENSP00000233838	0	91.42	94.2	99.8679	100	0.998679	ENSG00000115486	gamma-glutamyl carboxylase [Source:HGNC Symbol;Acc:4247]	4247	GGCX
comp51081_c0_seq3|m.481776	cds.comp51081_c0_seq3|m.481776	818	C	T	4780.88	0/0	206,0	0/0	246,0	0/0	275,0	1/1	0,142	1	ENSP00000265605	0	89.32	95.48	99.7951	100	0.997951	ENSG00000118514	aldehyde dehydrogenase 8 family, member A1 [Source:HGNC Symbol;Acc:15471]	15471	ALDH8A1
Contig5801|m.48229	cds.Contig5801|m.48229	823	C	T	1885.88	0/0	14,0	0/0	42,0	0/0	45,0	1/1	0,57	1	ENSP00000317579	0	85.22	91.01	97.0711	99.7863	0.97279	ENSG00000140688	chromosome 16 open reading frame 58 [Source:HGNC Symbol;Acc:25848]	25848	C16orf58
Contig4363|m.34145	cds.Contig4363|m.34145	825	C	T	1403.88	0/0	18,0	0/0	42,0	0/0	31,0	1/1	1,46	1	ENSP00000295757	0	91.45	97.64	92.8767	97.6945	0.950685	ENSG00000163517	histone deacetylase 11 [Source:HGNC Symbol;Acc:19086]	19086	HDAC11
Contig6021|m.50425	cds.Contig6021|m.50425	843	C	T	1100.88	0/0	12,0	0/0	20,0	0/0	34,0	1/1	0,32	1	ENSP00000357984	0	95.56	97.13	99.7396	100	0.997396	ENSG00000107679	pleckstrin homology domain containing, family A (phosphoinositide binding specific) member 1 [Source:HGNC Symbol;Acc:14335]	14335	PLEKHA1
comp44186_c0_seq1|m.227320	cds.comp44186_c0_seq1|m.227320	845	C	T	5896.88	0/0	41,0	0/0	179,0	0/0	127,0	1/1	0,179	1	ENSP00000443601	0	97.84	99.28	91.7492	71.0997	1.29043	ENSG00000179918	selenophosphate synthetase 2 [Source:HGNC Symbol;Acc:19686]	19686	SEPHS2
comp48243_c0_seq1|m.339078	cds.comp48243_c0_seq1|m.339078	852	C	T	1239.88	0/0	16,0	0/0	27,0	0/0	23,0	1/1	0,36	1	ENSP00000373713	0	95.91	98.64	99.8299	100	0.998299	ENSG00000211456	SAC1 suppressor of actin mutations 1-like (yeast) [Source:HGNC Symbol;Acc:17059]	17059	SACM1L
comp38855_c0_seq1|m.174646	cds.comp38855_c0_seq1|m.174646	879	C	T	5516.88	0/0	119,0	0/0	153,1	0/0	180,0	1/1	0,148	1	ENSP00000336994	0	98.96	99.31	90.3125	86.3976	1.04531	ENSG00000104853	cleft lip and palate associated transmembrane protein 1 [Source:HGNC Symbol;Acc:2087]	2087	CLPTM1
comp43359_c0_seq1|m.215616	cds.comp43359_c0_seq1|m.215616	894	C	T	2064.88	0/0	14,0	0/0	94,0	0/0	67,0	1/1	0,57	1	ENSP00000438919	1e-132	81.82	90.5	78.5714	87.0504	0.902597	ENSG00000169692	1-acylglycerol-3-phosphate O-acyltransferase 2 [Source:HGNC Symbol;Acc:325]	325	AGPAT2
comp44978_c0_seq1|m.240820	cds.comp44978_c0_seq1|m.240820	897	C	T	914.88	0/0	20,0	0/0	49,0	0/0	45,0	1/1	0,32	1	ENSP00000251289	0	89.12	94.68	99.3103	100	0.993103	ENSG00000065268	WD repeat domain 18 [Source:HGNC Symbol;Acc:17956]	17956	WDR18
comp49239_c2_seq1|m.384371	cds.comp49239_c2_seq1|m.384371	903	C	T	7305.88	0/0	91,0	0/0	176,0	0/0	176,0	1/1	0,212	1	ENSP00000377221	0	89.39	92.31	99.7354	100	0.997354	ENSG00000175591	purinergic receptor P2Y, G-protein coupled, 2 [Source:HGNC Symbol;Acc:8541]	8541	P2RY2
comp50288_c1_seq2|m.437356	cds.comp50288_c1_seq2|m.437356	909	C	T	5882.88	0/0	81,0	0/0	130,0	0/0	147,0	1/1	0,168	1	ENSP00000229794	0	99.72	99.72	72.2892	100	0.722892	ENSG00000112062	mitogen-activated protein kinase 14 [Source:HGNC Symbol;Acc:6876]	6876	MAPK14
comp48379_c3_seq1|m.348232	cds.comp48379_c3_seq1|m.348232	912	C	T	1378.88	0/0	39,0	0/0	84,0	0/0	69,0	1/1	0,44	1	ENSP00000369717	0	90.41	94.28	99.8158	100	0.998158	ENSG00000173848	neuroepithelial cell transforming 1 [Source:HGNC Symbol;Acc:14592]	14592	NET1
comp46373_c0_seq3|m.280936	cds.comp46373_c0_seq3|m.280936	913	C	T	1713.88	0/0	36,0	0/0	58,0	0/0	59,0	1/1	1,51	1	ENSP00000311665	0	94.64	96.94	97.0297	100	0.970297	ENSG00000175575	proteasomal ATPase-associated factor 1 [Source:HGNC Symbol;Acc:25687]	25687	PAAF1
Contig4040|m.31294	cds.Contig4040|m.31294	927	C	T	5957.88	0/0	116,0	0/0	120,0	0/0	183,0	1/1	0,161	1	ENSP00000464212	0	90.87	92.74	99.7664	100	0.997664	ENSG00000265970	hemochromatosis type 2 (juvenile) [Source:HGNC Symbol;Acc:4887]	4887	HFE2
Contig1775|m.10513	cds.Contig1775|m.10513	948	C	T	1517.88	0/0	12,0	0/0	25,0	0/0	29,0	1/1	0,45	1	ENSP00000385519	3e-175	72.53	81.6	99.4638	99.7333	0.997298	ENSG00000170458	CD14 molecule [Source:HGNC Symbol;Acc:1628]	1628	CD14
comp39400_c0_seq1|m.178330	cds.comp39400_c0_seq1|m.178330	960	C	T	7530.88	0/0	161,0	0/0	189,1	0/0	285,0	1/1	0,211	1	ENSP00000264639	0	97.38	97.94	99.8124	100	0.998124	ENSG00000108344	proteasome (prosome, macropain) 26S subunit, non-ATPase, 3 [Source:HGNC Symbol;Acc:9560]	9560	PSMD3
comp47787_c1_seq1|m.321266	cds.comp47787_c1_seq1|m.321266	993	C	T	5688.88	0/0	189,0	0/0	77,0	0/0	95,0	1/1	0,158	1	ENSP00000379042	0	96.62	98.42	94.6695	94.8718	0.997868	ENSG00000197930	ERO1-like (S. cerevisiae) [Source:HGNC Symbol;Acc:13280]	13280	ERO1L
comp46177_c0_seq1|m.270956	cds.comp46177_c0_seq1|m.270956	1004	C	T	1095.88	0/0	12,0	0/0	32,0	0/0	25,0	1/1	0,33	1	ENSP00000242783	0	92.17	95.13	96.5235	100	0.965235	ENSG00000123143	protein kinase N1 [Source:HGNC Symbol;Acc:9405]	9405	PKN1
Contig8826|m.85026	cds.Contig8826|m.85026	1005	C	T	4200.88	0/0	18,0	0/0	112,0	0/0	110,0	1/1	0,141	1	ENSP00000240185	0	97.34	99.28	99.759	100	0.99759	ENSG00000120948	TAR DNA binding protein [Source:HGNC Symbol;Acc:11571]	11571	TARDBP
comp51374_c3_seq1|m.502452	cds.comp51374_c3_seq1|m.502452	1008	C	T	2492.88	1/1	0,19	1/1	0,19	1/1	0,33	0/0	76,1	1	ENSP00000406157	0	94.35	97.42	99.6779	100	0.996779	ENSG00000198682	3'-phosphoadenosine 5'-phosphosulfate synthase 2 [Source:HGNC Symbol;Acc:8604]	8604	PAPSS2
comp46345_c0_seq1|m.280098	cds.comp46345_c0_seq1|m.280098	1014	C	T	1153.93	0/0	16,1	0/0	30,0	0/0	16,0	1/1	0,33	1	ENSP00000002165	0	89.4	94.24	88.0325	92.9336	0.947262	ENSG00000001036	fucosidase, alpha-L- 2, plasma [Source:HGNC Symbol;Acc:4008]	4008	FUCA2
comp50420_c1_seq9|m.448646	cds.comp50420_c1_seq9|m.448646	1083	C	T	2540.88	0/0	17,0	0/0	39,0	0/0	30,0	1/1	0,70	1	ENSP00000262709	0	97.1	98.39	99.8387	100	0.998387	ENSG00000092203	TOX high mobility group box family member 4 [Source:HGNC Symbol;Acc:20161]	20161	TOX4
Contig1087|m.5448	cds.Contig1087|m.5448	1125	C	T	8804.88	0/0	99,0	0/0	137,0	0/0	153,0	1/1	0,260	1	ENSP00000367121	0	80.67	87.17	98.7762	99.4718	0.993007	ENSG00000168003	solute carrier family 3 (amino acid transporter heavy chain), member 2 [Source:HGNC Symbol;Acc:11026]	11026	SLC3A2
comp42188_c0_seq1|m.200806	cds.comp42188_c0_seq1|m.200806	1128	C	T	3714.88	0/0	48,0	0/0	116,0	0/0	52,0	1/1	1112	1	ENSP00000399613	0	96.58	97.3	99.8201	98.579	1.01259	ENSG00000164077	MON1 secretory trafficking family member A [Source:HGNC Symbol;Acc:28207]	28207	MON1A
comp46280_c1_seq1|m.278860	cds.comp46280_c1_seq1|m.278860	1143	C	T	1184.89	0/0	16,0	0/0	31,0	0/0	13,0	1/1	0,33	1	ENSP00000356713	3e-159	56.41	70.51	95.1271	95.501	0.996085	ENSG00000027697	interferon gamma receptor 1 [Source:HGNC Symbol;Acc:5439]	5439	IFNGR1
comp47670_c0_seq1|m.317855	cds.comp47670_c0_seq1|m.317855	1143	C	T	1880.88	0/0	29,0	0/0	49,0	0/0	42,0	1/1	0,52	1	ENSP00000417281	0	93.47	96.12	99.5927	98.5915	1.01015	ENSG00000135679	MDM2 oncogene, E3 ubiquitin protein ligase [Source:HGNC Symbol;Acc:6973]	6973	MDM2
comp43912_c0_seq1|m.223680	cds.comp43912_c0_seq1|m.223680	1149	C	T	7624.88	0/0	35,0	0/0	171,0	0/0	126,0	1/1	0,210	1	ENSP00000363205	0	94.64	97.9	93.6681	93.8731	0.997817	ENSG00000244005	NFS1 cysteine desulfurase [Source:HGNC Symbol;Acc:15910]	15910	NFS1
comp47194_c0_seq1|m.304015	cds.comp47194_c0_seq1|m.304015	1152	C	T	1081.88	0/0	18,0	0/0	35,0	0/0	29,0	1/1	0,35	1	ENSP00000403524	0	93.73	95.93	96.2233	99.6622	0.965495	ENSG00000089234	BRCA1 associated protein [Source:HGNC Symbol;Acc:1099]	1099	BRAP
comp47494_c0_seq2|m.310957	cds.comp47494_c0_seq2|m.310957	1167	C	T	2184.88	0/0	18,0	0/0	62,0	0/0	95,0	1/1	1,63	1	ENSP00000222792	0	97.01	98.93	99.7868	100	0.997868	ENSG00000106069	chimerin 2 [Source:HGNC Symbol;Acc:1944]	1944	CHN2
comp51347_c1_seq1|m.499057	cds.comp51347_c1_seq1|m.499057	1173	C	T	952.88	0/0	18,0	0/0	38,0	0/0	29,0	1/1	0,33	1	ENSP00000253329	0	97.63	98.71	94.501	94.3089	1.00204	ENSG00000131013	peptidylprolyl isomerase (cyclophilin)-like 4 [Source:HGNC Symbol;Acc:15702]	15702	PPIL4
comp36700_c0_seq1|m.162890	cds.comp36700_c0_seq1|m.162890	1188	C	T	3469.88	0/0	48,0	0/0	113,0	0/0	125,0	1/1	1101	1	ENSP00000229329	0	97	97.93	94.7598	100	0.947598	ENSG00000111726	cytidine monophosphate N-acetylneuraminic acid synthetase [Source:HGNC Symbol;Acc:18290]	18290	CMAS
comp46082_c0_seq1|m.269164	cds.comp46082_c0_seq1|m.269164	1203	C	T	11648.9	0/0	46,0	0/0	530,0	0/0	280,0	1/1	0,333	1	ENSP00000322450	0	97.32	98.66	96.3441	96.5517	0.997849	ENSG00000167792	NADH dehydrogenase (ubiquinone) flavoprotein 1, 51kDa [Source:HGNC Symbol;Acc:7716]	7716	NDUFV1
comp49891_c0_seq17|m.415064	cds.comp49891_c0_seq17|m.415064	1221	C	T	892.89	0/0	10,0	0/0	47,0	0/0	13,0	1/1	0,30	1	ENSP00000312250	0	91.7	95.55	98.2107	99.5968	0.986083	ENSG00000159322	ADP-dependent glucokinase [Source:HGNC Symbol;Acc:25250]	25250	ADPGK
comp43734_c0_seq1|m.220846	cds.comp43734_c0_seq1|m.220846	1224	C	T	16213.9	0/0	279,0	0/0	481,0	0/0	505,0	1/1	0,463	1	ENSP00000267842	0	87.58	93.39	88.5714	100	0.885714	ENSG00000140284	solute carrier family 27 (fatty acid transporter), member 2 [Source:HGNC Symbol;Acc:10996]	10996	SLC27A2
comp45027_c0_seq1|m.241931	cds.comp45027_c0_seq1|m.241931	1257	C	T	1493.88	0/0	14,0	0/0	107,0	0/0	52,0	1/1	1,53	1	ENSP00000268717	0	99.29	99.76	92.7632	100	0.927632	ENSG00000141030	COP9 signalosome subunit 3 [Source:HGNC Symbol;Acc:2239]	2239	COPS3
comp49480_c0_seq1|m.392764	cds.comp49480_c0_seq1|m.392764	1263	C	T	27830.9	0/0	425,1	0/0	791,0	0/0	421,0	1/1	0,807	1	ENSP00000411411	0	88.35	95.97	99.7886	100	0.997886	ENSG00000135218	CD36 molecule (thrombospondin receptor) [Source:HGNC Symbol;Acc:1663]	1663	CD36
Contig3839|m.28618	cds.Contig3839|m.28618	1268	C	T	1741.88	0/0	30,0	0/0	57,0	0/0	18,0	1/1	0,51	1	ENSP00000385169	0	95.28	96.46	99.9018	100	0.999018	ENSG00000179912	R3H domain containing 2 [Source:HGNC Symbol;Acc:29167]	29167	R3HDM2
Contig1779|m.10543	cds.Contig1779|m.10543	1281	C	T	2271.88	0/0	21,0	0/0	88,0	0/0	73,0	1/1	0,59	1	ENSP00000247003	0	94.95	98.24	92.668	94.2029	0.983707	ENSG00000105671	DEAD (Asp-Glu-Ala-Asp) box polypeptide 49 [Source:HGNC Symbol;Acc:18684]	18684	DDX49
comp44466_c1_seq4|m.231297	cds.comp44466_c1_seq4|m.231297	1311	C	T	2198.88	0/0	20,0	0/0	69,0	0/0	48,0	1/1	0,61	1	ENSP00000432008	0	84.29	91.57	94.3841	98.3051	0.960114	ENSG00000177963	RIC8 guanine nucleotide exchange factor A [Source:HGNC Symbol;Acc:29550]	29550	RIC8A
Contig1372|m.7579	cds.Contig1372|m.7579	1317	C	T	3334.88	0/0	33,0	0/0	166,0	0/0	76,0	1/1	0,98	1	ENSP00000434204	0	97.85	98.46	93.6691	93.804	0.998561	ENSG00000135387	cell cycle associated protein 1 [Source:HGNC Symbol;Acc:6743]	6743	CAPRIN1
comp46889_c0_seq1|m.295716	cds.comp46889_c0_seq1|m.295716	1350	C	T	5297.88	0/0	67,0	0/0	85,0	0/0	154,0	1/1	1158	1	ENSP00000405455	0	93.9	98.07	99.8397	100	0.998397	ENSG00000163931	transketolase [Source:HGNC Symbol;Acc:11834]	11834	TKT
comp44235_c0_seq1|m.227855	cds.comp44235_c0_seq1|m.227855	1351	C	T	1113.88	0/0	31,0	0/0	54,0	0/0	36,0	1/1	0,33	1	ENSP00000375977	0	84.58	92.92	98.0926	98.224	0.998662	ENSG00000079246	X-ray repair complementing defective repair in Chinese hamster cells 5 (double-strand-break rejoining) [Source:HGNC Symbol;Acc:12833]	12833	XRCC5
comp46450_c0_seq1|m.282331	cds.comp46450_c0_seq1|m.282331	1386	C	T	1130.88	0/0	11,0	0/0	37,0	0/0	46,0	1/1	0,33	1	ENSP00000357065	0	94.93	97.8	86.931	96.5742	0.900147	ENSG00000162729	immunoglobulin superfamily, member 8 [Source:HGNC Symbol;Acc:17813]	17813	IGSF8
Contig553|m.2116	cds.Contig553|m.2116	1432	C	T	15056.9	0/0	177,0	0/0	276,0	0/0	292,0	1/1	0,413	1	ENSP00000297185	0	97.8	98.43	88.3495	92.9308	0.950702	ENSG00000113013	heat shock 70kDa protein 9 (mortalin) [Source:HGNC Symbol;Acc:5244]	5244	HSPA9
comp48148_c0_seq1|m.334379	cds.comp48148_c0_seq1|m.334379	1452	C	T	1524.88	0/0	13,0	0/0	63,0	0/0	31,0	1/1	0,42	1	ENSP00000273130	0	94.08	96.18	96.4684	100	0.964684	ENSG00000144635	dynein, cytoplasmic 1, light intermediate chain 1 [Source:HGNC Symbol;Acc:18745]	18745	DYNC1LI1
comp47243_c4_seq1|m.304977	cds.comp47243_c4_seq1|m.304977	1458	C	T	2008.88	0/0	19,0	0/0	42,0	0/0	38,0	1/1	0,55	1	ENSP00000296084	0	98.72	99.45	95.8042	90.1316	1.06294	ENSG00000163785	receptor-like tyrosine kinase [Source:HGNC Symbol;Acc:10481]	10481	RYK
comp40336_c0_seq1|m.184737	cds.comp40336_c0_seq1|m.184737	1479	C	T	4997.88	0/0	43,0	0/0	227,0	0/0	194,0	1/1	0,146	1	ENSP00000418738	0	93.97	95.14	95.8569	100	0.958569	ENSG00000105856	HMG-box transcription factor 1 [Source:HGNC Symbol;Acc:23200]	23200	HBP1
comp46612_c0_seq3|m.287525	cds.comp46612_c0_seq3|m.287525	1488	C	T	2052.88	0/0	13,0	0/0	21,0	0/0	22,0	1/1	0,58	1	ENSP00000450040	0	80.45	85.86	97.615	100	0.97615	ENSG00000166183	asparaginase homolog (S. cerevisiae) [Source:HGNC Symbol;Acc:20123]	20123	ASPG
comp49321_c0_seq1|m.387430	cds.comp49321_c0_seq1|m.387430	1506	C	T	7079.88	0/0	86,0	0/0	132,0	0/0	239,0	1/1	0,199	1	ENSP00000265631	0	97.17	98.51	93.3241	99.4074	0.938804	ENSG00000004864	solute carrier family 25 (aspartate/glutamate carrier), member 13 [Source:HGNC Symbol;Acc:10983]	10983	SLC25A13
comp43690_c0_seq1|m.220095	cds.comp43690_c0_seq1|m.220095	1518	C	T	1956.88	0/0	41,0	0/0	31,0	0/0	31,0	1/1	0,55	1	ENSP00000315835	0	92.76	96.22	99.6721	100	0.996721	ENSG00000178234	UDP-N-acetyl-alpha-D-galactosamine:polypeptide N-acetylgalactosaminyltransferase 11 (GalNAc-T11) [Source:HGNC Symbol;Acc:19875]	19875	GALNT11
comp37776_c0_seq1|m.168615	cds.comp37776_c0_seq1|m.168615	1527	C	T	2572.88	0/0	117,0	0/0	131,0	0/0	205,0	1/1	0,85	1	ENSP00000261893	0	92.26	94.91	79.4376	81.7185	0.972089	ENSG00000103642	lactamase, beta [Source:HGNC Symbol;Acc:16468]	16468	LACTB
comp48310_c0_seq4|m.346065	cds.comp48310_c0_seq4|m.346065	1575	C	T	1480.88	0/0	11,0	0/0	65,0	0/0	55,0	1/1	0,41	1	ENSP00000327850	0	82.58	87.21	97.5956	97.3118	1.00292	ENSG00000131196	nuclear factor of activated T-cells, cytoplasmic, calcineurin-dependent 1 [Source:HGNC Symbol;Acc:7775]	7775	NFATC1
comp50291_c3_seq1|m.438970	cds.comp50291_c3_seq1|m.438970	1596	C	T	2135.88	0/0	43,0	0/0	75,0	0/0	70,0	1/1	0,57	1	ENSP00000290158	0	99.54	99.89	96.4758	100	0.964758	ENSG00000108424	karyopherin (importin) beta 1 [Source:HGNC Symbol;Acc:6400]	6400	KPNB1
comp49736_c0_seq1|m.407905	cds.comp49736_c0_seq1|m.407905	1599	C	T	1143.88	0/0	27,0	0/0	18,0	0/0	21,0	1/1	0,37	1	ENSP00000346120	0	82.77	87.38	89.7628	92.0817	0.974816	ENSG00000165732	DEAD (Asp-Glu-Ala-Asp) box helicase 21 [Source:HGNC Symbol;Acc:2744]	2744	DDX21
Contig5634|m.46516	cds.Contig5634|m.46516	1638	C	T	1613.88	0/0	13,0	0/0	26,0	0/0	31,0	1/1	0,49	1	ENSP00000381549	0	94.09	96.74	99.1911	94.8743	1.0455	ENSG00000114541	FERM domain containing 4B [Source:HGNC Symbol;Acc:24886]	24886	FRMD4B
comp45518_c0_seq1|m.253089	cds.comp45518_c0_seq1|m.253089	1668	C	T	2272.88	1/1	0,19	1/1	0,27	1/1	0,19	0/0	51,0	1	ENSP00000388731	0	87.78	92.78	98.511	100	0.98511	ENSG00000138434	sperm specific antigen 2 [Source:HGNC Symbol;Acc:11319]	11319	SSFA2
comp45613_c0_seq1|m.256191	cds.comp45613_c0_seq1|m.256191	1713	C	T	2862.88	0/0	42,0	0/0	139,0	0/0	88,0	1/1	1,87	1	ENSP00000375863	0	97.37	98.36	70.9452	70.9112	1.00048	ENSG00000105323	heterogeneous nuclear ribonucleoprotein U-like 1 [Source:HGNC Symbol;Acc:17011]	17011	HNRNPUL1
comp46627_c0_seq1|m.287925	cds.comp46627_c0_seq1|m.287925	1770	C	T	2614.88	0/0	26,0	0/0	54,0	0/0	40,0	1/1	0,79	1	ENSP00000327821	0	98.86	99.79	99.8962	100	0.998962	ENSG00000184575	exportin, tRNA [Source:HGNC Symbol;Acc:12826]	12826	XPOT
comp49915_c3_seq2|m.416084	cds.comp49915_c3_seq2|m.416084	1839	C	T	1176.88	0/0	32,0	0/0	65,0	0/0	67,0	1/1	0,37	1	ENSP00000348732	0	66.17	75.18	96.8526	84.7348	1.14301	ENSG00000109794	family with sequence similarity 149, member A [Source:HGNC Symbol;Acc:24527]	24527	FAM149A
comp47795_c0_seq3|m.321425	cds.comp47795_c0_seq3|m.321425	1866	C	T	2249.88	0/0	30,0	0/0	59,0	0/0	59,0	1/1	0,64	1	ENSP00000379691	0	89.21	93.4	99.8728	100	0.998728	ENSG00000179889	pyridoxal-dependent decarboxylase domain containing 1 [Source:HGNC Symbol;Acc:28995]	28995	PDXDC1
Contig2704|m.18563	cds.Contig2704|m.18563	1875	C	T	2094.88	0/0	15,0	0/0	49,0	0/0	62,0	1/1	1,61	1	ENSP00000446100	0	100	100	99.8649	95.6016	1.04459	ENSG00000153815	c-Maf inducing protein [Source:HGNC Symbol;Acc:24319]	24319	CMIP
comp44626_c0_seq1|m.234246	cds.comp44626_c0_seq1|m.234246	1926	C	T	3731.88	0/0	46,0	0/0	119,0	0/0	116,0	1/1	1107	1	ENSP00000373918	0	95.18	98.39	93.7073	92.6928	1.01094	ENSG00000106105	glycyl-tRNA synthetase [Source:HGNC Symbol;Acc:4162]	4162	GARS
comp48731_c0_seq1|m.363955	cds.comp48731_c0_seq1|m.363955	1947	C	T	956.88	0/0	53,0	0/0	106,0	0/0	45,0	1/1	0,30	1	ENSP00000377508	0	98.52	99.33	90.9646	100	0.909646	ENSG00000173801	junction plakoglobin [Source:HGNC Symbol;Acc:6207]	6207	JUP
comp49053_c0_seq1|m.374792	cds.comp49053_c0_seq1|m.374792	1965	C	T	2864.88	0/0	18,0	0/0	37,0	0/0	62,0	1/1	0,82	1	ENSP00000327988	0	91	95.2	98.1154	99.1657	0.989409	ENSG00000184613	NEL-like 2 (chicken) [Source:HGNC Symbol;Acc:7751]	7751	NELL2
Contig1718|m.10150	cds.Contig1718|m.10150	1971	C	T	1235.88	0/0	28,0	0/0	41,0	0/0	16,0	1/1	0,34	1	ENSP00000297135	0	93.65	96.28	99.8802	96.9767	1.02994	ENSG00000164597	component of oligomeric golgi complex 5 [Source:HGNC Symbol;Acc:14857]	14857	COG5
comp47943_c0_seq1|m.326934	cds.comp47943_c0_seq1|m.326934	1974	C	T	1155.88	0/0	15,0	0/0	50,0	0/0	56,0	1/1	0,34	1	ENSP00000349049	0	99.63	99.88	97.5933	95.1878	1.02527	ENSG00000004487	lysine (K)-specific demethylase 1A [Source:HGNC Symbol;Acc:29079]	29079	KDM1A
comp50820_c0_seq1|m.465792	cds.comp50820_c0_seq1|m.465792	1977	C	T	1268.88	0/0	66,0	0/0	44,0	0/0	23,0	1/1	0,37	1	ENSP00000262477	0	96.52	98.26	99.8841	100	0.998841	ENSG00000029725	rabaptin, RAB GTPase binding effector protein 1 [Source:HGNC Symbol;Acc:17677]	17677	RABEP1
comp48614_c1_seq3|m.357942	cds.comp48614_c1_seq3|m.357942	2016	C	T	1461.88	0/0	39,0	0/0	33,0	0/0	29,0	1/1	0,39	1	ENSP00000311026	0	90.83	94.29	97.561	100	0.97561	ENSG00000164830	oxidation resistance 1 [Source:HGNC Symbol;Acc:15822]	15822	OXR1
Contig4343|m.33957	cds.Contig4343|m.33957	2058	C	T	1063.88	0/0	18,0	0/0	30,0	0/0	16,0	1/1	0,30	1	ENSP00000383402	0	91.86	95.4	95.8932	98.3158	0.975359	ENSG00000154845	protein phosphatase 4, regulatory subunit 1 [Source:HGNC Symbol;Acc:9320]	9320	PPP4R1
comp47277_c0_seq1|m.305534	cds.comp47277_c0_seq1|m.305534	2085	C	T	3109.88	0/0	69,0	0/0	89,0	0/0	143,0	1/1	1,89	1	ENSP00000346762	0	97.65	98.99	90.0202	98.1319	0.917339	ENSG00000197157	staphylococcal nuclease and tudor domain containing 1 [Source:HGNC Symbol;Acc:30646]	30646	SND1
comp49625_c0_seq4|m.399172	cds.comp49625_c0_seq4|m.399172	2109	C	T	1023.89	0/0	10,0	0/0	28,0	0/0	51,0	1/1	0,32	1	ENSP00000262133	0	96.01	98.19	96.6696	96.7515	0.999153	ENSG00000103479	retinoblastoma-like 2 (p130) [Source:HGNC Symbol;Acc:9894]	9894	RBL2
comp48854_c3_seq1|m.369050	cds.comp48854_c3_seq1|m.369050	2279	C	T	2526.88	0/0	15,0	0/0	137,0	0/0	102,0	1/1	0,70	1	ENSP00000268171	0	94.58	95.84	92.2093	100	0.922093	ENSG00000140564	furin (paired basic amino acid cleaving enzyme) [Source:HGNC Symbol;Acc:8568]	8568	FURIN
comp48487_c0_seq1|m.352327	cds.comp48487_c0_seq1|m.352327	2289	C	T	4180.88	0/0	50,0	0/0	41,0	0/0	96,0	1/1	0,135	1	ENSP00000370737	0	93.33	95.98	99.9021	100	0.999021	ENSG00000178445	glycine dehydrogenase (decarboxylating) [Source:HGNC Symbol;Acc:4313]	4313	GLDC
comp44962_c0_seq1|m.240483	cds.comp44962_c0_seq1|m.240483	2292	C	T	1392.88	0/0	25,0	0/0	35,0	0/0	28,0	1/1	0,38	1	ENSP00000216277	0	97.58	98.12	94.1401	100	0.941401	ENSG00000090060	poly(A) polymerase alpha [Source:HGNC Symbol;Acc:14981]	14981	PAPOLA
comp50991_c1_seq2|m.474732	cds.comp50991_c1_seq2|m.474732	2301	C	T	2387.88	1/1	0,15	1/1	0,26	1/1	0,28	0/0	41,0	1	ENSP00000309198	0	97.23	98.71	99.9077	100	0.999077	ENSG00000009335	ubiquitin protein ligase E3C [Source:HGNC Symbol;Acc:16803]	16803	UBE3C
Contig6520|m.56511	cds.Contig6520|m.56511	2361	C	T	1156.88	0/0	36,1	0/0	29,0	0/0	16,0	1/1	0,32	1	ENSP00000298281	0	94.43	96.85	94.9721	87.5241	1.0851	ENSG00000165494	PCF11 cleavage and polyadenylation factor subunit [Source:HGNC Symbol;Acc:30097]	30097	PCF11
Contig7369|m.66148	cds.Contig7369|m.66148	2445	C	T	1631.88	0/0	31,0	0/0	57,0	0/0	60,0	1/1	1,45	1	ENSP00000285021	0	75.29	82.75	99.2624	100	0.992624	ENSG00000154767	xeroderma pigmentosum, complementation group C [Source:HGNC Symbol;Acc:12816]	12816	XPC
comp51288_c0_seq1|m.494825	cds.comp51288_c0_seq1|m.494825	2455	C	T	2223.88	0/0	25,0	0/0	46,0	0/0	44,0	1/1	0,65	1	ENSP00000307387	0	96.05	98.33	92.4779	96.3134	0.960177	ENSG00000170248	programmed cell death 6 interacting protein [Source:HGNC Symbol;Acc:8766]	8766	PDCD6IP
comp49921_c0_seq5|m.416683	cds.comp49921_c0_seq5|m.416683	2484	C	T	1669.88	0/0	44,0	0/0	51,0	0/0	36,0	1/1	0,49	1	ENSP00000454199	0	99.52	99.76	97.8142	100	0.978142	ENSG00000068793	cytoplasmic FMR1 interacting protein 1 [Source:HGNC Symbol;Acc:13759]	13759	CYFIP1
Contig2808|m.19417	cds.Contig2808|m.19417	2502	C	T	1048.89	0/0	11,0	0/0	22,0	0/0	13,0	1/1	0,30	1	ENSP00000156471	0	96.25	97.32	99.933	100	0.99933	ENSG00000021776	aquarius intron-binding spliceosomal factor [Source:HGNC Symbol;Acc:29513]	29513	AQR
Contig6201|m.52371	cds.Contig6201|m.52371	2508	C	T	2139.88	0/0	203,0	0/0	85,0	0/0	308,0	1/1	0,68	1	ENSP00000347454	0	87.81	90.68	92.3513	100	0.923513	ENSG00000131620	anoctamin 1, calcium activated chloride channel [Source:HGNC Symbol;Acc:21625]	21625	ANO1
comp50949_c0_seq2|m.472921	cds.comp50949_c0_seq2|m.472921	2904	C	T	1329.88	0/0	24,0	0/0	39,0	0/0	32,0	1/1	0,39	1	ENSP00000358071	0	88.17	91.55	98.1354	100	0.981354	ENSG00000107651	SEC23 interacting protein [Source:HGNC Symbol;Acc:17018]	17018	SEC23IP
comp51071_c0_seq2|m.481348	cds.comp51071_c0_seq2|m.481348	2967	C	T	1836.89	1/1	0,13	1/1	0,29	1/1	0,14	0/0	48,0	1	ENSP00000314949	0	99.94	100	96.5165	81.5736	1.18318	ENSG00000181222	polymerase (RNA) II (DNA directed) polypeptide A, 220kDa [Source:HGNC Symbol;Acc:9187]	9187	POLR2A
comp51013_c1_seq5|m.475461	cds.comp51013_c1_seq5|m.475461	3039	C	T	1983.88	0/0	34,0	0/0	50,0	0/0	35,0	1/1	0,53	1	ENSP00000349788	0	98.62	99.19	91.7102	78.2443	1.1721	ENSG00000080503	SWI/SNF related, matrix associated, actin dependent regulator of chromatin, subfamily a, member 2 [Source:HGNC Symbol;Acc:11098]	11098	SMARCA2
comp50675_c0_seq1|m.460159	cds.comp50675_c0_seq1|m.460159	3578	C	T	1292.88	0/0	19,0	0/0	19,0	0/0	12,0	1/1	0,33	1	ENSP00000408796	0	81.76	88.85	97.5373	82.702	1.17938	ENSG00000177409	sterile alpha motif domain containing 9-like [Source:HGNC Symbol;Acc:1349]	1349	SAMD9L
comp50794_c0_seq1|m.464747	cds.comp50794_c0_seq1|m.464747	4092	C	T	2330.88	0/0	50,0	0/0	83,0	0/0	95,0	1/1	0,65	1	ENSP00000352288	0	89.3	93.42	98.8612	98.9119	0.999488	ENSG00000196576	plexin B2 [Source:HGNC Symbol;Acc:9104]	9104	PLXNB2
Contig9266|m.91493	cds.Contig9266|m.91493	5768	C	T	1017.88	0/0	33,0	0/0	62,0	0/0	46,0	1/1	0,32	1	ENSP00000373539	0	84.54	91.25	99.8824	99.8432	1.00039	ENSG00000136011	stabilin 2 [Source:HGNC Symbol;Acc:18629]	18629	STAB2
Contig8365|m.78341	cds.Contig8365|m.78341	6948	C	T	3702.88	0/0	59,0	0/0	131,0	0/0	80,0	1/1	0,104	1	ENSP00000356448	0	96.93	98.72	98.2001	99.3229	0.988695	ENSG00000047410	translocated promoter region, nuclear basket protein [Source:HGNC Symbol;Acc:12017]	12017	TPR
Contig3576|m.26060	cds.Contig3576|m.26060	65	C	T	1091.88	0/0	75,0	0/0	29,0	0/0	22,0	1/1	0,34	2	ENSP00000434724	3e-158	85.83	89.37	98.8327	100	0.988327	ENSG00000137500	coiled-coil domain containing 90B [Source:HGNC Symbol;Acc:28108]	28108	CCDC90B
comp41235_c0_seq1|m.191881	cds.comp41235_c0_seq1|m.191881	91	C	T	14422.9	0/0	321,0	0/0	271,0	0/0	332,0	1/1	0,374	2	ENSP00000333667	0	94.64	97.22	93.3333	100	0.933333	ENSG00000182199	serine hydroxymethyltransferase 2 (mitochondrial) [Source:HGNC Symbol;Acc:10852]	10852	SHMT2
comp51126_c2_seq9|m.484111	cds.comp51126_c2_seq9|m.484111	123	C	T	1962.88	0/0	23,0	0/0	63,0	0/0	41,0	1/1	0,58	2	ENSP00000410409	4e-60	62.35	76.86	83.3333	90.2878	0.922975	ENSG00000166012	TATA box binding protein (TBP)-associated factor, RNA polymerase I, D, 41kDa [Source:HGNC Symbol;Acc:28759]	28759	TAF1D
comp50680_c0_seq1|m.460236	cds.comp50680_c0_seq1|m.460236	128	C	T	3930.88	0/0	125,0	0/0	249,0	0/0	250,0	1/1	0,117	2	ENSP00000277903	0	80.82	88.71	93.4454	99.6429	0.937803	ENSG00000148702	hyaluronan binding protein 2 [Source:HGNC Symbol;Acc:4798]	4798	HABP2
comp41551_c0_seq1|m.194633	cds.comp41551_c0_seq1|m.194633	177	C	T	21181.9	0/0	137,0	0/0	407,0	0/0	792,0	1/1	1607	2	ENSP00000263368	7e-136	91.71	93.66	99.0338	99.5146	0.995169	ENSG00000090013	biliverdin reductase B (flavin reductase (NADPH)) [Source:HGNC Symbol;Acc:1063]	1063	BLVRB
comp47563_c0_seq1|m.313835	cds.comp47563_c0_seq1|m.313835	183	C	T	1044.88	0/0	16,0	0/0	13,0	0/0	23,0	1/1	0,30	2	ENSP00000276704	0	79.53	87.93	98.7047	100	0.987047	ENSG00000189376	chromosome 8 open reading frame 76 [Source:HGNC Symbol;Acc:25924]	25924	C8orf76
comp40745_c0_seq1|m.187990	cds.comp40745_c0_seq1|m.187990	225	C	T	11013.9	0/0	112,0	0/0	202,0	0/0	193,0	1/1	0,314	2	ENSP00000357625	1e-86	90.21	96.39	79.1837	100	0.791837	ENSG00000176171	BCL2/adenovirus E1B 19kDa interacting protein 3 [Source:HGNC Symbol;Acc:1084]	1084	BNIP3
Contig1030|m.5028	cds.Contig1030|m.5028	240	C	T	4370.88	0/0	58,0	0/0	211,0	0/0	87,0	1/1	0,129	2	ENSP00000379526	0	93.35	95.44	88.1072	86.7987	1.01508	ENSG00000102316	melanoma antigen family D, 2 [Source:HGNC Symbol;Acc:16353]	16353	MAGED2
comp40745_c0_seq1|m.187990	cds.comp40745_c0_seq1|m.187990	245	C	T	11621.9	0/0	106,0	0/0	210,0	0/0	190,0	1/1	0,331	2	ENSP00000357625	1e-86	90.21	96.39	79.1837	100	0.791837	ENSG00000176171	BCL2/adenovirus E1B 19kDa interacting protein 3 [Source:HGNC Symbol;Acc:1084]	1084	BNIP3
comp40795_c0_seq2|m.188345	cds.comp40795_c0_seq2|m.188345	249	C	T	31818.9	0/0	94,0	0/0	1000,0	0/0	913,0	1/1	0,889	2	ENSP00000343809	1e-109	64.63	80.89	80.1303	91.0781	0.879798	ENSG00000172270	basigin [Source:HGNC Symbol;Acc:1116]	1116	BSG
comp40795_c0_seq2|m.188345	cds.comp40795_c0_seq2|m.188345	251	C	T	31407.9	0/0	97,0	0/0	1000,0	0/0	923,2	1/1	0,895	2	ENSP00000343809	1e-109	64.63	80.89	80.1303	91.0781	0.879798	ENSG00000172270	basigin [Source:HGNC Symbol;Acc:1116]	1116	BSG
comp46161_c2_seq3|m.270614	cds.comp46161_c2_seq3|m.270614	280	C	T	5818.88	0/0	50,0	0/0	106,0	0/0	79,0	1/1	0,171	2	ENSP00000253039	0	99.58	99.79	97.1193	100	0.971193	ENSG00000130741	eukaryotic translation initiation factor 2, subunit 3 gamma, 52kDa [Source:HGNC Symbol;Acc:3267]	3267	EIF2S3
comp46111_c1_seq1|m.269753	cds.comp46111_c1_seq1|m.269753	285	C	T	2608.88	0/0	24,0	0/0	39,0	0/0	48,0	1/1	0,77	2	ENSP00000264595	0	85.84	89.31	93.2615	100	0.932615	ENSG00000038002	aspartylglucosaminidase [Source:HGNC Symbol;Acc:318]	318	AGA
Contig4656|m.37157	cds.Contig4656|m.37157	285	C	T	3749.88	0/0	96,0	0/0	75,0	0/0	52,0	1/1	1,97	2	ENSP00000053468	2e-126	83.58	92.04	99.505	100	0.99505	ENSG00000048544	mitochondrial ribosomal protein S10 [Source:HGNC Symbol;Acc:14502]	14502	MRPS10
comp50538_c2_seq5|m.453975	cds.comp50538_c2_seq5|m.453975	291	C	T	3806.88	0/0	50,0	0/0	114,0	0/0	66,0	1/1	1110	2	ENSP00000465678	5e-117	90.18	95.54	99.5556	100	0.995556	ENSG00000108639	synaptogyrin 2 [Source:HGNC Symbol;Acc:11499]	11499	SYNGR2
comp46028_c1_seq1|m.268549	cds.comp46028_c1_seq1|m.268549	309	C	T	4803.88	0/0	46,0	0/0	480,0	0/0	449,0	1/1	0,133	2	ENSP00000376983	0	80.33	88.49	99.7904	100	0.997904	ENSG00000140961	oxidative stress induced growth inhibitor 1 [Source:HGNC Symbol;Acc:30093]	30093	OSGIN1
comp43617_c0_seq1|m.218833	cds.comp43617_c0_seq1|m.218833	324	C	T	3716.88	0/0	13,0	0/0	134,0	0/0	65,0	1/1	0,107	2	ENSP00000371184	2e-142	98.96	99.48	99.4845	100	0.994845	ENSG00000115756	hippocalcin-like 1 [Source:HGNC Symbol;Acc:5145]	5145	HPCAL1
comp49144_c1_seq1|m.379602	cds.comp49144_c1_seq1|m.379602	342	C	T	2022.88	0/0	66,0	0/0	93,0	0/0	66,0	1/1	0,55	2	ENSP00000279281	0	97.48	98.81	93.6646	96.4194	0.971429	ENSG00000149823	vacuolar protein sorting 51 homolog (S. cerevisiae) [Source:HGNC Symbol;Acc:1172]	1172	VPS51
Contig8065|m.74623	cds.Contig8065|m.74623	365	C	T	1533.88	0/0	199,0	0/0	109,0	0/0	94,0	1/1	0,43	2	ENSP00000428684	0	75.99	85.9	99.7783	100	0.997783	ENSG00000104611	SH2 domain containing 4A [Source:HGNC Symbol;Acc:26102]	26102	SH2D4A
comp44744_c0_seq7|m.235866	cds.comp44744_c0_seq7|m.235866	369	C	T	3463.88	0/0	37,0	0/0	82,0	0/0	70,0	1/1	0,103	2	ENSP00000349428	0	98.56	99.82	99.8208	100	0.998208	ENSG00000011304	polypyrimidine tract binding protein 1 [Source:HGNC Symbol;Acc:9583]	9583	PTBP1
comp47991_c0_seq1|m.328301	cds.comp47991_c0_seq1|m.328301	381	C	T	1148.88	0/0	24,0	0/0	37,0	0/0	27,0	1/1	0,34	2	ENSP00000299163	0	99.07	99.69	90.2235	92.5501	0.97486	ENSG00000166135	hypoxia inducible factor 1, alpha subunit inhibitor [Source:HGNC Symbol;Acc:17113]	17113	HIF1AN
Contig3492|m.25286	cds.Contig3492|m.25286	381	C	T	3104.88	0/0	90,0	0/0	115,0	0/0	174,0	1/1	0,83	2	ENSP00000376796	0	83.89	92.24	99.8538	100	0.998538	ENSG00000197142	acyl-CoA synthetase long-chain family member 5 [Source:HGNC Symbol;Acc:16526]	16526	ACSL5
comp47594_c0_seq1|m.315295	cds.comp47594_c0_seq1|m.315295	421	C	T	1500.88	0/0	12,0	0/0	48,0	0/0	36,0	1/1	1,48	2	ENSP00000217109	0	99.77	99.77	99.7685	100	0.997685	ENSG00000101138	cleavage stimulation factor, 3' pre-RNA, subunit 1, 50kDa [Source:HGNC Symbol;Acc:2483]	2483	CSTF1
comp38014_c0_seq1|m.169950	cds.comp38014_c0_seq1|m.169950	441	C	T	3630.88	0/0	44,0	0/0	128,0	0/0	126,0	1/1	0,106	2	ENSP00000312122	0	94.72	97.52	90.7042	100	0.907042	ENSG00000157020	SEC13 homolog (S. cerevisiae) [Source:HGNC Symbol;Acc:10697]	10697	SEC13
comp41723_c0_seq1|m.196204	cds.comp41723_c0_seq1|m.196204	441	C	T	2061.88	0/0	23,0	0/0	31,0	0/0	30,0	1/1	0,62	2	ENSP00000333490	2e-82	83.24	89.02	99.4253	100	0.994253	ENSG00000183463	ureidoimidazoline (2-oxo-4-hydroxy-4-carboxy-5-) decarboxylase [Source:HGNC Symbol;Acc:17785]	17785	URAD
comp42329_c0_seq1|m.202323	cds.comp42329_c0_seq1|m.202323	456	C	T	2383.88	0/0	42,0	0/0	98,0	0/0	60,0	1/1	0,67	2	ENSP00000330694	3e-150	73.54	82.47	91.5493	95.7237	0.956391	ENSG00000185115	necdin-like 2 [Source:HGNC Symbol;Acc:7677]	7677	NDNL2
comp42136_c1_seq1|m.200218	cds.comp42136_c1_seq1|m.200218	459	C	T	2298.88	0/0	33,0	0/0	58,0	0/0	51,0	1/1	1,63	2	ENSP00000386797	0	96.36	97.04	89.5918	99.7722	0.897964	ENSG00000136717	bridging integrator 1 [Source:HGNC Symbol;Acc:1052]	1052	BIN1
comp42523_c0_seq2|m.204723	cds.comp42523_c0_seq2|m.204723	465	C	T	1154.88	0/0	25,0	0/0	82,0	0/0	47,0	1/1	0,35	2	ENSP00000384568	2e-116	100	100	99.3711	100	0.993711	ENSG00000103275	ubiquitin-conjugating enzyme E2I [Source:HGNC Symbol;Acc:12485]	12485	UBE2I
comp44120_c0_seq1|m.226534	cds.comp44120_c0_seq1|m.226534	474	C	T	1437.88	0/0	26,0	0/0	53,0	0/0	32,0	1/1	1,43	2	ENSP00000432401	0	93.95	98.16	95	100	0.95	ENSG00000120253	nucleoporin 43kDa [Source:HGNC Symbol;Acc:21182]	21182	NUP43
comp41956_c0_seq1|m.198543	cds.comp41956_c0_seq1|m.198543	489	C	T	7025.88	0/0	158,0	0/0	259,0	0/0	208,0	1/1	0,206	2	ENSP00000248450	0	97.93	98.62	86.1386	100	0.861386	ENSG00000127837	angio-associated, migratory cell protein [Source:HGNC Symbol;Acc:18]	18	AAMP
comp44885_c0_seq2|m.238738	cds.comp44885_c0_seq2|m.238738	510	C	T	6268.88	0/0	118,0	0/0	224,0	0/0	307,0	1/1	0,171	2	ENSP00000327916	0	85.32	92.06	99.8276	100	0.998276	ENSG00000183549	acyl-CoA synthetase medium-chain family member 5 [Source:HGNC Symbol;Acc:26060]	26060	ACSM5
comp45310_c0_seq1|m.248269	cds.comp45310_c0_seq1|m.248269	513	C	T	3408.88	0/0	62,1	0/0	170,0	0/0	174,0	1/1	0,104	2	ENSP00000473290	0	96.3	97.81	99.8319	98.9983	1.00842	ENSG00000101158	negative elongation factor complex member C/D [Source:HGNC Symbol;Acc:15934]	15934	NELFCD
comp47166_c0_seq3|m.302781	cds.comp47166_c0_seq3|m.302781	525	C	T	4044.88	0/0	66,0	0/0	150,0	0/0	161,0	1/1	0,115	2	ENSP00000418397	0	95.06	98.35	98.6079	99.7653	0.988399	ENSG00000128928	isovaleryl-CoA dehydrogenase [Source:HGNC Symbol;Acc:6186]	6186	IVD
comp49458_c0_seq1|m.392329	cds.comp49458_c0_seq1|m.392329	528	C	T	3694.88	0/0	39,0	0/0	48,0	0/0	39,0	1/1	0,107	2	ENSP00000376024	0	93.12	96.31	93.2496	100	0.932496	ENSG00000130340	sorting nexin 9 [Source:HGNC Symbol;Acc:14973]	14973	SNX9
comp42498_c0_seq1|m.204450	cds.comp42498_c0_seq1|m.204450	534	C	T	10088.9	0/0	51,0	0/0	273,0	0/0	259,0	1/1	0,283	2	ENSP00000262812	0	95.92	98.3	95.1456	95.4545	0.996764	ENSG00000105669	coatomer protein complex, subunit epsilon [Source:HGNC Symbol;Acc:2234]	2234	COPE
comp41812_c0_seq2|m.197149	cds.comp41812_c0_seq2|m.197149	536	C	T	4337.88	0/0	35,0	0/0	97,0	0/0	116,0	1/1	0,122	2	ENSP00000323047	0	78.55	88.22	88.9785	98.8024	0.90057	ENSG00000148824	mitochondrial ribosome-associated GTPase 1 [Source:HGNC Symbol;Acc:32159]	32159	MTG1
comp49944_c0_seq8|m.417668	cds.comp49944_c0_seq8|m.417668	543	C	T	1375.89	0/0	29,0	0/0	13,0	0/0	31,0	1/1	0,43	2	ENSP00000251642	0	83.63	90.41	90.8847	100	0.908847	ENSG00000108771	DEXH (Asp-Glu-X-His) box polypeptide 58 [Source:HGNC Symbol;Acc:29517]	29517	DHX58
comp38014_c0_seq1|m.169950	cds.comp38014_c0_seq1|m.169950	549	C	T	3681.88	0/0	50,0	0/0	115,0	0/0	101,0	1/1	1,95	2	ENSP00000312122	0	94.72	97.52	90.7042	100	0.907042	ENSG00000157020	SEC13 homolog (S. cerevisiae) [Source:HGNC Symbol;Acc:10697]	10697	SEC13
comp51417_c0_seq2|m.510099	cds.comp51417_c0_seq2|m.510099	561	C	T	3497.88	0/0	24,0	0/0	67,0	0/0	34,0	1/1	1102	2	ENSP00000367637	0	86	91.42	99.7696	100	0.997696	ENSG00000124532	MRS2 magnesium transporter [Source:HGNC Symbol;Acc:13785]	13785	MRS2
comp50779_c1_seq1|m.463785	cds.comp50779_c1_seq1|m.463785	570	C	T	1348.88	0/0	21,0	0/0	48,0	0/0	41,0	1/1	0,36	2	ENSP00000264670	0	89.02	93.72	95.2446	91.395	1.04212	ENSG00000037474	NOP2/Sun RNA methyltransferase family, member 2 [Source:HGNC Symbol;Acc:25994]	25994	NSUN2
comp50237_c2_seq2|m.433593	cds.comp50237_c2_seq2|m.433593	582	C	T	2466.88	0/0	12,0	0/0	117,0	0/0	94,0	1/1	1,73	2	ENSP00000306670	1e-120	98.92	99.46	87.2642	87.6777	0.995283	ENSG00000168101	nudix (nucleoside diphosphate linked moiety X)-type motif 16-like 1 [Source:HGNC Symbol;Acc:28154]	28154	NUDT16L1
Contig2676|m.18303	cds.Contig2676|m.18303	600	C	T	5977.88	1/1	0,33	1/1	0,79	1/1	0,63	0/0	195,0	2	ENSP00000382840	0	99.48	99.66	87.4811	87.6133	0.998492	ENSG00000215301	DEAD (Asp-Glu-Ala-Asp) box helicase 3, X-linked [Source:HGNC Symbol;Acc:2745]	2745	DDX3X
comp43955_c0_seq2|m.224202	cds.comp43955_c0_seq2|m.224202	609	C	T	1993.88	1/1	0,16	1/1	0,16	1/1	0,24	0/0	99,1	2	ENSP00000424544	0	99.7	100	94.5559	94.8276	0.997135	ENSG00000104723	tumor suppressor candidate 3 [Source:HGNC Symbol;Acc:30242]	30242	TUSC3
comp50779_c1_seq1|m.463785	cds.comp50779_c1_seq1|m.463785	609	C	T	1311.88	0/0	16,0	0/0	55,0	0/0	33,0	1/1	0,41	2	ENSP00000264670	0	89.02	93.72	95.2446	91.395	1.04212	ENSG00000037474	NOP2/Sun RNA methyltransferase family, member 2 [Source:HGNC Symbol;Acc:25994]	25994	NSUN2
comp43157_c0_seq1|m.212754	cds.comp43157_c0_seq1|m.212754	615	C	T	7334.88	0/0	129,0	0/0	351,0	0/0	233,0	1/1	0,220	2	ENSP00000419370	3e-105	82.58	90.45	72.6531	75.641	0.960498	ENSG00000156928	mitochondrial assembly of ribosomal large subunit 1 [Source:HGNC Symbol;Acc:21721]	21721	MALSU1
comp45700_c0_seq1|m.258316	cds.comp45700_c0_seq1|m.258316	621	C	T	2125.88	0/0	22,0	0/0	62,0	0/0	43,0	1/1	0,62	2	ENSP00000269886	0	95.11	97.55	99.7283	100	0.997283	ENSG00000141985	SH3-domain GRB2-like 1 [Source:HGNC Symbol;Acc:10830]	10830	SH3GL1
comp43277_c1_seq7|m.214249	cds.comp43277_c1_seq7|m.214249	624	C	T	3327.88	0/0	71,0	0/0	111,0	0/0	89,0	1/1	0,97	2	ENSP00000355599	0	97.24	98.62	99.6564	100	0.996564	ENSG00000116918	translin-associated factor X [Source:HGNC Symbol;Acc:12380]	12380	TSNAX
comp46459_c0_seq1|m.282466	cds.comp46459_c0_seq1|m.282466	633	C	T	20912.9	0/0	122,0	0/0	821,0	0/0	859,0	1/1	0,597	2	ENSP00000275521	4e-169	83.28	87.03	86.9436	100	0.869436	ENSG00000146674	insulin-like growth factor binding protein 3 [Source:HGNC Symbol;Acc:5472]	5472	IGFBP3
comp44804_c0_seq1|m.236766	cds.comp44804_c0_seq1|m.236766	642	C	T	1657.88	0/0	25,0	0/0	47,0	0/0	60,0	1/1	0,47	2	ENSP00000325681	0	97	99.36	91.5686	96.888	0.945098	ENSG00000122674	CCZ1 vacuolar protein trafficking and biogenesis associated homolog (S. cerevisiae) [Source:HGNC Symbol;Acc:21691]	21691	CCZ1
comp39347_c0_seq1|m.177977	cds.comp39347_c0_seq1|m.177977	645	C	T	4359.88	0/0	78,0	0/0	132,0	0/0	104,0	1/1	0,125	2	ENSP00000320116	2e-145	85.85	91.51	86.2637	99.6865	0.86535	ENSG00000181396	2-oxoglutarate and iron-dependent oxygenase domain containing 3 [Source:HGNC Symbol;Acc:26174]	26174	OGFOD3
comp47585_c0_seq1|m.314923	cds.comp47585_c0_seq1|m.314923	652	C	T	2821.89	0/0	10,0	0/0	65,0	0/0	49,0	1/1	0,85	2	ENSP00000343763	9e-158	82.01	89.97	99.6466	100	0.996466	ENSG00000009765	iodotyrosine deiodinase [Source:HGNC Symbol;Acc:21071]	21071	IYD
comp46184_c0_seq1|m.276283	cds.comp46184_c0_seq1|m.276283	657	C	T	1480.88	0/0	19,0	0/0	30,0	0/0	27,0	1/1	0,39	2	ENSP00000231572	0	92.42	96.06	98.2143	100	0.982143	ENSG00000113643	arginyl-tRNA synthetase [Source:HGNC Symbol;Acc:9870]	9870	RARS
comp43010_c0_seq1|m.210589	cds.comp43010_c0_seq1|m.210589	676	C	T	8213.88	0/0	51,0	0/0	204,0	0/0	173,0	1/1	0,221	2	ENSP00000319664	0	96.59	97.83	87.2973	97.5831	0.894595	ENSG00000090273	nudC nuclear distribution protein [Source:HGNC Symbol;Acc:8045]	8045	NUDC
Contig6963|m.61658	cds.Contig6963|m.61658	678	C	T	3097.89	0/0	10,0	0/0	41,0	0/0	73,0	1/1	1,88	2	ENSP00000421625	0	78.57	86.71	93.4492	100	0.934492	ENSG00000087008	acyl-CoA oxidase 3, pristanoyl [Source:HGNC Symbol;Acc:121]	121	ACOX3
Contig4310|m.33699	cds.Contig4310|m.33699	711	C	T	3559.88	0/0	50,0	0/0	27,0	0/0	64,0	1/1	0,100	2	ENSP00000369795	1e-129	82.68	90.91	76.7442	100	0.767442	ENSG00000124588	NAD(P)H dehydrogenase, quinone 2 [Source:HGNC Symbol;Acc:7856]	7856	NQO2
comp44321_c0_seq1|m.229054	cds.comp44321_c0_seq1|m.229054	726	C	T	1666.88	0/0	25,0	0/0	37,0	0/0	20,0	1/1	0,46	2	ENSP00000361306	0	96.23	98.49	99.7494	100	0.997494	ENSG00000101844	autophagy related 4A, cysteine peptidase [Source:HGNC Symbol;Acc:16489]	16489	ATG4A
comp50662_c0_seq1|m.459857	cds.comp50662_c0_seq1|m.459857	732	C	T	1445.88	0/0	11,0	0/0	46,0	0/0	39,0	1/1	0,41	2	ENSP00000385362	0	92.62	97.02	96.5517	100	0.965517	ENSG00000160293	vav 2 guanine nucleotide exchange factor [Source:HGNC Symbol;Acc:12658]	12658	VAV2
comp44885_c0_seq2|m.238738	cds.comp44885_c0_seq2|m.238738	741	C	T	7116.88	0/0	137,0	0/0	307,0	0/0	338,0	1/1	1213	2	ENSP00000327916	0	85.32	92.06	99.8276	100	0.998276	ENSG00000183549	acyl-CoA synthetase medium-chain family member 5 [Source:HGNC Symbol;Acc:26060]	26060	ACSM5
comp47470_c0_seq1|m.310582	cds.comp47470_c0_seq1|m.310582	741	C	T	1149.89	0/0	11,0	0/0	36,0	0/0	15,0	1/1	0,32	2	ENSP00000265388	0	99.46	99.89	99.8918	100	0.998918	ENSG00000064419	transportin 3 [Source:HGNC Symbol;Acc:17103]	17103	TNPO3
Contig8170|m.75992	cds.Contig8170|m.75992	741	C	T	2044.88	0/0	45,0	0/0	50,0	0/0	45,0	1/1	0,54	2	ENSP00000353549	0	97.26	98.39	97.1743	100	0.971743	ENSG00000130177	cell division cycle 16 [Source:HGNC Symbol;Acc:1720]	1720	CDC16
comp45008_c0_seq2|m.241496	cds.comp45008_c0_seq2|m.241496	792	C	T	9693.88	0/0	532,0	0/0	551,0	0/0	639,1	1/1	1275	2	ENSP00000229266	0	91.88	97.21	96.0976	97.0443	0.990244	ENSG00000111666	choline phosphotransferase 1 [Source:HGNC Symbol;Acc:17852]	17852	CHPT1
comp48847_c0_seq3|m.368969	cds.comp48847_c0_seq3|m.368969	792	C	T	12239.9	0/0	259,0	0/0	217,0	0/0	297,0	1/1	0,354	2	ENSP00000279178	0	60.76	74.68	95.8333	100	0.958333	ENSG00000149742	solute carrier family 22 (organic anion transporter), member 9 [Source:HGNC Symbol;Acc:16261]	16261	SLC22A9
Contig9215|m.90697	cds.Contig9215|m.90697	813	C	T	2925.88	1/1	0,34	1/1	0,19	1/1	0,26	0/0	106,0	2	ENSP00000409242	0	94.57	96.86	99.8794	100	0.998794	ENSG00000119927	glycerol-3-phosphate acyltransferase, mitochondrial [Source:HGNC Symbol;Acc:24865]	24865	GPAM
Contig9215|m.90697	cds.Contig9215|m.90697	825	C	T	2789.88	1/1	0,35	1/1	0,16	1/1	0,23	0/0	92,0	2	ENSP00000409242	0	94.57	96.86	99.8794	100	0.998794	ENSG00000119927	glycerol-3-phosphate acyltransferase, mitochondrial [Source:HGNC Symbol;Acc:24865]	24865	GPAM
comp46459_c0_seq1|m.282466	cds.comp46459_c0_seq1|m.282466	834	C	T	22224.9	0/0	56,0	0/0	953,1	0/0	881,0	1/1	1634	2	ENSP00000275521	4e-169	83.28	87.03	86.9436	100	0.869436	ENSG00000146674	insulin-like growth factor binding protein 3 [Source:HGNC Symbol;Acc:5472]	5472	IGFBP3
comp51212_c0_seq2|m.491161	cds.comp51212_c0_seq2|m.491161	840	C	T	1402.88	0/0	16,0	0/0	27,0	0/0	24,0	1/1	0,41	2	ENSP00000313869	0	85.33	88.71	98.6607	100	0.986607	ENSG00000114745	golgi reassembly stacking protein 1, 65kDa [Source:HGNC Symbol;Acc:16769]	16769	GORASP1
comp47545_c0_seq1|m.313503	cds.comp47545_c0_seq1|m.313503	894	C	T	1834.88	0/0	16,0	0/0	38,0	0/0	81,0	1/1	0,48	2	ENSP00000310998	0	83.33	87.98	99.2293	100	0.992293	ENSG00000103174	N-acetylglucosamine-1-phosphodiester alpha-N-acetylglucosaminidase [Source:HGNC Symbol;Acc:17378]	17378	NAGPA
comp41812_c0_seq2|m.197149	cds.comp41812_c0_seq2|m.197149	913	C	T	5095.88	0/0	13,0	0/0	133,0	0/0	127,0	1/1	0,139	2	ENSP00000323047	0	78.55	88.22	88.9785	98.8024	0.90057	ENSG00000148824	mitochondrial ribosome-associated GTPase 1 [Source:HGNC Symbol;Acc:32159]	32159	MTG1
comp50284_c0_seq1|m.437281	cds.comp50284_c0_seq1|m.437281	918	C	T	1146.88	0/0	14,0	0/0	32,0	0/0	18,0	1/1	0,34	2	ENSP00000348472	0	92.08	94.84	99.8282	100	0.998282	ENSG00000168297	PX domain containing serine/threonine kinase [Source:HGNC Symbol;Acc:23326]	23326	PXK
comp42322_c0_seq1|m.202250	cds.comp42322_c0_seq1|m.202250	921	C	T	1192.88	0/0	17,0	0/0	60,0	0/0	39,0	1/1	0,32	2	ENSP00000309610	0	83.86	88.1	99.4624	100	0.994624	ENSG00000087995	methyltransferase like 2A [Source:HGNC Symbol;Acc:25755]	25755	METTL2A
comp51117_c0_seq2|m.483958	cds.comp51117_c0_seq2|m.483958	927	C	T	1592.88	0/0	13,0	0/0	34,0	0/0	28,0	1/1	0,47	2	ENSP00000325677	0	95.5	97.3	99.9	100	0.999	ENSG00000103549	ring finger protein 40, E3 ubiquitin protein ligase [Source:HGNC Symbol;Acc:16867]	16867	RNF40
comp45772_c0_seq1|m.260238	cds.comp45772_c0_seq1|m.260238	930	C	T	4246.88	0/0	68,0	0/0	130,0	0/0	160,0	1/1	0,119	2	ENSP00000313854	0	91.82	96.28	99.8145	100	0.998145	ENSG00000049656	CLPTM1-like [Source:HGNC Symbol;Acc:24308]	24308	CLPTM1L
comp48799_c0_seq1|m.366977	cds.comp48799_c0_seq1|m.366977	939	C	T	10672.9	0/0	124,0	0/0	506,1	0/0	27,0	1/1	0,300	2	ENSP00000362924	0	94.46	97.97	93.5525	94.6292	0.988622	ENSG00000148180	gelsolin [Source:HGNC Symbol;Acc:4620]	4620	GSN
comp46642_c0_seq1|m.288312	cds.comp46642_c0_seq1|m.288312	945	C	T	7866.88	0/0	11,0	0/0	240,0	0/0	130,0	1/1	0,201	2	ENSP00000354886	4e-167	84.74	88.31	90.9091	100	0.909091	ENSG00000140107	solute carrier family 25, member 47 [Source:HGNC Symbol;Acc:20115]	20115	SLC25A47
comp41956_c0_seq1|m.198543	cds.comp41956_c0_seq1|m.198543	963	C	T	5718.88	0/0	71,0	0/0	230,0	0/0	190,0	1/1	0,165	2	ENSP00000248450	0	97.93	98.62	86.1386	100	0.861386	ENSG00000127837	angio-associated, migratory cell protein [Source:HGNC Symbol;Acc:18]	18	AAMP
comp50284_c0_seq1|m.437281	cds.comp50284_c0_seq1|m.437281	1008	C	T	1148.88	0/0	14,0	0/0	31,0	0/0	24,0	1/1	0,34	2	ENSP00000348472	0	92.08	94.84	99.8282	100	0.998282	ENSG00000168297	PX domain containing serine/threonine kinase [Source:HGNC Symbol;Acc:23326]	23326	PXK
comp47465_c7_seq5|m.310519	cds.comp47465_c7_seq5|m.310519	1023	C	T	2546.88	0/0	16,0	0/0	29,1	0/0	28,0	1/1	1,75	2	ENSP00000464635	0	88.33	93.06	99.723	100	0.99723	ENSG00000196704	archaelysin family metallopeptidase 2 [Source:HGNC Symbol;Acc:28041]	28041	AMZ2
comp42144_c0_seq1|m.200268	cds.comp42144_c0_seq1|m.200268	1029	C	T	2507.88	0/0	48,0	0/0	52,0	0/0	36,0	1/1	1,71	2	ENSP00000338358	0	78.1	89.18	78.6307	100	0.786307	ENSG00000124570	serpin peptidase inhibitor, clade B (ovalbumin), member 6 [Source:HGNC Symbol;Acc:8950]	8950	SERPINB6
comp46860_c1_seq2|m.295094	cds.comp46860_c1_seq2|m.295094	1095	C	T	1530.88	0/0	14,0	0/0	38,0	0/0	36,0	1/1	0,47	2	ENSP00000421566	0	96.21	97.57	95.5072	98.9489	0.965217	ENSG00000108039	X-prolyl aminopeptidase (aminopeptidase P) 1, soluble [Source:HGNC Symbol;Acc:12822]	12822	XPNPEP1
comp47567_c0_seq1|m.314275	cds.comp47567_c0_seq1|m.314275	1107	C	T	1841.88	0/0	25,0	0/0	55,0	0/0	54,0	1/1	0,49	2	ENSP00000320658	0	87.87	93.1	99.1701	100	0.991701	ENSG00000139131	tyrosyl-tRNA synthetase 2, mitochondrial [Source:HGNC Symbol;Acc:24249]	24249	YARS2
Contig7317|m.65587	cds.Contig7317|m.65587	1110	C	T	30942.9	0/0	124,0	0/0	797,0	0/0	591,0	1/1	0,859	2	ENSP00000376793	2e-172	63.09	76.31	95.2381	94.7991	1.00463	ENSG00000196136	serpin peptidase inhibitor, clade A (alpha-1 antiproteinase, antitrypsin), member 3 [Source:HGNC Symbol;Acc:16]	16	SERPINA3
comp46445_c0_seq5|m.282197	cds.comp46445_c0_seq5|m.282197	1119	C	T	1710.88	0/0	21,0	0/0	22,0	0/0	35,0	1/1	0,50	2	ENSP00000367950	0	67.77	74.11	96.3012	86.385	1.11479	ENSG00000164403	shroom family member 1 [Source:HGNC Symbol;Acc:24084]	24084	SHROOM1
Contig7317|m.65587	cds.Contig7317|m.65587	1122	C	T	32503.9	0/0	130,0	0/0	801,1	0/0	593,0	1/1	1889	2	ENSP00000376793	2e-172	63.09	76.31	95.2381	94.7991	1.00463	ENSG00000196136	serpin peptidase inhibitor, clade A (alpha-1 antiproteinase, antitrypsin), member 3 [Source:HGNC Symbol;Acc:16]	16	SERPINA3
comp46860_c1_seq2|m.295094	cds.comp46860_c1_seq2|m.295094	1125	C	T	1569.88	0/0	13,0	0/0	37,0	0/0	33,0	1/1	0,46	2	ENSP00000421566	0	96.21	97.57	95.5072	98.9489	0.965217	ENSG00000108039	X-prolyl aminopeptidase (aminopeptidase P) 1, soluble [Source:HGNC Symbol;Acc:12822]	12822	XPNPEP1
comp47545_c0_seq1|m.313503	cds.comp47545_c0_seq1|m.313503	1128	C	T	1492.88	0/0	13,0	0/0	53,0	0/0	59,0	1/1	0,44	2	ENSP00000310998	0	83.33	87.98	99.2293	100	0.992293	ENSG00000103174	N-acetylglucosamine-1-phosphodiester alpha-N-acetylglucosaminidase [Source:HGNC Symbol;Acc:17378]	17378	NAGPA
comp42190_c0_seq1|m.200878	cds.comp42190_c0_seq1|m.200878	1179	C	T	2458.88	0/0	26,0	0/0	95,0	0/0	68,0	1/1	0,70	2	ENSP00000472265	0	95.1	96.74	88.6364	91.2766	0.971074	ENSG00000269668	ATPase, H+ transporting, lysosomal accessory protein 1 [Source:HGNC Symbol;Acc:868]	868	ATP6AP1
comp46837_c0_seq1|m.294408	cds.comp46837_c0_seq1|m.294408	1194	C	T	2872.88	0/0	67,0	0/0	102,0	0/0	115,0	1/1	0,80	2	ENSP00000227524	0	100	100	99.802	100	0.99802	ENSG00000110107	pre-mRNA processing factor 19 [Source:HGNC Symbol;Acc:17896]	17896	PRPF19
comp45453_c1_seq1|m.251302	cds.comp45453_c1_seq1|m.251302	1218	C	T	2278.88	0/0	45,0	0/0	69,0	0/0	70,0	1/1	0,61	2	ENSP00000467521	0	93.55	96.45	98.4127	70.3746	1.39841	ENSG00000105063	protein phosphatase 6, regulatory subunit 1 [Source:HGNC Symbol;Acc:29195]	29195	PPP6R1
comp47166_c0_seq3|m.302781	cds.comp47166_c0_seq3|m.302781	1221	C	T	3137.88	0/0	53,0	0/0	130,0	0/0	128,0	1/1	0,89	2	ENSP00000418397	0	95.06	98.35	98.6079	99.7653	0.988399	ENSG00000128928	isovaleryl-CoA dehydrogenase [Source:HGNC Symbol;Acc:6186]	6186	IVD
comp45310_c0_seq1|m.248269	cds.comp45310_c0_seq1|m.248269	1275	C	T	3822.88	0/0	60,0	0/0	205,0	0/0	230,0	1/1	0,101	2	ENSP00000473290	0	96.3	97.81	99.8319	98.9983	1.00842	ENSG00000101158	negative elongation factor complex member C/D [Source:HGNC Symbol;Acc:15934]	15934	NELFCD
comp51235_c1_seq5|m.492140	cds.comp51235_c1_seq5|m.492140	1290	C	T	2200.88	0/0	28,0	0/0	66,0	0/0	67,0	1/1	1,67	2	ENSP00000379865	0	91.22	96.4	91.9255	95.0749	0.966874	ENSG00000147576	alcohol dehydrogenase, iron containing, 1 [Source:HGNC Symbol;Acc:16354]	16354	ADHFE1
Contig6197|m.52337	cds.Contig6197|m.52337	1347	C	T	1126.88	0/0	22,0	0/0	50,0	0/0	27,0	1/1	0,31	2	ENSP00000358988	0	81.04	88.66	97.4453	97.6407	0.997999	ENSG00000121940	chloride channel CLIC-like 1 [Source:HGNC Symbol;Acc:29675]	29675	CLCC1
comp51077_c2_seq1|m.481605	cds.comp51077_c2_seq1|m.481605	1452	C	T	1216.88	0/0	23,0	0/0	39,0	0/0	30,0	1/1	0,36	2	ENSP00000266481	0	98.86	99.28	96.6805	100	0.966805	ENSG00000087470	dynamin 1-like [Source:HGNC Symbol;Acc:2973]	2973	DNM1L
comp43320_c0_seq1|m.214854	cds.comp43320_c0_seq1|m.214854	1479	C	T	2529.88	0/0	166,0	0/0	101,0	0/0	64,0	1/1	1,75	2	ENSP00000254719	0	90.26	95.62	94.7692	100	0.947692	ENSG00000132383	replication protein A1, 70kDa [Source:HGNC Symbol;Acc:10289]	10289	RPA1
comp43320_c0_seq1|m.214854	cds.comp43320_c0_seq1|m.214854	1500	C	T	2505.88	0/0	160,0	0/0	104,0	0/0	72,0	1/1	1,74	2	ENSP00000254719	0	90.26	95.62	94.7692	100	0.947692	ENSG00000132383	replication protein A1, 70kDa [Source:HGNC Symbol;Acc:10289]	10289	RPA1
comp48799_c0_seq1|m.366977	cds.comp48799_c0_seq1|m.366977	1561	C	T	9372.88	0/0	89,0	0/0	407,0	0/0	23,0	1/1	0,255	2	ENSP00000362924	0	94.46	97.97	93.5525	94.6292	0.988622	ENSG00000148180	gelsolin [Source:HGNC Symbol;Acc:4620]	4620	GSN
comp48453_c0_seq3|m.349770	cds.comp48453_c0_seq3|m.349770	1683	C	T	1440.88	0/0	16,0	0/0	54,0	0/0	53,0	1/1	0,41	2	ENSP00000475943	0	95.11	97.2	97.281	100	0.97281	ENSG00000178814	5-oxoprolinase (ATP-hydrolysing) [Source:HGNC Symbol;Acc:8149]	8149	OPLAH
comp46315_c0_seq2|m.279533	cds.comp46315_c0_seq2|m.279533	1719	C	T	1128.88	0/0	19,0	0/0	34,0	0/0	37,0	1/1	0,36	2	ENSP00000219473	0	83.5	87.82	98.4981	98.6216	0.998748	ENSG00000103194	ubiquitin specific peptidase 10 [Source:HGNC Symbol;Acc:12608]	12608	USP10
Contig3328|m.23889	cds.Contig3328|m.23889	1727	C	T	1640.89	0/0	11,0	0/0	29,1	0/0	27,0	1/1	1,45	2	ENSP00000361486	0	96.45	97.87	99.8578	100	0.998578	ENSG00000100982	PDX1 C-terminal inhibiting factor 1 [Source:HGNC Symbol;Acc:16200]	16200	PCIF1
Contig3328|m.23889	cds.Contig3328|m.23889	1735	C	T	1746.88	0/0	11,0	0/0	30,0	0/0	29,0	1/1	1,48	2	ENSP00000361486	0	96.45	97.87	99.8578	100	0.998578	ENSG00000100982	PDX1 C-terminal inhibiting factor 1 [Source:HGNC Symbol;Acc:16200]	16200	PCIF1
comp49856_c0_seq2|m.413332	cds.comp49856_c0_seq2|m.413332	1752	C	T	1247.89	0/0	10,0	0/0	24,0	0/0	29,0	1/1	0,34	2	ENSP00000310686	0	85.67	91.06	98.3416	99.1639	0.991708	ENSG00000174989	F-box and WD repeat domain containing 8 [Source:HGNC Symbol;Acc:13597]	13597	FBXW8
comp49465_c0_seq1|m.392416	cds.comp49465_c0_seq1|m.392416	1777	C	T	1479.89	1/1	0,13	1/1	0,11	1/1	0,17	0/0	46,1	2	ENSP00000419001	0	64.75	77.48	99.2674	99.1453	1.00123	ENSG00000138496	poly (ADP-ribose) polymerase family, member 9 [Source:HGNC Symbol;Acc:24118]	24118	PARP9
Contig7452|m.67040	cds.Contig7452|m.67040	1860	C	T	1026.88	0/0	24,0	0/0	73,0	0/0	44,0	1/1	0,33	2	ENSP00000411657	0	92.93	95.69	93.0113	96.3519	0.965329	ENSG00000186642	phosphodiesterase 2A, cGMP-stimulated [Source:HGNC Symbol;Acc:8777]	8777	PDE2A
comp47470_c0_seq1|m.310582	cds.comp47470_c0_seq1|m.310582	1902	C	T	1317.88	0/0	14,0	0/0	35,0	0/0	14,0	1/1	0,47	2	ENSP00000265388	0	99.46	99.89	99.8918	100	0.998918	ENSG00000064419	transportin 3 [Source:HGNC Symbol;Acc:17103]	17103	TNPO3
comp48168_c0_seq1|m.335094	cds.comp48168_c0_seq1|m.335094	1956	C	T	2069.88	0/0	13,0	0/0	42,0	0/0	52,0	1/1	0,62	2	ENSP00000381528	0	78.83	85.84	91.8809	99.4294	0.924082	ENSG00000145217	solute carrier family 26 (anion exchanger), member 1 [Source:HGNC Symbol;Acc:10993]	10993	SLC26A1
comp49025_c1_seq2|m.374328	cds.comp49025_c1_seq2|m.374328	2043	C	T	3213.87	0/0	68,0	0/0	52,0	0/0	74,0	1/1	0,86	2	ENSP00000327694	0	96.59	97.87	96.0082	99.7872	0.962129	ENSG00000183020	adaptor-related protein complex 2, alpha 2 subunit [Source:HGNC Symbol;Acc:562]	562	AP2A2
comp49134_c0_seq1|m.379186	cds.comp49134_c0_seq1|m.379186	2061	C	T	1196.88	0/0	22,0	0/0	37,0	0/0	31,0	1/1	0,37	2	ENSP00000339353	0	96.12	97.78	98.4247	100	0.984247	ENSG00000071894	cleavage and polyadenylation specific factor 1, 160kDa [Source:HGNC Symbol;Acc:2324]	2324	CPSF1
comp51208_c0_seq4|m.490738	cds.comp51208_c0_seq4|m.490738	2169	C	T	1132.88	0/0	37,0	0/0	182,0	0/0	96,0	1/1	0,37	2	ENSP00000437465	0	92.03	95.86	97.4105	99.8436	0.975631	ENSG00000005471	ATP-binding cassette, sub-family B (MDR/TAP), member 4 [Source:HGNC Symbol;Acc:45]	45	ABCB4
comp44439_c0_seq4|m.230882	cds.comp44439_c0_seq4|m.230882	2250	C	T	1169.88	0/0	26,0	0/0	70,0	0/0	39,0	1/1	0,34	2	ENSP00000267064	0	98.94	99.37	85.1619	78.0066	1.09173	ENSG00000139613	SWI/SNF related, matrix associated, actin dependent regulator of chromatin, subfamily c, member 2 [Source:HGNC Symbol;Acc:11105]	11105	SMARCC2
Contig7452|m.67040	cds.Contig7452|m.67040	2301	C	T	1957.88	0/0	34,0	0/0	132,0	0/0	83,0	1/1	0,56	2	ENSP00000411657	0	92.93	95.69	93.0113	96.3519	0.965329	ENSG00000186642	phosphodiesterase 2A, cGMP-stimulated [Source:HGNC Symbol;Acc:8777]	8777	PDE2A
comp47970_c0_seq1|m.327775	cds.comp47970_c0_seq1|m.327775	2307	C	T	2104.88	1/1	0,22	1/1	0,26	1/1	0,13	0/0	65,0	2	ENSP00000332124	0	89.56	94.44	99.9313	100	0.999313	ENSG00000183748	cDNA FLJ56855, highly similar to Macrophage mannose receptor 1 [Source:UniProtKB/TrEMBL;Acc:B4DLK9]	X	X
comp49797_c0_seq3|m.411827	cds.comp49797_c0_seq3|m.411827	2424	C	T	1084.88	0/0	29,0	0/0	57,0	0/0	50,0	1/1	0,33	2	ENSP00000416534	0	99.03	99.35	89.7386	89.7287	1.00011	ENSG00000145833	DEAD (Asp-Glu-Ala-Asp) box polypeptide 46 [Source:HGNC Symbol;Acc:18681]	18681	DDX46
comp51389_c1_seq1|m.508183	cds.comp51389_c1_seq1|m.508183	2474	C	T	1140.88	0/0	29,0	0/0	50,0	0/0	41,0	1/1	0,33	2	ENSP00000308339	0	69.89	76.83	99.9045	100	0.999045	ENSG00000120341	SEC16 homolog B (S. cerevisiae) [Source:HGNC Symbol;Acc:30301]	30301	SEC16B
comp51403_c0_seq2|m.508947	cds.comp51403_c0_seq2|m.508947	2565	C	T	3173.88	0/0	53,0	0/0	55,0	0/0	62,0	1/1	0,94	2	ENSP00000281282	0	87.49	92.25	99.9231	100	0.999231	ENSG00000128849	cingulin-like 1 [Source:HGNC Symbol;Acc:25931]	25931	CGNL1
comp50056_c0_seq1|m.423793	cds.comp50056_c0_seq1|m.423793	2679	C	T	1767.88	0/0	15,0	0/0	42,0	0/0	33,0	1/1	1,51	2	ENSP00000263243	0	96.66	98.23	97.3604	98.0553	0.992914	ENSG00000100403	zinc finger CCCH-type containing 7B [Source:HGNC Symbol;Acc:30869]	30869	ZC3H7B
comp49781_c0_seq60|m.410121	cds.comp49781_c0_seq60|m.410121	2703	C	T	2102.88	0/0	14,0	0/0	65,0	0/0	42,0	1/1	1,67	2	ENSP00000328287	0	94.8	97.4	89.781	93.6073	0.959124	ENSG00000164068	ring finger protein 123 [Source:HGNC Symbol;Acc:21148]	21148	RNF123
Contig6765|m.59244	cds.Contig6765|m.59244	2889	C	T	2781.88	0/0	36,0	0/0	100,0	0/0	134,0	1/1	0,79	2	ENSP00000363891	0	63.88	70.75	99.6216	99.8213	0.997999	ENSG00000157637	solute carrier family 38, member 10 [Source:HGNC Symbol;Acc:28237]	28237	SLC38A10
comp47553_c0_seq1|m.313611	cds.comp47553_c0_seq1|m.313611	3044	C	T	2354.88	0/0	21,0	0/0	54,0	0/0	53,0	1/1	0,69	2	ENSP00000349291	0	91.25	94.03	98.5882	100	0.985882	ENSG00000197226	TBC1 domain family, member 9B (with GRAM domain) [Source:HGNC Symbol;Acc:29097]	29097	TBC1D9B
comp50333_c1_seq1|m.441725	cds.comp50333_c1_seq1|m.441725	3165	C	T	1607.88	0/0	25,0	0/0	55,0	0/0	32,0	1/1	0,52	2	ENSP00000368856	0	90.9	94.47	99.9108	100	0.999108	ENSG00000086102	nuclear transcription factor, X-box binding 1 [Source:HGNC Symbol;Acc:7803]	7803	NFX1
comp47553_c0_seq1|m.313611	cds.comp47553_c0_seq1|m.313611	3615	C	T	1935.88	0/0	15,0	0/0	49,0	0/0	53,0	1/1	0,59	2	ENSP00000349291	0	91.25	94.03	98.5882	100	0.985882	ENSG00000197226	TBC1 domain family, member 9B (with GRAM domain) [Source:HGNC Symbol;Acc:29097]	29097	TBC1D9B
comp47970_c0_seq1|m.327775	cds.comp47970_c0_seq1|m.327775	4160	C	T	3798.88	0/0	47,0	0/0	49,0	0/0	52,0	1/1	0,115	2	ENSP00000332124	0	89.56	94.44	99.9313	100	0.999313	ENSG00000183748	cDNA FLJ56855, highly similar to Macrophage mannose receptor 1 [Source:UniProtKB/TrEMBL;Acc:B4DLK9]	X	X
Contig8847|m.85372	cds.Contig8847|m.85372	4413	C	T	1240.88	0/0	68,0	0/0	43,0	0/0	40,0	1/1	0,36	2	ENSP00000216181	0	96.84	98.52	99.9328	75.8673	1.3172	ENSG00000100345	myosin, heavy chain 9, non-muscle [Source:HGNC Symbol;Acc:7579]	7579	MYH9
comp34122_c0_seq1|m.151956	cds.comp34122_c0_seq1|m.151956	55	C	T	8465.88	0/0	159,0	0/0	200,0	0/0	84,0	1/1	0,277	3	ENSP00000259037	1e-113	82.54	89.42	99.4737	100	0.994737	ENSG00000136521	NADH dehydrogenase (ubiquinone) 1 beta subcomplex, 5, 16kDa [Source:HGNC Symbol;Acc:7700]	7700	NDUFB5
comp45773_c0_seq3|m.260272	cds.comp45773_c0_seq3|m.260272	63	C	T	3626.88	0/0	28,0	0/0	52,0	0/0	57,0	1/1	0,107	3	ENSP00000453888	3e-119	91.83	94.71	99.5192	100	0.995192	ENSG00000086666	zinc finger, AN1-type domain 6 [Source:HGNC Symbol;Acc:30164]	30164	ZFAND6
comp45773_c0_seq3|m.260272	cds.comp45773_c0_seq3|m.260272	81	C	T	3697.88	0/0	22,0	0/0	67,0	0/0	65,0	1/1	1113	3	ENSP00000453888	3e-119	91.83	94.71	99.5192	100	0.995192	ENSG00000086666	zinc finger, AN1-type domain 6 [Source:HGNC Symbol;Acc:30164]	30164	ZFAND6
comp45095_c0_seq2|m.243873	cds.comp45095_c0_seq2|m.243873	120	C	T	1310.88	0/0	54,0	0/0	216,0	0/0	191,0	1/1	0,42	3	ENSP00000367081	0	88.28	93.51	99.7912	100	0.997912	ENSG00000112337	solute carrier family 17, member 2 [Source:HGNC Symbol;Acc:10930]	10930	SLC17A2
Contig768|m.3389	cds.Contig768|m.3389	225	C	T	9354.88	0/0	59,0	0/0	239,0	0/0	184,0	1/1	0,292	3	ENSP00000294360	2e-88	94.62	96.92	99.2366	81.25	1.22137	ENSG00000162384	chromosome 1 open reading frame 123 [Source:HGNC Symbol;Acc:26059]	26059	C1orf123
Contig768|m.3389	cds.Contig768|m.3389	234	C	T	9594.88	0/0	89,0	0/0	267,0	0/0	196,1	1/1	0,289	3	ENSP00000294360	2e-88	94.62	96.92	99.2366	81.25	1.22137	ENSG00000162384	chromosome 1 open reading frame 123 [Source:HGNC Symbol;Acc:26059]	26059	C1orf123
comp41634_c0_seq2|m.195502	cds.comp41634_c0_seq2|m.195502	267	C	T	37560.9	0/0	502,0	0/0	1000,0	0/0	1000,0	1/1	1999	3	ENSP00000304229	8e-84	95.24	97.62	70.7865	100	0.707865	ENSG00000169567	histidine triad nucleotide binding protein 1 [Source:HGNC Symbol;Acc:4912]	4912	HINT1
comp48384_c1_seq3|m.348388	cds.comp48384_c1_seq3|m.348388	324	C	T	4679.88	0/0	15,0	0/0	77,0	0/0	38,0	1/1	0,132	3	ENSP00000343990	0	82.94	88.79	93.4498	96.8326	0.965066	ENSG00000106785	tripartite motif containing 14 [Source:HGNC Symbol;Acc:16283]	16283	TRIM14
comp41634_c0_seq2|m.195502	cds.comp41634_c0_seq2|m.195502	345	C	T	37876.9	0/0	442,0	0/0	1000,0	0/0	1000,0	1/1	0,999	3	ENSP00000304229	8e-84	95.24	97.62	70.7865	100	0.707865	ENSG00000169567	histidine triad nucleotide binding protein 1 [Source:HGNC Symbol;Acc:4912]	4912	HINT1
comp44188_c0_seq1|m.227344	cds.comp44188_c0_seq1|m.227344	396	C	T	2055.88	0/0	24,0	0/0	57,0	0/0	39,0	1/1	0,57	3	ENSP00000310723	0	99.44	99.86	86.8453	86.9512	0.998782	ENSG00000174243	DEAD (Asp-Glu-Ala-Asp) box polypeptide 23 [Source:HGNC Symbol;Acc:17347]	17347	DDX23
Contig4669|m.37271	cds.Contig4669|m.37271	468	C	T	7464.88	0/0	67,0	0/0	186,0	0/0	158,1	1/1	0,201	3	ENSP00000262056	0	94.9	97.72	90.8946	93.126	0.976038	ENSG00000063046	eukaryotic translation initiation factor 4B [Source:HGNC Symbol;Acc:3285]	3285	EIF4B
Contig4669|m.37271	cds.Contig4669|m.37271	486	C	T	7133.88	0/0	75,0	0/0	194,0	0/0	159,0	1/1	1206	3	ENSP00000262056	0	94.9	97.72	90.8946	93.126	0.976038	ENSG00000063046	eukaryotic translation initiation factor 4B [Source:HGNC Symbol;Acc:3285]	3285	EIF4B
comp50497_c5_seq2|m.452073	cds.comp50497_c5_seq2|m.452073	489	C	T	3173.88	0/0	34,0	0/0	57,0	0/0	87,0	1/1	0,89	3	ENSP00000284437	3e-86	53.26	64.26	91.6399	92.0382	0.995672	ENSG00000154274	chromosome 4 open reading frame 19 [Source:HGNC Symbol;Acc:25618]	25618	C4orf19
comp47207_c0_seq1|m.304210	cds.comp47207_c0_seq1|m.304210	552	C	T	2018.88	0/0	12,0	0/0	41,0	0/0	23,0	1/1	0,59	3	ENSP00000461280	0	94.28	96.61	99.7881	100	0.997881	ENSG00000262277	DIX domain containing 1 [Source:HGNC Symbol;Acc:23695]	23695	DIXDC1
comp46067_c0_seq2|m.269039	cds.comp46067_c0_seq2|m.269039	561	C	T	6764.88	0/0	173,0	0/0	183,0	0/0	252,0	1/1	0,202	3	ENSP00000318165	0	88.17	93.26	99.8505	100	0.998505	ENSG00000135506	osteosarcoma amplified 9, endoplasmic reticulum lectin [Source:HGNC Symbol;Acc:16994]	16994	OS9
comp41290_c0_seq2|m.192358	cds.comp41290_c0_seq2|m.192358	582	C	T	23700.9	0/0	96,0	0/0	545,1	0/0	381,0	1/1	0,749	3	ENSP00000356652	6e-148	94.35	96.52	99.5652	100	0.995652	ENSG00000116161	calcyclin binding protein [Source:HGNC Symbol;Acc:30423]	30423	CACYBP
comp48070_c0_seq1|m.332473	cds.comp48070_c0_seq1|m.332473	585	C	T	2863.88	0/0	44,0	0/0	89,0	0/0	82,0	1/1	1,81	3	ENSP00000278412	0	99.52	100	87.3239	87.4471	0.998592	ENSG00000149136	structure specific recognition protein 1 [Source:HGNC Symbol;Acc:11327]	11327	SSRP1
comp48853_c0_seq1|m.369023	cds.comp48853_c0_seq1|m.369023	615	C	T	4133.88	0/0	106,0	0/0	186,0	0/0	190,0	1/1	1117	3	ENSP00000261195	0	93.31	96.44	99.858	100	0.99858	ENSG00000111713	glycogen synthase 2 (liver) [Source:HGNC Symbol;Acc:4707]	4707	GYS2
comp46162_c0_seq1|m.270622	cds.comp46162_c0_seq1|m.270622	621	C	T	9581.88	1/1	0,82	1/1	0,147	1/1	0,92	0/0	292,0	3	ENSP00000295688	0	98.53	99.45	99.8168	100	0.998168	ENSG00000163468	chaperonin containing TCP1, subunit 3 (gamma) [Source:HGNC Symbol;Acc:1616]	1616	CCT3
comp45774_c0_seq23|m.260433	cds.comp45774_c0_seq23|m.260433	642	C	T	3605.88	1/1	0,25	1/1	0,50	1/1	0,35	0/0	64,0	3	ENSP00000351132	0	99.13	100	98.0142	100	0.980142	ENSG00000126858	ras homolog family member T1 [Source:HGNC Symbol;Acc:21168]	21168	RHOT1
comp45774_c0_seq23|m.260433	cds.comp45774_c0_seq23|m.260433	645	C	T	3413.88	1/1	0,25	1/1	0,50	1/1	0,33	0/0	54,0	3	ENSP00000351132	0	99.13	100	98.0142	100	0.980142	ENSG00000126858	ras homolog family member T1 [Source:HGNC Symbol;Acc:21168]	21168	RHOT1
Contig1664|m.9749	cds.Contig1664|m.9749	687	C	T	2341.88	0/0	48,0	0/0	150,0	0/0	119,0	1/1	0,72	3	ENSP00000347251	0	97.8	99	95.6107	95.0664	1.00573	ENSG00000169727	G protein pathway suppressor 1 [Source:HGNC Symbol;Acc:4549]	4549	GPS1
comp48853_c0_seq1|m.369023	cds.comp48853_c0_seq1|m.369023	717	C	T	3090.88	0/0	66,0	0/0	115,0	0/0	124,0	1/1	1,89	3	ENSP00000261195	0	93.31	96.44	99.858	100	0.99858	ENSG00000111713	glycogen synthase 2 (liver) [Source:HGNC Symbol;Acc:4707]	4707	GYS2
comp43913_c0_seq2|m.223695	cds.comp43913_c0_seq2|m.223695	750	C	T	1316.88	0/0	33,0	0/0	54,0	0/0	79,0	1/1	0,39	3	ENSP00000411701	0	86.64	92.17	96.868	100	0.96868	ENSG00000136279	drebrin-like [Source:HGNC Symbol;Acc:2696]	2696	DBNL
comp47173_c0_seq1|m.302955	cds.comp47173_c0_seq1|m.302955	750	C	T	2314.88	0/0	35,0	0/0	83,0	0/0	118,0	1/1	0,64	3	ENSP00000439651	0	96.53	97.79	92.6901	93.787	0.988304	ENSG00000119408	NIMA-related kinase 6 [Source:HGNC Symbol;Acc:7749]	7749	NEK6
comp42426_c0_seq1|m.203363	cds.comp42426_c0_seq1|m.203363	774	C	T	5222.88	0/0	57,0	0/0	269,0	0/0	148,0	1/1	0,147	3	ENSP00000406162	0	98.92	99.46	99.7312	100	0.997312	ENSG00000126457	protein arginine methyltransferase 1 [Source:HGNC Symbol;Acc:5187]	5187	PRMT1
comp43333_c0_seq1|m.215146	cds.comp43333_c0_seq1|m.215146	789	C	T	15987.9	0/0	85,0	0/0	241,0	0/0	250,0	1/1	0,422	3	ENSP00000264990	0	82.59	91.29	96.7782	100	0.967782	ENSG00000240303	acyl-CoA dehydrogenase family, member 11 [Source:HGNC Symbol;Acc:30211]	30211	ACAD11
comp46223_c0_seq2|m.277052	cds.comp46223_c0_seq2|m.277052	789	C	T	986.88	0/0	35,0	0/0	130,0	0/0	171,0	1/1	0,33	3	ENSP00000357229	0	87.16	93.35	91.4046	95.186	0.960274	ENSG00000132677	Rh family, B glycoprotein (gene/pseudogene) [Source:HGNC Symbol;Acc:14572]	14572	RHBG
comp38991_c0_seq1|m.175546	cds.comp38991_c0_seq1|m.175546	804	C	T	12306.9	0/0	189,0	0/0	374,0	0/0	422,0	1/1	0,375	3	ENSP00000404030	0	74.95	80.87	97.3251	97.6744	0.996424	ENSG00000115718	protein C (inactivator of coagulation factors Va and VIIIa) [Source:HGNC Symbol;Acc:9451]	9451	PROC
comp46223_c0_seq2|m.277052	cds.comp46223_c0_seq2|m.277052	807	C	T	1232.88	0/0	48,0	0/0	127,0	0/0	182,0	1/1	0,36	3	ENSP00000357229	0	87.16	93.35	91.4046	95.186	0.960274	ENSG00000132677	Rh family, B glycoprotein (gene/pseudogene) [Source:HGNC Symbol;Acc:14572]	14572	RHBG
comp51063_c5_seq1|m.478252	cds.comp51063_c5_seq1|m.478252	832	C	T	2836.88	0/0	45,0	0/0	80,0	0/0	90,0	1/1	1,83	3	ENSP00000266014	0	91.72	94.67	90.8356	91.1051	0.997041	ENSG00000016864	glycosyltransferase 8 domain containing 1 [Source:HGNC Symbol;Acc:24870]	24870	GLT8D1
comp47144_c2_seq3|m.302058	cds.comp47144_c2_seq3|m.302058	906	C	T	3053.88	0/0	13,0	0/0	115,0	0/0	161,0	1/1	0,87	3	ENSP00000329093	0	95.11	97.35	92.467	100	0.92467	ENSG00000139287	tryptophan hydroxylase 2 [Source:HGNC Symbol;Acc:20692]	20692	TPH2
comp42722_c0_seq1|m.207067	cds.comp42722_c0_seq1|m.207067	918	C	T	2166.88	0/0	60,0	0/0	166,0	0/0	149,0	1/1	0,62	3	ENSP00000471199	0	94.89	98.3	95.1351	95.3804	0.997428	ENSG00000269168	biglycan [Source:HGNC Symbol;Acc:1044]	1044	BGN
comp48228_c5_seq1|m.338154	cds.comp48228_c5_seq1|m.338154	918	C	T	3399.88	0/0	49,0	0/0	68,0	0/0	53,0	1/1	0,107	3	ENSP00000349124	0	88.97	93.05	94.7489	100	0.947489	ENSG00000163605	protein phosphatase 4, regulatory subunit 2 [Source:HGNC Symbol;Acc:18296]	18296	PPP4R2
comp44635_c0_seq1|m.234416	cds.comp44635_c0_seq1|m.234416	978	C	T	2572.88	0/0	15,0	0/0	86,0	0/0	69,0	1/1	0,71	3	ENSP00000367872	0	100	100	99.7067	100	0.997067	ENSG00000078369	guanine nucleotide binding protein (G protein), beta polypeptide 1 [Source:HGNC Symbol;Acc:4396]	4396	GNB1
comp50708_c0_seq2|m.461290	cds.comp50708_c0_seq2|m.461290	993	C	T	1699.88	0/0	17,0	0/0	32,0	0/0	33,0	1/1	0,54	3	ENSP00000261326	0	75.9	83.22	98.6333	100	0.986333	ENSG00000075643	molybdenum cofactor sulfurase [Source:HGNC Symbol;Acc:18234]	18234	MOCOS
comp47663_c1_seq3|m.317604	cds.comp47663_c1_seq3|m.317604	996	C	T	3273.88	0/0	88,0	0/0	20,0	0/0	16,0	1/1	0,94	3	ENSP00000427458	0	86.48	92.92	99.1489	99.3603	0.997872	ENSG00000249948	glucosidase, beta, acid 3 (gene/pseudogene) [Source:HGNC Symbol;Acc:19069]	19069	GBA3
comp48228_c5_seq1|m.338154	cds.comp48228_c5_seq1|m.338154	1009	C	T	3657.88	0/0	45,0	0/0	71,0	0/0	47,0	1/1	0,103	3	ENSP00000349124	0	88.97	93.05	94.7489	100	0.947489	ENSG00000163605	protein phosphatase 4, regulatory subunit 2 [Source:HGNC Symbol;Acc:18296]	18296	PPP4R2
Contig7052|m.62816	cds.Contig7052|m.62816	1029	C	T	1871.88	0/0	32,0	0/0	78,0	0/0	65,0	1/1	0,52	3	ENSP00000404041	0	89.18	93.8	93.1694	100	0.931694	ENSG00000132405	TBC1 domain family, member 14 [Source:HGNC Symbol;Acc:29246]	29246	TBC1D14
comp46498_c0_seq1|m.284947	cds.comp46498_c0_seq1|m.284947	1047	C	T	1987.88	0/0	54,0	0/0	49,0	0/0	67,0	1/1	0,49	3	ENSP00000237455	0	92.69	96.65	96.6127	95.9124	1.0073	ENSG00000239305	ring finger protein 103 [Source:HGNC Symbol;Acc:12859]	12859	RNF103
comp50708_c0_seq2|m.461290	cds.comp50708_c0_seq2|m.461290	1101	C	T	1816.89	0/0	24,0	0/0	10,0	0/0	34,0	1/1	0,48	3	ENSP00000261326	0	75.9	83.22	98.6333	100	0.986333	ENSG00000075643	molybdenum cofactor sulfurase [Source:HGNC Symbol;Acc:18234]	18234	MOCOS
comp45144_c0_seq5|m.244807	cds.comp45144_c0_seq5|m.244807	1104	C	T	1233.88	0/0	12,0	0/0	64,0	0/0	43,0	1/1	0,37	3	ENSP00000359306	0	78.35	83.21	92.3963	100	0.923963	ENSG00000101199	ADP-ribosylation factor GTPase activating protein 1 [Source:HGNC Symbol;Acc:15852]	15852	ARFGAP1
comp43084_c2_seq1|m.211986	cds.comp43084_c2_seq1|m.211986	1125	C	T	1352.89	0/0	10,0	0/0	31,0	0/0	20,0	1/1	0,38	3	ENSP00000285398	0	98.02	98.68	94.3925	77.4936	1.21807	ENSG00000163161	excision repair cross-complementing rodent repair deficiency, complementation group 3 [Source:HGNC Symbol;Acc:3435]	3435	ERCC3
comp43333_c0_seq1|m.215146	cds.comp43333_c0_seq1|m.215146	1215	C	T	23805.9	0/0	159,0	0/0	419,1	0/0	355,0	1/1	1682	3	ENSP00000264990	0	82.59	91.29	96.7782	100	0.967782	ENSG00000240303	acyl-CoA dehydrogenase family, member 11 [Source:HGNC Symbol;Acc:30211]	30211	ACAD11
comp47912_c0_seq3|m.326048	cds.comp47912_c0_seq3|m.326048	1254	C	T	1270.88	0/0	21,0	0/0	16,0	0/0	14,0	1/1	0,34	3	ENSP00000364399	0	92.87	96.07	99.8767	99.7549	1.00122	ENSG00000165322	Rho GTPase activating protein 12 [Source:HGNC Symbol;Acc:16348]	16348	ARHGAP12
comp47826_c0_seq2|m.323315	cds.comp47826_c0_seq2|m.323315	1269	C	T	2871.88	0/0	80,0	0/0	161,0	0/0	89,0	1/1	0,78	3	ENSP00000262430	0	89.43	93.83	89.0196	92.0892	0.966667	ENSG00000103150	malonyl-CoA decarboxylase [Source:HGNC Symbol;Acc:7150]	7150	MLYCD
comp45511_c0_seq1|m.252934	cds.comp45511_c0_seq1|m.252934	1283	C	T	4515.88	0/0	127,0	0/0	144,0	0/0	163,0	1/1	0,124	3	ENSP00000329546	0	75.41	85.11	94.8315	95.2703	0.995394	ENSG00000057593	coagulation factor VII (serum prothrombin conversion accelerator) [Source:HGNC Symbol;Acc:3544]	3544	F7
comp51236_c0_seq2|m.492253	cds.comp51236_c0_seq2|m.492253	1287	C	T	1405.88	0/0	16,0	0/0	39,0	0/0	43,0	1/1	0,38	3	ENSP00000269346	0	81.65	89.89	99.8131	100	0.998131	ENSG00000141540	tweety family member 2 [Source:HGNC Symbol;Acc:13877]	13877	TTYH2
comp46162_c0_seq1|m.270622	cds.comp46162_c0_seq1|m.270622	1323	C	T	13397.9	0/0	66,0	0/0	239,0	0/0	179,0	1/1	0,373	3	ENSP00000295688	0	98.53	99.45	99.8168	100	0.998168	ENSG00000163468	chaperonin containing TCP1, subunit 3 (gamma) [Source:HGNC Symbol;Acc:1616]	1616	CCT3
comp48474_c0_seq8|m.351312	cds.comp48474_c0_seq8|m.351312	1332	C	T	1707.88	0/0	97,0	0/0	56,0	0/0	68,0	1/1	0,49	3	ENSP00000418748	0	95.51	96.67	89.2765	96.3738	0.926357	ENSG00000103067	epithelial splicing regulatory protein 2 [Source:HGNC Symbol;Acc:26152]	26152	ESRP2
comp44388_c0_seq2|m.230286	cds.comp44388_c0_seq2|m.230286	1614	C	T	2128.88	0/0	24,0	0/0	97,0	0/0	110,0	1/1	0,58	3	ENSP00000347206	0	94.2	95.97	99.8392	100	0.998392	ENSG00000197858	glycosylphosphatidylinositol anchor attachment 1 [Source:HGNC Symbol;Acc:4446]	4446	GPAA1
comp43333_c0_seq1|m.215146	cds.comp43333_c0_seq1|m.215146	1677	C	T	15268.9	0/0	188,0	0/0	371,0	0/0	297,0	1/1	1418	3	ENSP00000264990	0	82.59	91.29	96.7782	100	0.967782	ENSG00000240303	acyl-CoA dehydrogenase family, member 11 [Source:HGNC Symbol;Acc:30211]	30211	ACAD11
comp46080_c0_seq1|m.269151	cds.comp46080_c0_seq1|m.269151	2196	C	T	1010.88	0/0	24,0	0/0	54,0	0/0	41,0	1/1	0,30	3	ENSP00000462407	0	98.03	99.54	96.6368	98.9667	0.976457	ENSG00000266779	coatomer protein complex, subunit gamma 2 [Source:HGNC Symbol;Acc:2237]	2237	COPG2
comp42872_c0_seq1|m.209037	cds.comp42872_c0_seq1|m.209037	2505	C	T	6919.88	0/0	161,0	0/0	100,0	0/0	116,0	1/1	0,197	3	ENSP00000309474	0	99.16	99.37	99.8952	100	0.998952	ENSG00000173692	proteasome (prosome, macropain) 26S subunit, non-ATPase, 1 [Source:HGNC Symbol;Acc:9554]	9554	PSMD1
comp51074_c1_seq2|m.481481	cds.comp51074_c1_seq2|m.481481	3468	C	T	2177.88	0/0	21,0	0/0	42,0	0/0	43,0	1/1	0,61	3	ENSP00000269228	0	90.97	95.88	97.9814	98.8263	0.99145	ENSG00000141458	Niemann-Pick disease, type C1 [Source:HGNC Symbol;Acc:7897]	7897	NPC1
Contig9139|m.89353	cds.Contig9139|m.89353	3939	C	T	1203.88	0/0	14,0	0/0	110,0	0/0	41,0	1/1	0,34	3	ENSP00000258341	0	88.24	95.1	99.557	97.7626	1.01835	ENSG00000135862	laminin, gamma 1 (formerly LAMB2) [Source:HGNC Symbol;Acc:6492]	6492	LAMC1
Contig9139|m.89353	cds.Contig9139|m.89353	3987	C	T	1580.88	0/0	28,0	0/0	127,0	0/0	54,0	1/1	0,48	3	ENSP00000258341	0	88.24	95.1	99.557	97.7626	1.01835	ENSG00000135862	laminin, gamma 1 (formerly LAMB2) [Source:HGNC Symbol;Acc:6492]	6492	LAMC1
comp49197_c1_seq6|m.381611	cds.comp49197_c1_seq6|m.381611	51	C	T	2759.88	0/0	87,0	0/0	38,0	0/0	38,0	1/1	0,84	4	ENSP00000386890	1e-162	75.41	83.28	96.2145	100	0.962145	ENSG00000183077	arylformamidase [Source:HGNC Symbol;Acc:20910]	20910	AFMID
comp49197_c1_seq6|m.381611	cds.comp49197_c1_seq6|m.381611	58	C	T	3296.88	0/0	95,0	0/0	42,0	0/0	48,0	1/1	0,99	4	ENSP00000386890	1e-162	75.41	83.28	96.2145	100	0.962145	ENSG00000183077	arylformamidase [Source:HGNC Symbol;Acc:20910]	20910	AFMID
comp48724_c0_seq1|m.363121	cds.comp48724_c0_seq1|m.363121	114	C	T	18344.9	0/0	274,0	0/0	776,0	0/0	936,0	1/1	0,536	4	ENSP00000333203	0	72.97	85.26	99.7543	100	0.997543	ENSG00000188488	serpin peptidase inhibitor, clade A (alpha-1 antiproteinase, antitrypsin), member 5 [Source:HGNC Symbol;Acc:8723]	8723	SERPINA5
comp47872_c1_seq1|m.324370	cds.comp47872_c1_seq1|m.324370	132	C	T	2280.88	0/0	19,0	0/0	79,0	0/0	77,0	1/1	0,69	4	ENSP00000053867	0	77.22	85.09	99.8325	100	0.998325	ENSG00000030582	granulin [Source:HGNC Symbol;Acc:4601]	4601	GRN
comp47872_c1_seq1|m.324370	cds.comp47872_c1_seq1|m.324370	219	C	T	3367.88	0/0	38,0	0/0	90,0	0/0	96,0	1/1	0,90	4	ENSP00000053867	0	77.22	85.09	99.8325	100	0.998325	ENSG00000030582	granulin [Source:HGNC Symbol;Acc:4601]	4601	GRN
comp46547_c0_seq1|m.286147	cds.comp46547_c0_seq1|m.286147	228	C	T	30038.9	0/0	554,1	0/0	999,0	0/0	999,0	1/1	0,921	4	ENSP00000356015	0	86.11	93.69	99.4975	99.7481	0.997487	ENSG00000120437	acetyl-CoA acetyltransferase 2 [Source:HGNC Symbol;Acc:94]	94	ACAT2
comp43562_c1_seq6|m.218163	cds.comp43562_c1_seq6|m.218163	239	C	T	1523.88	0/0	32,0	0/0	44,0	0/0	42,0	1/1	0,46	4	ENSP00000377010	0	92.39	95.3	99.7768	100	0.997768	ENSG00000131446	mannosyl (alpha-1,3-)-glycoprotein beta-1,2-N-acetylglucosaminyltransferase [Source:HGNC Symbol;Acc:7044]	7044	MGAT1
comp46547_c0_seq1|m.286147	cds.comp46547_c0_seq1|m.286147	246	C	T	32440.9	0/0	793,0	0/0	999,0	0/0	1000,0	1/1	1925	4	ENSP00000356015	0	86.11	93.69	99.4975	99.7481	0.997487	ENSG00000120437	acetyl-CoA acetyltransferase 2 [Source:HGNC Symbol;Acc:94]	94	ACAT2
comp51307_c0_seq4|m.496934	cds.comp51307_c0_seq4|m.496934	300	C	T	1512.88	0/0	71,0	0/0	62,0	0/0	86,0	1/1	0,42	4	ENSP00000290868	0	92.29	95.98	99.8328	88.3136	1.13043	ENSG00000159650	urocanate hydratase 1 [Source:HGNC Symbol;Acc:26444]	26444	UROC1
comp48331_c3_seq1|m.346884	cds.comp48331_c3_seq1|m.346884	309	C	T	1357.88	0/0	31,0	0/0	46,0	0/0	39,0	1/1	0,42	4	ENSP00000413319	0	98.5	99.33	98.3633	71.1243	1.38298	ENSG00000236149	ATP-binding cassette, sub-family F (GCN20), member 1 [Source:HGNC Symbol;Acc:70]	70	ABCF1
comp41652_c0_seq1|m.195609	cds.comp41652_c0_seq1|m.195609	357	C	T	3704.88	0/0	86,0	0/0	122,0	0/0	97,0	1/1	0,104	4	ENSP00000301281	0	83.78	90.77	96.7177	100	0.967177	ENSG00000167671	UBX domain protein 6 [Source:HGNC Symbol;Acc:14928]	14928	UBXN6
comp50376_c1_seq1|m.446598	cds.comp50376_c1_seq1|m.446598	401	C	T	3058.89	1/1	0,10	1/1	0,24	1/1	0,51	0/0	71,0	4	ENSP00000342278	0	67.9	80.74	94.5726	97.2184	0.972785	ENSG00000111335	2'-5'-oligoadenylate synthetase 2, 69/71kDa [Source:HGNC Symbol;Acc:8087]	8087	OAS2
comp46211_c0_seq1|m.276847	cds.comp46211_c0_seq1|m.276847	438	C	T	1474.88	0/0	15,0	0/0	23,0	0/0	28,0	1/1	0,38	4	ENSP00000351157	0	82.96	87.71	91.3265	98.6111	0.926128	ENSG00000113621	thioredoxin domain containing 15 [Source:HGNC Symbol;Acc:20652]	20652	TXNDC15
Contig4431|m.34903	cds.Contig4431|m.34903	498	C	T	2862.88	0/0	32,0	0/0	78,0	0/0	75,0	1/1	0,84	4	ENSP00000377245	0	95.67	97.76	99.84	100	0.9984	ENSG00000079999	kelch-like ECH-associated protein 1 [Source:HGNC Symbol;Acc:23177]	23177	KEAP1
comp43562_c1_seq6|m.218163	cds.comp43562_c1_seq6|m.218163	528	C	T	2164.88	0/0	37,0	0/0	82,0	0/0	45,0	1/1	0,59	4	ENSP00000377010	0	92.39	95.3	99.7768	100	0.997768	ENSG00000131446	mannosyl (alpha-1,3-)-glycoprotein beta-1,2-N-acetylglucosaminyltransferase [Source:HGNC Symbol;Acc:7044]	7044	MGAT1
comp48331_c3_seq1|m.346884	cds.comp48331_c3_seq1|m.346884	558	C	T	959.88	0/0	17,0	0/0	44,0	0/0	27,0	1/1	0,31	4	ENSP00000413319	0	98.5	99.33	98.3633	71.1243	1.38298	ENSG00000236149	ATP-binding cassette, sub-family F (GCN20), member 1 [Source:HGNC Symbol;Acc:70]	70	ABCF1
comp47872_c1_seq1|m.324370	cds.comp47872_c1_seq1|m.324370	559	C	T	5413.88	0/0	64,0	0/0	189,0	0/0	193,0	1/1	1147	4	ENSP00000053867	0	77.22	85.09	99.8325	100	0.998325	ENSG00000030582	granulin [Source:HGNC Symbol;Acc:4601]	4601	GRN
comp48331_c3_seq1|m.346884	cds.comp48331_c3_seq1|m.346884	561	C	T	1004.3	0/0	15,1	0/0	45,0	0/0	27,0	1/1	0,32	4	ENSP00000413319	0	98.5	99.33	98.3633	71.1243	1.38298	ENSG00000236149	ATP-binding cassette, sub-family F (GCN20), member 1 [Source:HGNC Symbol;Acc:70]	70	ABCF1
comp48514_c0_seq1|m.353073	cds.comp48514_c0_seq1|m.353073	561	C	T	1964.88	0/0	43,0	0/0	66,0	0/0	66,0	1/1	0,58	4	ENSP00000252115	0	90.02	94.54	99.7625	100	0.997625	ENSG00000100227	polymerase (DNA-directed), delta interacting protein 3 [Source:HGNC Symbol;Acc:23782]	23782	POLDIP3
comp48322_c3_seq2|m.346453	cds.comp48322_c3_seq2|m.346453	567	C	T	4079.88	0/0	38,0	0/0	71,0	0/0	68,0	1/1	0,110	4	ENSP00000332613	3e-157	92.08	94.17	81.9113	87.9121	0.931741	ENSG00000184232	OAF homolog (Drosophila) [Source:HGNC Symbol;Acc:28752]	28752	OAF
comp50376_c1_seq1|m.446598	cds.comp50376_c1_seq1|m.446598	626	C	T	1575.88	0/0	18,0	0/0	15,0	0/0	38,0	1/1	1,45	4	ENSP00000342278	0	67.9	80.74	94.5726	97.2184	0.972785	ENSG00000111335	2'-5'-oligoadenylate synthetase 2, 69/71kDa [Source:HGNC Symbol;Acc:8087]	8087	OAS2
comp48514_c0_seq1|m.353073	cds.comp48514_c0_seq1|m.353073	756	C	T	1383.88	0/0	27,0	0/0	77,0	0/0	66,0	1/1	0,37	4	ENSP00000252115	0	90.02	94.54	99.7625	100	0.997625	ENSG00000100227	polymerase (DNA-directed), delta interacting protein 3 [Source:HGNC Symbol;Acc:23782]	23782	POLDIP3
comp46211_c0_seq1|m.276847	cds.comp46211_c0_seq1|m.276847	769	C	T	2563.88	0/0	42,0	0/0	78,0	0/0	58,0	1/1	0,75	4	ENSP00000351157	0	82.96	87.71	91.3265	98.6111	0.926128	ENSG00000113621	thioredoxin domain containing 15 [Source:HGNC Symbol;Acc:20652]	20652	TXNDC15
comp50553_c0_seq2|m.454562	cds.comp50553_c0_seq2|m.454562	805	C	T	5064.88	0/0	45,0	0/0	253,0	0/0	279,0	1/1	0,146	4	ENSP00000465930	0	92.6	95.92	92.4528	100	0.924528	ENSG00000108479	galactokinase 1 [Source:HGNC Symbol;Acc:4118]	4118	GALK1
comp50553_c0_seq2|m.454562	cds.comp50553_c0_seq2|m.454562	843	C	T	4728.88	0/0	52,0	0/0	242,0	0/0	256,0	1/1	0,136	4	ENSP00000465930	0	92.6	95.92	92.4528	100	0.924528	ENSG00000108479	galactokinase 1 [Source:HGNC Symbol;Acc:4118]	4118	GALK1
comp47097_c0_seq1|m.300167	cds.comp47097_c0_seq1|m.300167	867	C	T	12635.9	1/1	0,75	1/1	0,169	1/1	0,128	0/0	125,0	4	ENSP00000377783	0	82.5	90.87	90.9847	97.1893	0.93616	ENSG00000184500	protein S (alpha) [Source:HGNC Symbol;Acc:9456]	9456	PROS1
comp45096_c0_seq1|m.243882	cds.comp45096_c0_seq1|m.243882	936	C	T	1321.88	0/0	43,0	0/0	51,0	0/0	67,0	1/1	0,37	4	ENSP00000450264	0	88.99	93.58	99.8168	100	0.998168	ENSG00000139531	sulfite oxidase [Source:HGNC Symbol;Acc:11460]	11460	SUOX
comp42532_c0_seq1|m.204825	cds.comp42532_c0_seq1|m.204825	959	C	T	1666.9	0/0	12,0	0/0	27,0	0/0	11,0	1/1	0,45	4	ENSP00000355529	0	71.9	83.47	99.3802	88.8889	1.11803	ENSG00000116996	zona pellucida glycoprotein 4 [Source:HGNC Symbol;Acc:15770]	15770	ZP4
comp47799_c0_seq1|m.321499	cds.comp47799_c0_seq1|m.321499	966	C	T	2656.88	0/0	19,0	0/0	54,0	0/0	58,0	1/1	0,77	4	ENSP00000363883	0	97.26	98.41	98.5795	93.1544	1.05824	ENSG00000108094	cullin 2 [Source:HGNC Symbol;Acc:2552]	2552	CUL2
comp40590_c0_seq1|m.186743	cds.comp40590_c0_seq1|m.186743	1008	C	T	2364.88	0/0	43,0	0/0	89,0	0/0	146,1	1/1	0,68	4	ENSP00000384296	0	89.57	94.15	96.088	96.3235	0.997555	ENSG00000243989	aminoacylase 1 [Source:HGNC Symbol;Acc:177]	177	ACY1
comp47097_c0_seq1|m.300167	cds.comp47097_c0_seq1|m.300167	1026	C	T	4263.88	0/0	68,0	0/0	131,0	0/0	136,0	1/1	0,117	4	ENSP00000377783	0	82.5	90.87	90.9847	97.1893	0.93616	ENSG00000184500	protein S (alpha) [Source:HGNC Symbol;Acc:9456]	9456	PROS1
comp47459_c0_seq1|m.310365	cds.comp47459_c0_seq1|m.310365	1035	C	T	1619.88	0/0	25,0	0/0	23,0	0/0	25,0	1/1	0,48	4	ENSP00000358283	0	93.83	97.1	96.9438	100	0.969438	ENSG00000014123	UFM1-specific ligase 1 [Source:HGNC Symbol;Acc:23039]	23039	UFL1
comp49376_c1_seq2|m.388978	cds.comp49376_c1_seq2|m.388978	1086	C	T	2083.88	0/0	31,0	0/0	55,0	0/0	53,0	1/1	0,67	4	ENSP00000381216	0	98.4	99.11	94.4444	78.903	1.19697	ENSG00000088247	KH-type splicing regulatory protein [Source:HGNC Symbol;Acc:6316]	6316	KHSRP
comp47459_c0_seq1|m.310365	cds.comp47459_c0_seq1|m.310365	1122	C	T	2063.88	0/0	19,0	0/0	25,0	0/0	20,0	1/1	0,56	4	ENSP00000358283	0	93.83	97.1	96.9438	100	0.969438	ENSG00000014123	UFM1-specific ligase 1 [Source:HGNC Symbol;Acc:23039]	23039	UFL1
comp50553_c0_seq2|m.454562	cds.comp50553_c0_seq2|m.454562	1125	C	T	3802.88	0/0	34,0	0/0	166,0	0/0	226,0	1/1	0,104	4	ENSP00000465930	0	92.6	95.92	92.4528	100	0.924528	ENSG00000108479	galactokinase 1 [Source:HGNC Symbol;Acc:4118]	4118	GALK1
comp49376_c1_seq2|m.388978	cds.comp49376_c1_seq2|m.388978	1191	C	T	2689.88	0/0	78,0	0/0	86,0	0/0	53,0	1/1	1,78	4	ENSP00000381216	0	98.4	99.11	94.4444	78.903	1.19697	ENSG00000088247	KH-type splicing regulatory protein [Source:HGNC Symbol;Acc:6316]	6316	KHSRP
comp47637_c0_seq1|m.317098	cds.comp47637_c0_seq1|m.317098	1242	C	T	3574.88	0/0	84,0	0/0	49,0	0/0	98,0	1/1	0,98	4	ENSP00000360316	0	95.54	97.67	93.9891	100	0.939891	ENSG00000116133	24-dehydrocholesterol reductase [Source:HGNC Symbol;Acc:2859]	2859	DHCR24
Contig4431|m.34903	cds.Contig4431|m.34903	1263	C	T	2520.88	0/0	24,0	0/0	56,0	0/0	79,0	1/1	0,69	4	ENSP00000377245	0	95.67	97.76	99.84	100	0.9984	ENSG00000079999	kelch-like ECH-associated protein 1 [Source:HGNC Symbol;Acc:23177]	23177	KEAP1
Contig4431|m.34903	cds.Contig4431|m.34903	1308	C	T	2524.88	0/0	15,0	0/0	56,0	0/0	72,0	1/1	0,76	4	ENSP00000377245	0	95.67	97.76	99.84	100	0.9984	ENSG00000079999	kelch-like ECH-associated protein 1 [Source:HGNC Symbol;Acc:23177]	23177	KEAP1
Contig7649|m.69245	cds.Contig7649|m.69245	1338	C	T	1145.88	0/0	23,0	0/0	51,0	0/0	51,0	1/1	0,32	4	ENSP00000253083	0	91.04	94.74	98.674	83.6142	1.18011	ENSG00000130787	huntingtin interacting protein 1 related [Source:HGNC Symbol;Acc:18415]	18415	HIP1R
comp46457_c0_seq1|m.282450	cds.comp46457_c0_seq1|m.282450	1464	C	T	4690.88	0/0	36,0	0/0	81,0	0/0	98,0	1/1	0,125	4	ENSP00000359211	0	93.85	97.37	99.9025	100	0.999025	ENSG00000188641	dihydropyrimidine dehydrogenase [Source:HGNC Symbol;Acc:3012]	3012	DPYD
Contig7649|m.69245	cds.Contig7649|m.69245	1563	C	T	1585.88	0/0	47,0	0/0	49,0	0/0	86,0	1/1	0,45	4	ENSP00000253083	0	91.04	94.74	98.674	83.6142	1.18011	ENSG00000130787	huntingtin interacting protein 1 related [Source:HGNC Symbol;Acc:18415]	18415	HIP1R
Contig4748|m.38045	cds.Contig4748|m.38045	1578	C	T	7239.88	0/0	91,0	0/0	210,0	0/0	188,0	1/1	0,219	4	ENSP00000362298	0	91.2	95.95	99.8243	100	0.998243	ENSG00000166224	sphingosine-1-phosphate lyase 1 [Source:HGNC Symbol;Acc:10817]	10817	SGPL1
Contig8154|m.75776	cds.Contig8154|m.75776	1662	C	T	1604.89	0/0	10,0	0/0	36,0	0/0	46,0	1/1	0,45	4	ENSP00000338799	0	87.47	93.68	99.8911	100	0.998911	ENSG00000134352	interleukin 6 signal transducer (gp130, oncostatin M receptor) [Source:HGNC Symbol;Acc:6021]	6021	IL6ST
Contig7858|m.72195	cds.Contig7858|m.72195	2103	C	T	2181.88	0/0	43,0	0/0	57,0	0/0	68,0	1/1	0,66	4	ENSP00000263035	0	90.67	95.28	96.1985	99.0207	0.971499	ENSG00000181192	dehydrogenase E1 and transketolase domain containing 1 [Source:HGNC Symbol;Acc:23537]	23537	DHTKD1
comp51292_c3_seq4|m.494885	cds.comp51292_c3_seq4|m.494885	2370	C	T	1882.88	0/0	22,0	0/0	39,0	0/0	27,0	1/1	0,50	4	ENSP00000445359	0	94.32	97.6	99.9201	100	0.999201	ENSG00000081923	ATPase, aminophospholipid transporter, class I, type 8B, member 1 [Source:HGNC Symbol;Acc:3706]	3706	ATP8B1
Contig7858|m.72195	cds.Contig7858|m.72195	2565	C	T	2090.88	0/0	94,0	0/0	81,0	0/0	84,0	1/1	0,57	4	ENSP00000263035	0	90.67	95.28	96.1985	99.0207	0.971499	ENSG00000181192	dehydrogenase E1 and transketolase domain containing 1 [Source:HGNC Symbol;Acc:23537]	23537	DHTKD1
Contig6386|m.54889	cds.Contig6386|m.54889	2877	C	T	2556.88	0/0	13,0	0/0	41,0	0/0	29,0	1/1	0,74	4	ENSP00000323659	0	92.3	95.47	99.9245	100	0.999245	ENSG00000115548	lysine (K)-specific demethylase 3A [Source:HGNC Symbol;Acc:20815]	20815	KDM3A
comp51208_c0_seq11|m.490866	cds.comp51208_c0_seq11|m.490866	3288	C	T	926.88	0/0	105,0	0/0	92,0	0/0	143,0	1/1	0,30	4	ENSP00000265724	0	87.51	93.75	96.3828	100	0.963828	ENSG00000085563	ATP-binding cassette, sub-family B (MDR/TAP), member 1 [Source:HGNC Symbol;Acc:40]	40	ABCB1
comp48009_c0_seq1|m.330418	cds.comp48009_c0_seq1|m.330418	3516	C	T	1597.88	0/0	11,0	0/0	48,0	0/0	80,0	1/1	0,44	4	ENSP00000314499	0	80.34	86.28	96.8821	100	0.968821	ENSG00000178950	cyclin G associated kinase [Source:HGNC Symbol;Acc:4113]	4113	GAK
comp51361_c0_seq23|m.500017	cds.comp51361_c0_seq23|m.500017	5943	C	T	1285.88	0/0	22,0	0/0	54,0	0/0	68,0	1/1	0,37	4	ENSP00000312946	0	82.67	89.73	98.4508	99.144	0.993009	ENSG00000010327	stabilin 1 [Source:HGNC Symbol;Acc:18628]	18628	STAB1
comp51361_c0_seq23|m.500017	cds.comp51361_c0_seq23|m.500017	6260	C	T	2030.88	0/0	41,0	0/0	86,0	0/0	69,0	1/1	0,56	4	ENSP00000312946	0	82.67	89.73	98.4508	99.144	0.993009	ENSG00000010327	stabilin 1 [Source:HGNC Symbol;Acc:18628]	18628	STAB1
comp48617_c0_seq2|m.360159	cds.comp48617_c0_seq2|m.360159	69	C	T	2364.88	0/0	72,0	0/0	57,0	0/0	76,0	1/1	0,71	5	ENSP00000258960	0	98.59	99.19	99.7988	100	0.997988	ENSG00000136448	N-myristoyltransferase 1 [Source:HGNC Symbol;Acc:7857]	7857	NMT1
comp46649_c0_seq1|m.288389	cds.comp46649_c0_seq1|m.288389	171	C	T	38709.9	0/0	206,0	0/0	27,0	0/0	67,0	1/1	0,1000	5	ENSP00000255030	3e-116	71.56	81.78	99.5575	100	0.995575	ENSG00000132693	C-reactive protein, pentraxin-related [Source:HGNC Symbol;Acc:2367]	2367	CRP
comp48617_c0_seq2|m.360159	cds.comp48617_c0_seq2|m.360159	570	C	T	2875.88	0/0	33,0	0/0	48,0	0/0	83,0	1/1	0,78	5	ENSP00000258960	0	98.59	99.19	99.7988	100	0.997988	ENSG00000136448	N-myristoyltransferase 1 [Source:HGNC Symbol;Acc:7857]	7857	NMT1
comp46357_c0_seq39|m.280527	cds.comp46357_c0_seq39|m.280527	630	C	T	1197.88	0/0	27,0	0/0	50,0	0/0	32,0	1/1	0,34	5	ENSP00000389445	0	95.46	95.91	99.9111	100	0.999111	ENSG00000143569	ubiquitin associated protein 2-like [Source:HGNC Symbol;Acc:29877]	29877	UBAP2L
comp46175_c0_seq1|m.270906	cds.comp46175_c0_seq1|m.270906	636	C	T	2921.88	0/0	124,0	0/0	230,0	0/0	539,0	1/1	0,83	5	ENSP00000318867	0	78.84	88.59	96.2076	96.2076	1	ENSG00000180432	cytochrome P450, family 8, subfamily B, polypeptide 1 [Source:HGNC Symbol;Acc:2653]	2653	CYP8B1
comp50990_c1_seq1|m.474691	cds.comp50990_c1_seq1|m.474691	654	C	T	6636.88	0/0	107,0	0/0	92,0	0/0	215,0	1/1	0,174	5	ENSP00000366702	0	85.96	90.71	99.7835	100	0.997835	ENSG00000116285	ERBB receptor feedback inhibitor 1 [Source:HGNC Symbol;Acc:18185]	18185	ERRFI1
comp44737_c0_seq1|m.235731	cds.comp44737_c0_seq1|m.235731	766	C	T	18860.9	1/1	0,139	1/1	0,124	1/1	0,251	0/0	885,0	5	ENSP00000228027	0	95.36	96.91	99.7429	100	0.997429	ENSG00000062282	diacylglycerol O-acyltransferase 2 [Source:HGNC Symbol;Acc:16940]	16940	DGAT2
Contig1859|m.11313	cds.Contig1859|m.11313	825	C	T	13944.9	0/0	163,0	0/0	353,0	0/0	560,0	1/1	1396	5	ENSP00000364986	0	88.35	92.05	99.7167	100	0.997167	ENSG00000116771	agmatine ureohydrolase (agmatinase) [Source:HGNC Symbol;Acc:18407]	18407	AGMAT
Contig1859|m.11313	cds.Contig1859|m.11313	831	C	T	13579.9	0/0	158,0	0/0	342,0	0/0	547,1	1/1	1394	5	ENSP00000364986	0	88.35	92.05	99.7167	100	0.997167	ENSG00000116771	agmatine ureohydrolase (agmatinase) [Source:HGNC Symbol;Acc:18407]	18407	AGMAT
Contig1859|m.11313	cds.Contig1859|m.11313	846	C	T	13407.9	0/0	169,0	0/0	344,0	0/0	578,0	1/1	1393	5	ENSP00000364986	0	88.35	92.05	99.7167	100	0.997167	ENSG00000116771	agmatine ureohydrolase (agmatinase) [Source:HGNC Symbol;Acc:18407]	18407	AGMAT
Contig1859|m.11313	cds.Contig1859|m.11313	891	C	T	12364.9	0/0	118,0	0/0	240,0	0/0	477,0	1/1	0,364	5	ENSP00000364986	0	88.35	92.05	99.7167	100	0.997167	ENSG00000116771	agmatine ureohydrolase (agmatinase) [Source:HGNC Symbol;Acc:18407]	18407	AGMAT
comp46175_c0_seq1|m.270906	cds.comp46175_c0_seq1|m.270906	1239	C	T	2615.88	0/0	141,0	0/0	276,1	0/0	691,0	1/1	0,73	5	ENSP00000318867	0	78.84	88.59	96.2076	96.2076	1	ENSG00000180432	cytochrome P450, family 8, subfamily B, polypeptide 1 [Source:HGNC Symbol;Acc:2653]	2653	CYP8B1
comp50990_c1_seq1|m.474691	cds.comp50990_c1_seq1|m.474691	1251	C	T	5190.88	0/0	20,0	0/0	73,0	0/0	172,0	1/1	0,144	5	ENSP00000366702	0	85.96	90.71	99.7835	100	0.997835	ENSG00000116285	ERBB receptor feedback inhibitor 1 [Source:HGNC Symbol;Acc:18185]	18185	ERRFI1
Contig8462|m.79406	cds.Contig8462|m.79406	1341	C	T	3069.89	0/0	10,0	0/0	129,0	0/0	12,0	1/1	0,86	5	ENSP00000264930	0	88.31	93.3	95.3382	95.9372	0.993756	ENSG00000113504	solute carrier family 12 (potassium/chloride transporter), member 7 [Source:HGNC Symbol;Acc:10915]	10915	SLC12A7
comp41714_c0_seq5|m.196109	cds.comp41714_c0_seq5|m.196109	2727	C	T	4322.88	0/0	28,0	0/0	208,0	0/0	354,0	1/1	1142	5	ENSP00000262960	0	91.64	95.43	93.0426	100	0.930426	ENSG00000142002	dipeptidyl-peptidase 9 [Source:HGNC Symbol;Acc:18648]	18648	DPP9
comp50586_c1_seq5|m.455909	cds.comp50586_c1_seq5|m.455909	4074	C	T	1368.88	0/0	14,0	0/0	47,0	0/0	38,0	1/1	0,38	5	ENSP00000316029	0	99.06	99.49	99.9607	100	0.999607	ENSG00000137076	talin 1 [Source:HGNC Symbol;Acc:11845]	11845	TLN1
comp50586_c1_seq5|m.455909	cds.comp50586_c1_seq5|m.455909	4290	C	T	1397.88	0/0	20,0	0/0	48,0	0/0	39,0	1/1	0,45	5	ENSP00000316029	0	99.06	99.49	99.9607	100	0.999607	ENSG00000137076	talin 1 [Source:HGNC Symbol;Acc:11845]	11845	TLN1
comp48510_c0_seq2|m.353021	cds.comp48510_c0_seq2|m.353021	219	C	T	37134.9	0/0	511,0	0/0	1000,0	0/0	998,0	1/1	0,999	6	ENSP00000273283	0	82.03	90.3	99.8897	99.5609	1.0033	ENSG00000055957	inter-alpha-trypsin inhibitor heavy chain 1 [Source:HGNC Symbol;Acc:6166]	6166	ITIH1
comp42871_c0_seq1|m.209032	cds.comp42871_c0_seq1|m.209032	604	C	T	38917.9	0/0	767,0	0/0	999,0	0/0	997,0	1/1	0,999	6	ENSP00000233809	4e-129	69.69	78.4	77.1676	88.3077	0.873849	ENSG00000115457	insulin-like growth factor binding protein 2, 36kDa [Source:HGNC Symbol;Acc:5471]	5471	IGFBP2
comp50270_c0_seq1|m.436818	cds.comp50270_c0_seq1|m.436818	708	C	T	2076.88	0/0	21,0	0/0	53,0	0/0	40,0	1/1	0,63	6	ENSP00000369213	0	78.29	88.01	97.065	100	0.97065	ENSG00000107201	DEAD (Asp-Glu-Ala-Asp) box polypeptide 58 [Source:HGNC Symbol;Acc:19102]	19102	DDX58
comp46871_c1_seq1|m.295278	cds.comp46871_c1_seq1|m.295278	822	C	T	7068.88	0/0	64,0	0/0	121,0	0/0	74,0	1/1	0,202	6	ENSP00000389524	0	85.09	92.13	93.4272	90.0452	1.03756	ENSG00000165102	heparan-alpha-glucosaminide N-acetyltransferase [Source:HGNC Symbol;Acc:26527]	26527	HGSNAT
comp47475_c0_seq1|m.310623	cds.comp47475_c0_seq1|m.310623	1057	C	T	2351.88	0/0	26,0	0/0	37,0	0/0	25,0	1/1	0,65	6	ENSP00000275736	0	75.42	84.45	92.0543	100	0.920543	ENSG00000146833	tripartite motif containing 4 [Source:HGNC Symbol;Acc:16275]	16275	TRIM4
Contig4654|m.37139	cds.Contig4654|m.37139	1305	C	T	7106.88	0/0	115,0	0/0	267,0	0/0	305,0	1/1	0,199	6	ENSP00000334962	0	88.4	92.53	96.3885	95.6843	1.00736	ENSG00000187045	transmembrane protease, serine 6 [Source:HGNC Symbol;Acc:16517]	16517	TMPRSS6
Contig4654|m.37139	cds.Contig4654|m.37139	1398	C	T	8960.88	0/0	141,0	0/0	368,1	0/0	457,0	1/1	0,243	6	ENSP00000334962	0	88.4	92.53	96.3885	95.6843	1.00736	ENSG00000187045	transmembrane protease, serine 6 [Source:HGNC Symbol;Acc:16517]	16517	TMPRSS6
comp51053_c1_seq8|m.477655	cds.comp51053_c1_seq8|m.477655	1659	C	T	1146.88	0/0	25,0	0/0	37,0	0/0	60,0	1/1	0,33	6	ENSP00000285238	0	80.16	88.67	98.0013	99.9345	0.980655	ENSG00000108846	ATP-binding cassette, sub-family C (CFTR/MRP), member 3 [Source:HGNC Symbol;Acc:54]	54	ABCC3
comp51053_c1_seq8|m.477655	cds.comp51053_c1_seq8|m.477655	1800	C	T	1107.88	0/0	51,0	0/0	32,0	0/0	100,0	1/1	0,35	6	ENSP00000285238	0	80.16	88.67	98.0013	99.9345	0.980655	ENSG00000108846	ATP-binding cassette, sub-family C (CFTR/MRP), member 3 [Source:HGNC Symbol;Acc:54]	54	ABCC3
comp50004_c0_seq2|m.420209	cds.comp50004_c0_seq2|m.420209	1911	C	T	10968.9	0/0	236,0	0/0	280,0	0/0	755,0	1/1	0,310	6	ENSP00000363832	0	84.16	91.78	99.9251	100	0.999251	ENSG00000138356	aldehyde oxidase 1 [Source:HGNC Symbol;Acc:553]	553	AOX1
comp51333_c1_seq2|m.497614	cds.comp51333_c1_seq2|m.497614	1947	C	T	5939.88	0/0	26,0	0/0	162,0	0/0	180,0	1/1	0,160	6	ENSP00000473348	0	84.89	91.69	99.4987	98.8778	1.00628	ENSG00000049239	hexose-6-phosphate dehydrogenase (glucose 1-dehydrogenase) [Source:HGNC Symbol;Acc:4795]	4795	H6PD
comp50270_c0_seq1|m.436818	cds.comp50270_c0_seq1|m.436818	2472	C	T	2062.88	0/0	130,0	0/0	69,0	0/0	144,0	1/1	0,58	6	ENSP00000369213	0	78.29	88.01	97.065	100	0.97065	ENSG00000107201	DEAD (Asp-Glu-Ala-Asp) box polypeptide 58 [Source:HGNC Symbol;Acc:19102]	19102	DDX58
comp50004_c0_seq2|m.420209	cds.comp50004_c0_seq2|m.420209	2979	C	T	10189.9	0/0	373,0	0/0	353,0	0/0	864,1	1/1	0,280	6	ENSP00000363832	0	84.16	91.78	99.9251	100	0.999251	ENSG00000138356	aldehyde oxidase 1 [Source:HGNC Symbol;Acc:553]	553	AOX1
comp49803_c0_seq8|m.412137	cds.comp49803_c0_seq8|m.412137	3297	C	T	1836.88	0/0	58,0	0/0	34,0	0/0	17,0	1/1	0,51	6	ENSP00000333926	0	97.15	98.75	99.9305	100	0.999305	ENSG00000114770	ATP-binding cassette, sub-family C (CFTR/MRP), member 5 [Source:HGNC Symbol;Acc:56]	56	ABCC5
comp45163_c0_seq1|m.245229	cds.comp45163_c0_seq1|m.245229	3663	C	T	6718.88	0/0	100,0	0/0	143,0	0/0	181,0	1/1	0,196	6	ENSP00000343450	0	93.54	95.5	98.2533	98.3125	0.999398	ENSG00000114867	eukaryotic translation initiation factor 4 gamma, 1 [Source:HGNC Symbol;Acc:3296]	3296	EIF4G1
comp48636_c0_seq1|m.360529	cds.comp48636_c0_seq1|m.360529	4033	C	T	4997.88	1/1	0,41	1/1	0,23	1/1	0,70	0/0	200,0	6	ENSP00000304592	0	82.41	90.57	99.9602	100	0.999602	ENSG00000169710	fatty acid synthase [Source:HGNC Symbol;Acc:3594]	3594	FASN
comp51096_c0_seq8|m.482361	cds.comp51096_c0_seq8|m.482361	4260	C	T	2469.88	0/0	30,0	0/0	64,0	0/0	99,0	1/1	0,69	6	ENSP00000361491	0	95.91	97.75	99.9476	100	0.999476	ENSG00000142949	protein tyrosine phosphatase, receptor type, F [Source:HGNC Symbol;Acc:9670]	9670	PTPRF
comp48636_c0_seq1|m.360529	cds.comp48636_c0_seq1|m.360529	4779	C	T	7212.88	1/1	0,47	1/1	1,39	1/1	0,116	0/0	319,0	6	ENSP00000304592	0	82.41	90.57	99.9602	100	0.999602	ENSG00000169710	fatty acid synthase [Source:HGNC Symbol;Acc:3594]	3594	FASN
comp51275_c1_seq1|m.494223	cds.comp51275_c1_seq1|m.494223	11940	C	T	1339.88	0/0	13,0	0/0	58,0	0/0	46,0	1/1	0,38	6	ENSP00000348965	0	98.9	99.65	98.8474	99.6771	0.991676	ENSG00000197102	dynein, cytoplasmic 1, heavy chain 1 [Source:HGNC Symbol;Acc:2961]	2961	DYNC1H1
comp51275_c1_seq1|m.494223	cds.comp51275_c1_seq1|m.494223	12537	C	T	1131.88	0/0	19,0	0/0	61,0	0/0	45,0	1/1	0,31	6	ENSP00000348965	0	98.9	99.65	98.8474	99.6771	0.991676	ENSG00000197102	dynein, cytoplasmic 1, heavy chain 1 [Source:HGNC Symbol;Acc:2961]	2961	DYNC1H1
comp48509_c0_seq1|m.352998	cds.comp48509_c0_seq1|m.352998	690	C	T	2257.88	0/0	13,0	0/0	58,0	0/0	72,0	1/1	0,63	7	ENSP00000293350	0	83.79	90.4	99.8755	100	0.998755	ENSG00000161618	aldehyde dehydrogenase 16 family, member A1 [Source:HGNC Symbol;Acc:28114]	28114	ALDH16A1
comp45390_c0_seq1|m.250334	cds.comp45390_c0_seq1|m.250334	819	C	T	1948.88	1/1	0,13	1/1	0,20	1/1	0,25	0/0	43,0	7	ENSP00000377944	0	83.8	89.85	97.2257	100	0.972257	ENSG00000156697	UTP14, U3 small nucleolar ribonucleoprotein, homolog A (yeast) [Source:HGNC Symbol;Acc:10665]	10665	UTP14A
comp50712_c0_seq1|m.461689	cds.comp50712_c0_seq1|m.461689	906	C	T	1588.88	0/0	64,0	0/0	46,0	0/0	68,0	1/1	0,43	7	ENSP00000454071	0	75.21	84.98	92.6421	97.2093	0.953017	ENSG00000130164	low density lipoprotein receptor [Source:HGNC Symbol;Acc:6547]	6547	LDLR
comp50192_c0_seq10|m.432113	cds.comp50192_c0_seq10|m.432113	1059	C	T	25771.9	0/0	255,0	0/0	215,0	0/0	364,0	1/1	1748	7	ENSP00000403084	0	88.13	93.36	99.8901	100	0.998901	ENSG00000123453	sarcosine dehydrogenase [Source:HGNC Symbol;Acc:10536]	10536	SARDH
comp47597_c0_seq1|m.315403	cds.comp47597_c0_seq1|m.315403	1278	C	T	6505.88	0/0	35,0	0/0	128,0	0/0	47,0	1/1	0,181	7	ENSP00000215539	0	78.47	86.83	89.6166	92.8926	0.964734	ENSG00000099769	insulin-like growth factor binding protein, acid labile subunit [Source:HGNC Symbol;Acc:5468]	5468	IGFALS
comp50712_c0_seq1|m.461689	cds.comp50712_c0_seq1|m.461689	1440	C	T	1831.88	0/0	127,0	0/0	39,0	0/0	85,0	1/1	0,58	7	ENSP00000454071	0	75.21	84.98	92.6421	97.2093	0.953017	ENSG00000130164	low density lipoprotein receptor [Source:HGNC Symbol;Acc:6547]	6547	LDLR
comp50192_c0_seq10|m.432113	cds.comp50192_c0_seq10|m.432113	1800	C	T	36294.9	0/0	309,0	0/0	264,0	0/0	534,0	1/1	0,995	7	ENSP00000403084	0	88.13	93.36	99.8901	100	0.998901	ENSG00000123453	sarcosine dehydrogenase [Source:HGNC Symbol;Acc:10536]	10536	SARDH
comp45390_c0_seq1|m.250334	cds.comp45390_c0_seq1|m.250334	2091	C	T	2393.88	1/1	0,22	1/1	0,25	1/1	0,20	0/0	46,0	7	ENSP00000377944	0	83.8	89.85	97.2257	100	0.972257	ENSG00000156697	UTP14, U3 small nucleolar ribonucleoprotein, homolog A (yeast) [Source:HGNC Symbol;Acc:10665]	10665	UTP14A
comp50712_c0_seq1|m.461689	cds.comp50712_c0_seq1|m.461689	2610	C	T	1902.88	0/0	65,0	0/0	57,0	0/0	85,0	1/1	0,56	7	ENSP00000454071	0	75.21	84.98	92.6421	97.2093	0.953017	ENSG00000130164	low density lipoprotein receptor [Source:HGNC Symbol;Acc:6547]	6547	LDLR
comp51401_c1_seq1|m.508912	cds.comp51401_c1_seq1|m.508912	3132	C	T	1670.88	0/0	18,0	0/0	17,0	0/0	25,0	1/1	0,49	7	ENSP00000285039	0	90.81	94.65	99.672	100	0.99672	ENSG00000167306	myosin VB [Source:HGNC Symbol;Acc:7603]	7603	MYO5B
comp43319_c0_seq1|m.214847	cds.comp43319_c0_seq1|m.214847	167	C	T	37621.9	0/0	999,0	0/0	999,0	0/0	998,0	1/1	1999	8	ENSP00000381077	2e-65	72.92	85.42	90.566	97.9592	0.924528	ENSG00000214274	angiogenin, ribonuclease, RNase A family, 5 [Source:HGNC Symbol;Acc:483]	483	ANG
comp43319_c0_seq1|m.214847	cds.comp43319_c0_seq1|m.214847	447	C	T	33179.9	0/0	991,0	0/0	998,0	0/0	999,0	1/1	2982	8	ENSP00000381077	2e-65	72.92	85.42	90.566	97.9592	0.924528	ENSG00000214274	angiogenin, ribonuclease, RNase A family, 5 [Source:HGNC Symbol;Acc:483]	483	ANG
comp50776_c2_seq1|m.463743	cds.comp50776_c2_seq1|m.463743	825	C	T	1925.88	0/0	40,0	0/0	56,0	0/0	68,0	1/1	0,57	8	ENSP00000284425	0	76.51	85.67	99.9385	100	0.999385	ENSG00000154262	ATP-binding cassette, sub-family A (ABC1), member 6 [Source:HGNC Symbol;Acc:36]	36	ABCA6
comp50776_c2_seq1|m.463743	cds.comp50776_c2_seq1|m.463743	942	C	T	2254.88	0/0	24,0	0/0	58,0	0/0	62,0	1/1	0,64	8	ENSP00000284425	0	76.51	85.67	99.9385	100	0.999385	ENSG00000154262	ATP-binding cassette, sub-family A (ABC1), member 6 [Source:HGNC Symbol;Acc:36]	36	ABCA6
comp49071_c0_seq2|m.375177	cds.comp49071_c0_seq2|m.375177	1056	C	T	2132.88	0/0	12,0	0/0	40,0	0/0	24,0	1/1	0,60	8	ENSP00000341957	0	89.69	94.27	99.9118	100	0.999118	ENSG00000143514	tumor protein p53 binding protein, 2 [Source:HGNC Symbol;Acc:12000]	12000	TP53BP2
comp49071_c0_seq2|m.375177	cds.comp49071_c0_seq2|m.375177	1632	C	T	2140.88	0/0	13,0	0/0	33,0	0/0	35,0	1/1	0,61	8	ENSP00000341957	0	89.69	94.27	99.9118	100	0.999118	ENSG00000143514	tumor protein p53 binding protein, 2 [Source:HGNC Symbol;Acc:12000]	12000	TP53BP2
comp50776_c2_seq1|m.463743	cds.comp50776_c2_seq1|m.463743	4104	C	T	7193.88	0/0	424,0	0/0	317,0	0/0	475,0	1/1	0,230	8	ENSP00000284425	0	76.51	85.67	99.9385	100	0.999385	ENSG00000154262	ATP-binding cassette, sub-family A (ABC1), member 6 [Source:HGNC Symbol;Acc:36]	36	ABCA6
comp46253_c0_seq1|m.278133	cds.comp46253_c0_seq1|m.278133	342	C	T	9003.88	0/0	79,0	0/0	226,0	0/0	319,0	1/1	0,252	9	ENSP00000380025	7e-164	91.96	95.5	99.6764	100	0.996764	ENSG00000135926	transmembrane BAX inhibitor motif containing 1 [Source:HGNC Symbol;Acc:23410]	23410	TMBIM1
comp46253_c0_seq1|m.278133	cds.comp46253_c0_seq1|m.278133	429	C	T	10160.9	0/0	97,0	0/0	270,0	0/0	376,0	1/1	0,292	9	ENSP00000380025	7e-164	91.96	95.5	99.6764	100	0.996764	ENSG00000135926	transmembrane BAX inhibitor motif containing 1 [Source:HGNC Symbol;Acc:23410]	23410	TMBIM1
comp51035_c1_seq2|m.476490	cds.comp51035_c1_seq2|m.476490	468	C	T	3678.88	0/0	11,0	0/0	41,0	0/0	32,0	1/1	1103	9	ENSP00000319684	0	91.78	94.45	96.583	98.2967	0.982566	ENSG00000111077	tensin like C1 domain containing phosphatase (tensin 2) [Source:HGNC Symbol;Acc:19737]	19737	TENC1
comp51035_c1_seq2|m.476490	cds.comp51035_c1_seq2|m.476490	2625	C	T	2604.88	0/0	31,0	0/0	48,1	0/0	37,0	1/1	0,73	9	ENSP00000319684	0	91.78	94.45	96.583	98.2967	0.982566	ENSG00000111077	tensin like C1 domain containing phosphatase (tensin 2) [Source:HGNC Symbol;Acc:19737]	19737	TENC1
comp46724_c0_seq1|m.289930	cds.comp46724_c0_seq1|m.289930	3816	C	T	39350.9	0/0	999,0	0/0	1000,0	0/0	998,1	1/1	0,1000	10	ENSP00000245907	0	78.61	89.58	96.9822	98.617	0.983424	ENSG00000125730	complement component 3 [Source:HGNC Symbol;Acc:1318]	1318	C3
comp47685_c0_seq1|m.318721	cds.comp47685_c0_seq1|m.318721	3964	C	T	1753.88	0/0	13,0	0/0	37,0	0/0	37,0	1/1	0,53	10	ENSP00000460348	0	100	100	99.9572	100	0.999572	ENSG00000174231	pre-mRNA processing factor 8 [Source:HGNC Symbol;Acc:17340]	17340	PRPF8
comp48589_c1_seq2|m.356276	cds.comp48589_c1_seq2|m.356276	2618	C	T	2660.88	0/0	37,0	0/0	91,0	0/0	77,0	1/1	0,80	11	ENSP00000347416	0	85.02	91.44	96.9968	100	0.969968	ENSG00000065000	adaptor-related protein complex 3, delta 1 subunit [Source:HGNC Symbol;Acc:568]	568	AP3D1
Contig8282|m.77350	cds.Contig8282|m.77350	425	C	T	1477.88	0/0	12,0	0/0	78,0	0/0	84,0	1/1	0,43	12	ENSP00000357448	0	73.24	81.02	89.2954	90.9713	0.981578	ENSG00000163346	pre-B-cell leukemia homeobox interacting protein 1 [Source:HGNC Symbol;Acc:21199]	21199	PBXIP1
Contig8282|m.77350	cds.Contig8282|m.77350	1827	C	T	5426.88	1/1	0,38	1/1	0,60	1/1	0,53	0/0	37,0	12	ENSP00000357448	0	73.24	81.02	89.2954	90.9713	0.981578	ENSG00000163346	pre-B-cell leukemia homeobox interacting protein 1 [Source:HGNC Symbol;Acc:21199]	21199	PBXIP1
Contig8282|m.77350	cds.Contig8282|m.77350	2064	C	T	1904.88	0/0	19,0	0/0	70,0	0/0	100,0	1/1	0,57	12	ENSP00000357448	0	73.24	81.02	89.2954	90.9713	0.981578	ENSG00000163346	pre-B-cell leukemia homeobox interacting protein 1 [Source:HGNC Symbol;Acc:21199]	21199	PBXIP1
Contig8193|m.76309	cds.Contig8193|m.76309	2976	C	T	2442.88	0/0	28,0	0/0	43,0	0/0	65,0	1/1	0,74	12	ENSP00000438262	0	87.47	90.88	99.914	95.5774	1.04537	ENSG00000119139	tight junction protein 2 [Source:HGNC Symbol;Acc:11828]	11828	TJP2
Contig8193|m.76309	cds.Contig8193|m.76309	2979	C	T	4417.88	1/1	0,27	1/1	0,43	1/1	0,67	0/0	80,1	12	ENSP00000438262	0	87.47	90.88	99.914	95.5774	1.04537	ENSG00000119139	tight junction protein 2 [Source:HGNC Symbol;Acc:11828]	11828	TJP2
Contig8193|m.76309	cds.Contig8193|m.76309	3081	C	T	1844.88	0/0	17,0	0/0	27,0	0/0	50,0	1/1	0,57	12	ENSP00000438262	0	87.47	90.88	99.914	95.5774	1.04537	ENSG00000119139	tight junction protein 2 [Source:HGNC Symbol;Acc:11828]	11828	TJP2
comp50316_c3_seq1|m.440325	cds.comp50316_c3_seq1|m.440325	153	C	T	1445.88	0/0	19,0	0/0	19,0	0/0	143,0	1/1	0,45	21	ENSP00000261646	0	86.33	90.24	80.4538	79.7733	1.00853	ENSG00000072310	sterol regulatory element binding transcription factor 1 [Source:HGNC Symbol;Acc:11289]	11289	SREBF1
comp50316_c3_seq1|m.440325	cds.comp50316_c3_seq1|m.440325	468	C	T	2377.88	0/0	29,0	0/0	32,0	0/0	151,0	1/1	0,68	21	ENSP00000261646	0	86.33	90.24	80.4538	79.7733	1.00853	ENSG00000072310	sterol regulatory element binding transcription factor 1 [Source:HGNC Symbol;Acc:11289]	11289	SREBF1
comp50316_c3_seq1|m.440325	cds.comp50316_c3_seq1|m.440325	600	C	T	2911.88	0/0	16,0	0/0	37,0	0/0	200,0	1/1	0,76	21	ENSP00000261646	0	86.33	90.24	80.4538	79.7733	1.00853	ENSG00000072310	sterol regulatory element binding transcription factor 1 [Source:HGNC Symbol;Acc:11289]	11289	SREBF1
comp50316_c3_seq1|m.440325	cds.comp50316_c3_seq1|m.440325	834	C	T	1911.88	0/0	51,0	0/0	32,0	0/0	255,0	1/1	0,55	21	ENSP00000261646	0	86.33	90.24	80.4538	79.7733	1.00853	ENSG00000072310	sterol regulatory element binding transcription factor 1 [Source:HGNC Symbol;Acc:11289]	11289	SREBF1
comp50316_c3_seq1|m.440325	cds.comp50316_c3_seq1|m.440325	1878	C	T	1551.88	0/0	29,0	0/0	35,0	0/0	186,0	1/1	0,41	21	ENSP00000261646	0	86.33	90.24	80.4538	79.7733	1.00853	ENSG00000072310	sterol regulatory element binding transcription factor 1 [Source:HGNC Symbol;Acc:11289]	11289	SREBF1
comp50316_c3_seq1|m.440325	cds.comp50316_c3_seq1|m.440325	1983	C	T	2244.88	0/0	26,0	0/0	38,0	0/0	268,0	1/1	0,59	21	ENSP00000261646	0	86.33	90.24	80.4538	79.7733	1.00853	ENSG00000072310	sterol regulatory element binding transcription factor 1 [Source:HGNC Symbol;Acc:11289]	11289	SREBF1
comp50316_c3_seq1|m.440325	cds.comp50316_c3_seq1|m.440325	2055	C	T	2471.88	0/0	32,0	0/0	54,0	0/0	357,0	1/1	0,71	21	ENSP00000261646	0	86.33	90.24	80.4538	79.7733	1.00853	ENSG00000072310	sterol regulatory element binding transcription factor 1 [Source:HGNC Symbol;Acc:11289]	11289	SREBF1
comp49874_c1_seq1|m.414441	cds.comp49874_c1_seq1|m.414441	1171	C	T	26797.9	0/0	976,1	0/0	512,1	0/0	639,0	1/1	0,770	31	ENSP00000261196	0	75.36	87.39	99.5671	98.2906	1.01299	ENSG00000111700	solute carrier organic anion transporter family, member 1B3 [Source:HGNC Symbol;Acc:10961]	10961	SLCO1B3
comp49874_c1_seq1|m.414441	cds.comp49874_c1_seq1|m.414441	1273	C	T	50813.9	1/1	0,561	1/1	0,376	1/1	0,501	0/0	972,0	31	ENSP00000261196	0	75.36	87.39	99.5671	98.2906	1.01299	ENSG00000111700	solute carrier organic anion transporter family, member 1B3 [Source:HGNC Symbol;Acc:10961]	10961	SLCO1B3
comp49874_c1_seq1|m.414441	cds.comp49874_c1_seq1|m.414441	1611	C	T	22760.9	0/0	1000,0	0/0	711,0	0/0	1000,0	1/1	0,685	31	ENSP00000261196	0	75.36	87.39	99.5671	98.2906	1.01299	ENSG00000111700	solute carrier organic anion transporter family, member 1B3 [Source:HGNC Symbol;Acc:10961]	10961	SLCO1B3
comp48485_c0_seq2|m.352305	cds.comp48485_c0_seq2|m.352305	61	G	A	1249.88	0/0	24,0	0/0	45,0	0/0	29,0	1/1	0,38	1	ENSP00000264221	0	94.34	97.17	99.5305	99.7647	0.997653	ENSG00000128050	phosphoribosylaminoimidazole carboxylase, phosphoribosylaminoimidazole succinocarboxamide synthetase [Source:HGNC Symbol;Acc:8587]	8587	PAICS
comp50592_c1_seq1|m.455962	cds.comp50592_c1_seq1|m.455962	75	G	A	3929.88	0/0	35,0	0/0	81,0	0/0	77,0	1/1	0,112	1	ENSP00000346063	4e-136	85.02	93.93	99.5951	100	0.995951	ENSG00000146223	ribosomal protein L7-like 1 [Source:HGNC Symbol;Acc:21370]	21370	RPL7L1
comp47798_c0_seq1|m.321488	cds.comp47798_c0_seq1|m.321488	76	G	A	1100.88	0/0	22,0	0/0	59,0	0/0	48,0	1/1	0,31	1	ENSP00000443990	1e-82	88.89	93.83	99.5902	100	0.995902	ENSG00000110108	transmembrane protein 109 [Source:HGNC Symbol;Acc:28771]	28771	TMEM109
comp49821_c0_seq4|m.412691	cds.comp49821_c0_seq4|m.412691	171	G	A	13857.9	0/0	302,0	0/0	567,1	0/0	980,1	1/1	0,387	1	ENSP00000468925	8e-89	88.52	92.9	96.8254	96.8254	1	ENSG00000269115	tetratricopeptide repeat domain 36 [Source:HGNC Symbol;Acc:33708]	33708	TTC36
comp34197_c0_seq1|m.152227	cds.comp34197_c0_seq1|m.152227	178	G	A	6381.88	0/0	25,0	0/0	149,0	0/0	66,1	1/1	0,187	1	ENSP00000268957	0	95.65	96.81	99.7101	100	0.997101	ENSG00000141232	transducer of ERBB2, 1 [Source:HGNC Symbol;Acc:11979]	11979	TOB1
comp45895_c0_seq1|m.265270	cds.comp45895_c0_seq1|m.265270	182	G	A	37276.9	0/0	996,1	0/0	999,0	0/0	1000,0	1/1	2997	1	ENSP00000384860	0	83.41	93.6	85.947	96.5675	0.89002	ENSG00000171557	fibrinogen gamma chain [Source:HGNC Symbol;Acc:3694]	3694	FGG
comp44680_c0_seq1|m.235063	cds.comp44680_c0_seq1|m.235063	198	G	A	2852.88	0/0	26,0	0/0	74,0	0/0	34,1	1/1	1,80	1	ENSP00000334473	2e-108	90.67	93.26	92.7885	100	0.927885	ENSG00000153391	INO80 complex subunit C [Source:HGNC Symbol;Acc:26994]	26994	INO80C
comp50141_c1_seq1|m.427949	cds.comp50141_c1_seq1|m.427949	199	G	A	1103.88	0/0	16,0	0/0	42,0	0/0	37,0	1/1	0,33	1	ENSP00000231512	1e-101	66.42	75.47	94.5255	100	0.945255	ENSG00000113583	chromosome 5 open reading frame 15 [Source:HGNC Symbol;Acc:20656]	20656	C5orf15
comp45728_c0_seq1|m.259406	cds.comp45728_c0_seq1|m.259406	202	G	A	1119.88	0/0	19,0	0/0	39,0	0/0	32,0	1/1	0,32	1	ENSP00000264995	0	90	95	91.6905	91.954	0.997135	ENSG00000114686	mitochondrial ribosomal protein L3 [Source:HGNC Symbol;Acc:10379]	10379	MRPL3
Contig4887|m.39446	cds.Contig4887|m.39446	228	G	A	1628.88	0/0	20,0	0/0	70,0	0/0	105,0	1/1	1,48	1	ENSP00000263273	0	93.42	96.46	76.1079	85.4664	0.890501	ENSG00000104805	nucleobindin 1 [Source:HGNC Symbol;Acc:8043]	8043	NUCB1
Contig1729|m.10202	cds.Contig1729|m.10202	237	G	A	1648.89	0/0	39,0	0/0	11,0	0/0	16,0	1/1	1,51	1	ENSP00000447128	0	89	95.67	94.0439	94.3396	0.996865	ENSG00000135437	retinol dehydrogenase 5 (11-cis/9-cis) [Source:HGNC Symbol;Acc:9940]	9940	RDH5
comp49080_c2_seq11|m.375653	cds.comp49080_c2_seq11|m.375653	240	G	A	6823.88	0/0	73,0	0/0	104,0	0/0	159,0	1/1	1190	1	ENSP00000393185	0	100	100	97.6852	100	0.976852	ENSG00000108671	proteasome (prosome, macropain) 26S subunit, non-ATPase, 11 [Source:HGNC Symbol;Acc:9556]	9556	PSMD11
Contig5865|m.48815	cds.Contig5865|m.48815	240	G	A	1471.88	0/0	12,0	0/0	32,0	0/0	35,0	1/1	0,42	1	ENSP00000417404	2e-157	71.78	82.82	93.4097	93.6782	0.997135	ENSG00000010704	hemochromatosis [Source:HGNC Symbol;Acc:4886]	4886	HFE
comp44724_c0_seq1|m.235577	cds.comp44724_c0_seq1|m.235577	243	G	A	12200.9	0/0	38,0	0/0	533,0	0/0	368,0	1/1	0,344	1	ENSP00000236671	0	82.5	90.25	86.9757	94.9029	0.91647	ENSG00000117984	cathepsin D [Source:HGNC Symbol;Acc:2529]	2529	CTSD
comp44225_c0_seq1|m.227771	cds.comp44225_c0_seq1|m.227771	286	G	A	22244.9	0/0	590,0	0/0	244,0	0/0	1000,0	1/1	1588	1	ENSP00000222002	4e-144	67.48	82.52	99.6516	99.6491	1.00002	ENSG00000105398	sulfotransferase family, cytosolic, 2A, dehydroepiandrosterone (DHEA)-preferring, member 1 [Source:HGNC Symbol;Acc:11458]	11458	SULT2A1
comp48201_c3_seq5|m.337365	cds.comp48201_c3_seq5|m.337365	288	G	A	4906.88	0/0	23,0	0/0	95,0	0/0	187,0	1/1	0,147	1	ENSP00000233712	1e-61	89.81	92.36	99.3671	100	0.993671	ENSG00000115363	eva-1 homolog A (C. elegans) [Source:HGNC Symbol;Acc:25816]	25816	EVA1A
Contig2181|m.13946	cds.Contig2181|m.13946	305	G	A	2142.88	0/0	18,0	0/0	154,0	0/0	138,0	1/1	0,61	1	ENSP00000354575	0	81.97	87.81	99.4992	92.2958	1.07805	ENSG00000105699	lipolysis stimulated lipoprotein receptor [Source:HGNC Symbol;Acc:29572]	29572	LSR
comp44764_c0_seq1|m.236192	cds.comp44764_c0_seq1|m.236192	312	G	A	3532.88	0/0	27,0	0/0	72,0	0/0	75,0	1/1	0,90	1	ENSP00000433627	6e-61	100	100	73.1707	100	0.731707	ENSG00000134809	translocase of inner mitochondrial membrane 10 homolog (yeast) [Source:HGNC Symbol;Acc:11814]	11814	TIMM10
comp47655_c0_seq1|m.317488	cds.comp47655_c0_seq1|m.317488	354	G	A	3621.88	0/0	68,0	0/0	97,0	0/0	76,0	1/1	0,97	1	ENSP00000357051	2e-157	97.64	98.43	80.6349	84.9498	0.949206	ENSG00000162735	peroxisomal biogenesis factor 19 [Source:HGNC Symbol;Acc:9713]	9713	PEX19
Contig3379|m.24313	cds.Contig3379|m.24313	369	G	A	1421.88	0/0	13,0	0/0	99,0	0/0	107,0	1/1	0,41	1	ENSP00000301175	0	83.44	88.74	92.0732	84.3284	1.09184	ENSG00000250799	proline dehydrogenase (oxidase) 2 [Source:HGNC Symbol;Acc:17325]	17325	PRODH2
comp49575_c3_seq6|m.395946	cds.comp49575_c3_seq6|m.395946	375	G	A	1523.88	0/0	64,0	0/0	72,0	0/0	67,0	1/1	0,45	1	ENSP00000346412	2e-125	80.81	86.53	93.3754	93.9873	0.993489	ENSG00000170291	elongator acetyltransferase complex subunit 5 [Source:HGNC Symbol;Acc:30617]	30617	ELP5
comp37663_c0_seq1|m.167909	cds.comp37663_c0_seq1|m.167909	378	G	A	7796.88	0/0	116,0	0/0	176,0	0/0	108,0	1/1	0,222	1	ENSP00000220853	0	98.65	99.33	94.2857	100	0.942857	ENSG00000104412	ER membrane protein complex subunit 2 [Source:HGNC Symbol;Acc:28963]	28963	EMC2
comp48135_c1_seq8|m.333940	cds.comp48135_c1_seq8|m.333940	399	G	A	3139.88	1/1	0,20	1/1	0,46	1/1	0,30	0/0	54,0	1	ENSP00000383820	0	98.15	99.63	96.6071	95.7522	1.00893	ENSG00000198160	mesoderm induction early response 1, transcriptional regulator [Source:HGNC Symbol;Acc:29657]	29657	MIER1
comp50575_c0_seq2|m.455488	cds.comp50575_c0_seq2|m.455488	414	G	A	1445.88	0/0	21,0	0/0	40,0	0/0	30,0	1/1	0,38	1	ENSP00000320117	0	92.04	94.69	98.2085	100	0.982085	ENSG00000125733	thyroid hormone receptor interactor 10 [Source:HGNC Symbol;Acc:12304]	12304	TRIP10
comp48026_c0_seq2|m.331061	cds.comp48026_c0_seq2|m.331061	444	G	A	2073.88	0/0	20,0	0/0	28,0	0/0	45,0	1/1	0,60	1	ENSP00000364580	0	79.82	86.55	90.4762	100	0.904762	ENSG00000139835	growth hormone regulated TBC protein 1 [Source:HGNC Symbol;Acc:20310]	20310	GRTP1
comp45111_c0_seq2|m.244036	cds.comp45111_c0_seq2|m.244036	453	G	A	3663.88	0/0	166,0	0/0	70,0	0/0	95,0	1/1	0,106	1	ENSP00000396708	0	97.44	99.36	99.6815	100	0.996815	ENSG00000148935	growth arrest-specific 2 [Source:HGNC Symbol;Acc:4167]	4167	GAS2
comp48503_c1_seq1|m.352729	cds.comp48503_c1_seq1|m.352729	456	G	A	17218.9	0/0	134,0	0/0	355,0	0/0	551,0	1/1	0,489	1	ENSP00000355930	0	81.82	90.36	95.3206	99.278	0.960139	ENSG00000175003	solute carrier family 22 (organic cation transporter), member 1 [Source:HGNC Symbol;Acc:10963]	10963	SLC22A1
comp36742_c0_seq1|m.163122	cds.comp36742_c0_seq1|m.163122	459	G	A	7752.88	0/0	64,1	0/0	148,0	0/0	184,0	1/1	0,216	1	ENSP00000291386	6e-129	98.45	99.48	78.8618	100	0.788618	ENSG00000160075	SSU72 RNA polymerase II CTD phosphatase homolog (S. cerevisiae) [Source:HGNC Symbol;Acc:25016]	25016	SSU72
comp43700_c0_seq4|m.220213	cds.comp43700_c0_seq4|m.220213	460	G	A	2106.88	1/1	0,21	1/1	0,16	1/1	0,25	0/0	113,0	1	ENSP00000343505	3e-134	86	91.6	99.6016	100	0.996016	ENSG00000161955	tumor necrosis factor (ligand) superfamily, member 13 [Source:HGNC Symbol;Acc:11928]	11928	TNFSF13
comp49207_c0_seq7|m.382304	cds.comp49207_c0_seq7|m.382304	492	G	A	2978.88	1/1	0,15	1/1	0,29	1/1	0,44	0/0	55,0	1	ENSP00000243501	9e-106	97.01	97.6	90.7609	88.3598	1.02717	ENSG00000123739	phospholipase A2, group XIIA [Source:HGNC Symbol;Acc:18554]	18554	PLA2G12A
comp46439_c0_seq1|m.282066	cds.comp46439_c0_seq1|m.282066	507	G	A	3552.88	1/1	0,20	1/1	0,66	1/1	0,15	0/0	86,0	1	ENSP00000385333	0	92.19	95.66	99.7835	100	0.997835	ENSG00000115758	ornithine decarboxylase 1 [Source:HGNC Symbol;Acc:8109]	8109	ODC1
comp50160_c0_seq1|m.429360	cds.comp50160_c0_seq1|m.429360	510	G	A	3211.89	1/1	0,28	1/1	0,32	1/1	0,32	0/0	76,0	1	ENSP00000368390	3e-99	95	96.67	77.5862	97.8261	0.793103	ENSG00000076554	tumor protein D52 [Source:HGNC Symbol;Acc:12005]	12005	TPD52
Contig3188|m.22737	cds.Contig3188|m.22737	518	G	A	1676.88	0/0	16,0	0/0	33,0	0/0	43,0	1/1	0,51	1	ENSP00000387185	0	83.36	90.3	99.8555	93.7585	1.06503	ENSG00000142102	ATH1, acid trehalase-like 1 (yeast) [Source:HGNC Symbol;Acc:26210]	26210	ATHL1
comp47677_c0_seq3|m.317927	cds.comp47677_c0_seq3|m.317927	522	G	A	3170.88	0/0	62,0	0/0	116,0	0/0	131,0	1/1	1,94	1	ENSP00000217455	0	88.16	92.52	99.6894	100	0.996894	ENSG00000101473	acyl-CoA thioesterase 8 [Source:HGNC Symbol;Acc:15919]	15919	ACOT8
comp46520_c0_seq1|m.285299	cds.comp46520_c0_seq1|m.285299	523	G	A	34394.9	0/0	14,0	0/0	999,0	0/0	999,0	1/1	0,1000	1	ENSP00000275525	2e-117	70.89	80.17	88.4328	89.9614	0.983009	ENSG00000146678	insulin-like growth factor binding protein 1 [Source:HGNC Symbol;Acc:5469]	5469	IGFBP1
comp49005_c0_seq1|m.373675	cds.comp49005_c0_seq1|m.373675	558	G	A	1517.88	0/0	20,0	0/0	30,0	0/0	24,0	1/1	1,43	1	ENSP00000343103	0	87.83	93.33	99.5671	99.711	0.998557	ENSG00000132600	protein arginine methyltransferase 7 [Source:HGNC Symbol;Acc:25557]	25557	PRMT7
Contig3468|m.25118	cds.Contig3468|m.25118	559	G	A	11263.9	0/0	33,0	0/0	316,0	0/0	195,0	1/1	0,312	1	ENSP00000219548	0	96.03	98.56	85.4938	91.4191	0.935185	ENSG00000103266	STIP1 homology and U-box containing protein 1, E3 ubiquitin protein ligase [Source:HGNC Symbol;Acc:11427]	11427	STUB1
comp46789_c0_seq1|m.293206	cds.comp46789_c0_seq1|m.293206	564	G	A	1802.88	0/0	31,0	0/0	26,0	0/0	27,0	1/1	0,52	1	ENSP00000471166	0	92.36	95.7	99.7619	100	0.997619	ENSG00000269335	Inhibitor of kappa light polypeptide gene enhancer in B-cells, kinase gamma, isoform CRA_b [Source:UniProtKB/TrEMBL;Acc:D3DWY0]	X	X
Contig543|m.2067	cds.Contig543|m.2067	564	G	A	23623.9	0/0	258,0	0/0	726,0	0/0	601,0	1/1	0,633	1	ENSP00000293831	0	100	100	99.7543	100	0.997543	ENSG00000161960	eukaryotic translation initiation factor 4A1 [Source:HGNC Symbol;Acc:3282]	3282	EIF4A1
Contig8123|m.75370	cds.Contig8123|m.75370	569	G	A	8270.88	0/0	114,0	0/0	144,0	0/0	210,0	1/1	0,229	1	ENSP00000322223	2e-134	66.2	79.23	94.9833	94.0397	1.01003	ENSG00000166840	glycine-N-acyltransferase-like 1 [Source:HGNC Symbol;Acc:30519]	30519	GLYATL1
Contig934|m.4369	cds.Contig934|m.4369	571	G	A	2502.88	0/0	12,0	0/0	52,0	0/0	51,0	1/1	0,72	1	ENSP00000279206	1e-160	86.9	93.1	78.3784	95.3795	0.821753	ENSG00000149761	nudix (nucleoside diphosphate linked moiety X)-type motif 22 [Source:HGNC Symbol;Acc:28189]	28189	NUDT22
comp39857_c0_seq1|m.181383	cds.comp39857_c0_seq1|m.181383	603	G	A	2753.89	0/0	10,0	0/0	82,0	0/0	56,0	1/1	0,82	1	ENSP00000370648	0	92.53	95.13	83.9888	91.6667	0.916241	ENSG00000240857	retinol dehydrogenase 14 (all-trans/9-cis/11-cis) [Source:HGNC Symbol;Acc:19979]	19979	RDH14
Contig8922|m.86325	cds.Contig8922|m.86325	609	G	A	1530.88	0/0	20,0	0/0	40,0	0/0	25,0	1/1	0,45	1	ENSP00000323527	0	99.03	99.72	96.7957	98.6395	0.981308	ENSG00000128585	muskelin 1, intracellular mediator containing kelch motifs [Source:HGNC Symbol;Acc:7109]	7109	MKLN1
comp50721_c0_seq4|m.461918	cds.comp50721_c0_seq4|m.461918	616	G	A	1748.89	0/0	10,0	0/0	46,0	0/0	40,0	1/1	0,50	1	ENSP00000445829	1e-175	92.69	93.57	99.7085	100	0.997085	ENSG00000133195	solute carrier family 39, member 11 [Source:HGNC Symbol;Acc:14463]	14463	SLC39A11
comp48312_c0_seq7|m.346253	cds.comp48312_c0_seq7|m.346253	617	G	A	1522.89	0/0	10,0	0/0	40,0	0/0	17,0	1/1	0,43	1	ENSP00000332634	0	82.59	89.17	89.3738	96.9136	0.922201	ENSG00000169660	hexosaminidase (glycosyl hydrolase family 20, catalytic domain) containing [Source:HGNC Symbol;Acc:26307]	26307	HEXDC
comp47841_c0_seq1|m.323838	cds.comp47841_c0_seq1|m.323838	624	G	A	4724.88	0/0	44,0	0/0	82,0	0/0	65,0	1/1	0,130	1	ENSP00000371193	0	79.94	91.4	88.4181	100	0.884181	ENSG00000103381	calcineurin-like phosphoesterase domain containing 1 [Source:HGNC Symbol;Acc:25632]	25632	CPPED1
comp49635_c0_seq1|m.400280	cds.comp49635_c0_seq1|m.400280	645	G	A	1620.88	0/0	19,0	0/0	30,0	0/0	34,0	1/1	0,50	1	ENSP00000382274	0	95.17	98.05	94.6271	96.563	0.979952	ENSG00000103226	NODAL modulator 3 [Source:HGNC Symbol;Acc:25242]	25242	NOMO3
comp48212_c0_seq1|m.337602	cds.comp48212_c0_seq1|m.337602	646	G	A	38841.9	0/0	1000,0	0/0	998,0	0/0	999,0	1/1	0,1000	1	ENSP00000350425	0	78.36	85.48	93.3504	92.1717	1.01279	ENSG00000110244	apolipoprotein A-IV [Source:HGNC Symbol;Acc:602]	602	APOA4
comp46710_c0_seq1|m.289752	cds.comp46710_c0_seq1|m.289752	661	G	A	1625.88	0/0	25,0	0/0	60,0	0/0	61,0	1/1	1,51	1	ENSP00000367665	7e-57	65.79	72.81	81.0219	85.5469	0.947105	ENSG00000159884	coiled-coil domain containing 107 [Source:HGNC Symbol;Acc:28465]	28465	CCDC107
comp44974_c1_seq2|m.240737	cds.comp44974_c1_seq2|m.240737	671	G	A	4122.88	0/0	31,0	0/0	72,0	0/0	57,0	1/1	1137	1	ENSP00000368027	0	75.79	82.62	86.6432	94.2207	0.919578	ENSG00000123240	optineurin [Source:HGNC Symbol;Acc:17142]	17142	OPTN
comp34339_c0_seq1|m.152868	cds.comp34339_c0_seq1|m.152868	678	G	A	4962.88	0/0	53,0	0/0	125,0	0/0	80,0	1/1	0,153	1	ENSP00000249442	0	98.1	99.24	99.6212	100	0.996212	ENSG00000128654	metaxin 2 [Source:HGNC Symbol;Acc:7506]	7506	MTX2
comp47458_c0_seq11|m.310054	cds.comp47458_c0_seq11|m.310054	682	G	A	1424.9	1/1	0,12	1/1	0,21	1/1	0,11	0/0	38,0	1	ENSP00000240651	0	91.65	95.2	91.4122	95.4	0.958199	ENSG00000121350	pyridine nucleotide-disulphide oxidoreductase domain 1 [Source:HGNC Symbol;Acc:26162]	26162	PYROXD1
comp49258_c1_seq1|m.385479	cds.comp49258_c1_seq1|m.385479	685	G	A	3590.88	1/1	0,13	1/1	0,58	1/1	0,31	0/0	51,0	1	ENSP00000362387	0	92.76	97.24	93.2476	98.6395	0.945338	ENSG00000099282	tetraspanin 15 [Source:HGNC Symbol;Acc:23298]	23298	TSPAN15
comp45437_c1_seq1|m.251004	cds.comp45437_c1_seq1|m.251004	696	G	A	8149.88	0/0	182,0	0/0	214,0	0/0	285,0	1/1	0,223	1	ENSP00000371362	0	97.95	98.47	96.0688	88.4615	1.086	ENSG00000152620	NAD kinase 2, mitochondrial [Source:HGNC Symbol;Acc:26404]	26404	NADK2
comp41185_c0_seq1|m.191303	cds.comp41185_c0_seq1|m.191303	699	G	A	3447.88	0/0	32,0	0/0	162,0	0/0	98,0	1/1	1,99	1	ENSP00000264202	0	100	100	88.4984	100	0.884984	ENSG00000077549	capping protein (actin filament) muscle Z-line, beta [Source:HGNC Symbol;Acc:1491]	1491	CAPZB
comp33351_c0_seq1|m.149101	cds.comp33351_c0_seq1|m.149101	702	G	A	3975.88	0/0	66,0	0/0	90,0	0/0	80,0	1/1	0,111	1	ENSP00000251968	0	99.23	99.23	99.7449	100	0.997449	ENSG00000074319	tumor susceptibility 101 [Source:HGNC Symbol;Acc:15971]	15971	TSG101
comp42338_c0_seq1|m.202389	cds.comp42338_c0_seq1|m.202389	723	G	A	1109.88	0/0	13,0	0/0	21,0	0/0	18,0	1/1	0,34	1	ENSP00000417901	0	99.09	99.35	93.5758	100	0.935758	ENSG00000171723	gephyrin [Source:HGNC Symbol;Acc:15465]	15465	GPHN
Contig5986|m.50050	cds.Contig5986|m.50050	753	G	A	3939.88	0/0	206,0	0/0	602,0	0/0	962,0	1/1	0,108	1	ENSP00000418532	0	81.96	90.78	95.5056	95.5056	1	ENSG00000243135	UDP glucuronosyltransferase 1 family, polypeptide A3 [Source:HGNC Symbol;Acc:12535]	12535	UGT1A3
comp49444_c0_seq1|m.392094	cds.comp49444_c0_seq1|m.392094	756	G	A	26697.9	0/0	210,0	0/0	290,0	0/0	529,0	1/1	1756	1	ENSP00000267814	0	87.11	95.24	99.7207	100	0.997207	ENSG00000140263	sorbitol dehydrogenase [Source:HGNC Symbol;Acc:11184]	11184	SORD
comp50334_c0_seq5|m.441816	cds.comp50334_c0_seq5|m.441816	763	G	A	4518.88	0/0	69,0	0/0	101,0	0/0	154,0	1/1	0,131	1	ENSP00000296280	0	91.62	95.74	99.8628	100	0.998628	ENSG00000127241	mannan-binding lectin serine peptidase 1 (C4/C2 activating component of Ra-reactive factor) [Source:HGNC Symbol;Acc:6901]	6901	MASP1
comp43410_c0_seq3|m.216579	cds.comp43410_c0_seq3|m.216579	799	G	A	2831.88	0/0	58,0	0/0	75,0	0/0	48,0	1/1	0,79	1	ENSP00000265112	0	96.91	98.38	88.3117	94.0526	0.938961	ENSG00000113407	threonyl-tRNA synthetase [Source:HGNC Symbol;Acc:11572]	11572	TARS
Contig8920|m.86303	cds.Contig8920|m.86303	814	G	A	15426.9	0/0	409,0	0/0	825,0	0/0	830,0	1/1	1443	1	ENSP00000217407	0	71.18	84.26	91.2955	93.763	0.973684	ENSG00000129988	lipopolysaccharide binding protein [Source:HGNC Symbol;Acc:6517]	6517	LBP
comp43520_c0_seq1|m.217700	cds.comp43520_c0_seq1|m.217700	846	G	A	9230.88	0/0	62,0	0/0	210,0	0/0	205,0	1/1	0,255	1	ENSP00000337701	0	86.98	91.32	87.9612	90.873	0.967957	ENSG00000177666	patatin-like phospholipase domain containing 2 [Source:HGNC Symbol;Acc:30802]	30802	PNPLA2
comp45777_c0_seq1|m.260511	cds.comp45777_c0_seq1|m.260511	853	G	A	3697.88	0/0	17,0	0/0	81,0	0/0	71,0	1/1	0,105	1	ENSP00000270460	0	95.14	97.05	99.8267	100	0.998267	ENSG00000063245	epsin 1 [Source:HGNC Symbol;Acc:21604]	21604	EPN1
comp44150_c0_seq1|m.226789	cds.comp44150_c0_seq1|m.226789	900	G	A	7224.88	1/1	0,16	1/1	0,118	1/1	0,85	0/0	224,1	1	ENSP00000297468	2e-134	70.87	80.78	88.5333	100	0.885333	ENSG00000164849	G protein-coupled receptor 146 [Source:HGNC Symbol;Acc:21718]	21718	GPR146
comp43015_c2_seq1|m.210671	cds.comp43015_c2_seq1|m.210671	906	G	A	1040.88	0/0	12,0	0/0	29,0	0/0	24,0	1/1	0,32	1	ENSP00000286070	0	97.9	99.07	93.6543	90.2954	1.0372	ENSG00000155636	RNA binding motif protein 45 [Source:HGNC Symbol;Acc:24468]	24468	RBM45
comp49651_c0_seq15|m.401645	cds.comp49651_c0_seq15|m.401645	936	G	A	2889.88	0/0	17,0	0/0	47,0	0/0	28,0	1/1	1,80	1	ENSP00000364289	0	99.24	99.37	95.9854	100	0.959854	ENSG00000136937	nuclear cap binding protein subunit 1, 80kDa [Source:HGNC Symbol;Acc:7658]	7658	NCBP1
comp48845_c2_seq1|m.368857	cds.comp48845_c2_seq1|m.368857	944	G	A	38373.9	0/0	999,0	0/0	1000,0	0/0	999,0	1/1	1998	1	ENSP00000343155	4e-151	89.12	92.35	85	89.8936	0.945562	ENSG00000100219	X-box binding protein 1 [Source:HGNC Symbol;Acc:12801]	12801	XBP1
comp40606_c0_seq4|m.186887	cds.comp40606_c0_seq4|m.186887	948	G	A	9673.88	0/0	140,0	0/0	129,0	0/0	134,0	1/1	1284	1	ENSP00000408005	0	92.88	96.14	99.7041	100	0.997041	ENSG00000065054	solute carrier family 9, subfamily A (NHE3, cation proton antiporter 3), member 3 regulator 2 [Source:HGNC Symbol;Acc:11076]	11076	SLC9A3R2
Contig3607|m.26349	cds.Contig3607|m.26349	963	G	A	3611.88	1/1	0,29	1/1	0,44	1/1	0,32	0/0	50,0	1	ENSP00000312356	0	80.25	89.14	95.9524	100	0.959524	ENSG00000174173	tRNA methyltransferase 10 homolog C (S. cerevisiae) [Source:HGNC Symbol;Acc:26022]	26022	TRMT10C
comp48513_c1_seq1|m.353067	cds.comp48513_c1_seq1|m.353067	969	G	A	1872.88	0/0	12,0	0/0	32,0	0/0	19,0	1/1	0,50	1	ENSP00000358073	0	95.16	98.28	99.844	100	0.99844	ENSG00000197771	minichromosome maintenance complex binding protein [Source:HGNC Symbol;Acc:25782]	25782	MCMBP
comp42233_c0_seq1|m.201253	cds.comp42233_c0_seq1|m.201253	1011	G	A	1178.88	0/0	17,0	0/0	30,0	0/0	32,0	1/1	0,36	1	ENSP00000430282	0	99.48	100	99.7389	100	0.997389	ENSG00000155097	ATPase, H+ transporting, lysosomal 42kDa, V1 subunit C1 [Source:HGNC Symbol;Acc:856]	856	ATP6V1C1
comp46302_c0_seq1|m.279222	cds.comp46302_c0_seq1|m.279222	1029	G	A	1254.88	0/0	21,0	0/0	85,0	0/0	108,0	1/1	0,40	1	ENSP00000232501	0	97.89	99.21	99.7375	100	0.997375	ENSG00000114388	nitrogen permease regulator-like 2 (S. cerevisiae) [Source:HGNC Symbol;Acc:24969]	24969	NPRL2
comp49370_c0_seq3|m.388656	cds.comp49370_c0_seq3|m.388656	1029	G	A	5908.88	1/1	0,26	1/1	0,95	1/1	0,50	0/0	180,0	1	ENSP00000381164	0	91.46	95.88	99.696	94.1176	1.05927	ENSG00000003989	solute carrier family 7 (cationic amino acid transporter, y+ system), member 2 [Source:HGNC Symbol;Acc:11060]	11060	SLC7A2
comp44970_c1_seq2|m.240617	cds.comp44970_c1_seq2|m.240617	1054	G	A	928.88	0/0	21,0	0/0	40,0	0/0	51,0	1/1	0,31	1	ENSP00000394290	0	97.36	98.85	99.8355	100	0.998355	ENSG00000235986	guanine nucleotide binding protein-like 1 [Source:HGNC Symbol;Acc:4413]	4413	GNL1
comp50923_c0_seq2|m.471912	cds.comp50923_c0_seq2|m.471912	1054	G	A	1337.88	0/0	24,0	0/0	62,0	0/0	52,0	1/1	0,39	1	ENSP00000446439	0	88.34	93.05	82.4131	100	0.824131	ENSG00000135709	KIAA0513 [Source:HGNC Symbol;Acc:29058]	29058	KIAA0513
comp28529_c0_seq1|m.136381	cds.comp28529_c0_seq1|m.136381	1071	G	A	21067.9	0/0	391,0	0/0	661,0	0/0	367,0	1/1	1581	1	ENSP00000220849	0	100	100	99.7758	100	0.997758	ENSG00000104408	eukaryotic translation initiation factor 3, subunit E [Source:HGNC Symbol;Acc:3277]	3277	EIF3E
comp47897_c0_seq14|m.324922	cds.comp47897_c0_seq14|m.324922	1104	G	A	1011.88	0/0	13,0	0/0	54,0	0/0	60,0	1/1	0,30	1	ENSP00000315136	0	72.41	79.09	96.3415	95.4783	1.00904	ENSG00000011132	amyloid beta (A4) precursor protein-binding, family A, member 3 [Source:HGNC Symbol;Acc:580]	580	APBA3
comp50273_c1_seq9|m.436902	cds.comp50273_c1_seq9|m.436902	1149	G	A	1902.88	0/0	13,0	0/0	48,0	0/0	33,1	1/1	0,58	1	ENSP00000420616	0	94.2	97.68	96.4206	96.6368	0.997763	ENSG00000114126	transcription factor Dp-2 (E2F dimerization partner 2) [Source:HGNC Symbol;Acc:11751]	11751	TFDP2
comp42933_c0_seq8|m.209778	cds.comp42933_c0_seq8|m.209778	1157	G	A	11036.9	0/0	332,0	0/0	178,0	0/0	623,0	1/1	0,320	1	ENSP00000302620	0	81.6	90.67	95.4198	95.6633	0.997455	ENSG00000172482	alanine-glyoxylate aminotransferase [Source:HGNC Symbol;Acc:341]	341	AGXT
comp41981_c0_seq1|m.198772	cds.comp41981_c0_seq1|m.198772	1158	G	A	2743.88	0/0	21,0	0/0	105,0	0/0	69,0	1/1	1,83	1	ENSP00000372411	0	97.44	99.07	99.768	100	0.99768	ENSG00000159692	C-terminal binding protein 1 [Source:HGNC Symbol;Acc:2494]	2494	CTBP1
comp39612_c0_seq1|m.179651	cds.comp39612_c0_seq1|m.179651	1176	G	A	5012.88	0/0	44,0	0/0	160,0	0/0	227,0	1/1	0,139	1	ENSP00000343032	0	96.82	98.14	92.176	100	0.92176	ENSG00000101294	histocompatibility (minor) 13 [Source:HGNC Symbol;Acc:16435]	16435	HM13
comp46750_c0_seq3|m.290553	cds.comp46750_c0_seq3|m.290553	1200	G	A	3864.88	0/0	33,0	0/0	62,0	0/0	73,0	1/1	0,107	1	ENSP00000259708	0	97.36	98.52	97.8998	95.2904	1.02738	ENSG00000137171	kinesin light chain 4 [Source:HGNC Symbol;Acc:21624]	21624	KLC4
comp48091_c1_seq1|m.333075	cds.comp48091_c1_seq1|m.333075	1209	G	A	4336.88	0/0	44,0	0/0	83,0	0/0	63,0	1/1	0,128	1	ENSP00000368237	0	98.46	98.63	97.6549	100	0.976549	ENSG00000119787	atlastin GTPase 2 [Source:HGNC Symbol;Acc:24047]	24047	ATL2
comp41617_c0_seq1|m.195263	cds.comp41617_c0_seq1|m.195263	1242	G	A	41337.9	1/1	0,433	1/1	1257	1/1	2430	0/0	497,1	1	ENSP00000367309	0	93.65	98.08	88.8889	100	0.888889	ENSG00000069535	monoamine oxidase B [Source:HGNC Symbol;Acc:6834]	6834	MAOB
comp43880_c1_seq1|m.223293	cds.comp43880_c1_seq1|m.223293	1257	G	A	13403.9	0/0	95,0	0/0	360,0	0/0	393,0	1/1	0,382	1	ENSP00000374455	0	93.14	95.42	94.7826	99.3182	0.954333	ENSG00000161011	sequestosome 1 [Source:HGNC Symbol;Acc:11280]	11280	SQSTM1
comp46310_c0_seq1|m.279453	cds.comp46310_c0_seq1|m.279453	1298	G	A	9460.88	0/0	91,0	0/0	457,0	0/0	459,0	1/1	0,270	1	ENSP00000410798	1e-145	73.31	83.28	71.2154	93.4247	0.762276	ENSG00000104870	Fc fragment of IgG, receptor, transporter, alpha [Source:HGNC Symbol;Acc:3621]	3621	FCGRT
Contig7248|m.64849	cds.Contig7248|m.64849	1377	G	A	1198.88	0/0	18,0	0/0	22,0	0/0	28,0	1/1	0,33	1	ENSP00000215739	0	97.32	97.8	94.9074	97.619	0.972222	ENSG00000099949	leucine-zipper-like transcription regulator 1 [Source:HGNC Symbol;Acc:6742]	6742	LZTR1
comp47560_c0_seq1|m.313810	cds.comp47560_c0_seq1|m.313810	1386	G	A	1908.88	0/0	22,0	0/0	137,0	0/0	87,0	1/1	0,56	1	ENSP00000360541	0	89.28	96.48	87.9044	94.9848	0.925457	ENSG00000157184	carnitine palmitoyltransferase 2 [Source:HGNC Symbol;Acc:2330]	2330	CPT2
comp48279_c1_seq2|m.344774	cds.comp48279_c1_seq2|m.344774	1392	G	A	7531.88	0/0	19,0	0/0	143,0	0/0	231,0	1/1	0,207	1	ENSP00000380854	0	85.21	90.94	99.8155	100	0.998155	ENSG00000160282	formimidoyltransferase cyclodeaminase [Source:HGNC Symbol;Acc:3974]	3974	FTCD
comp50100_c0_seq2|m.425443	cds.comp50100_c0_seq2|m.425443	1407	G	A	1594.88	0/0	11,0	0/0	32,0	0/0	29,0	1/1	0,42	1	ENSP00000358814	0	100	100	97.2477	100	0.972477	ENSG00000168710	adenosylhomocysteinase-like 1 [Source:HGNC Symbol;Acc:344]	344	AHCYL1
comp49735_c0_seq1|m.407894	cds.comp49735_c0_seq1|m.407894	1434	G	A	1210.88	0/0	20,0	0/0	37,0	0/0	20,0	1/1	0,32	1	ENSP00000296181	0	93.48	96.74	95.7933	99.7497	0.960337	ENSG00000082781	integrin, beta 5 [Source:HGNC Symbol;Acc:6160]	6160	ITGB5
comp39924_c1_seq2|m.181817	cds.comp39924_c1_seq2|m.181817	1515	G	A	2354.88	0/0	38,0	0/0	60,0	0/0	59,0	1/1	0,69	1	ENSP00000449381	0	98.1	99.15	86.1566	100	0.861566	ENSG00000089022	mitogen-activated protein kinase-activated protein kinase 5 [Source:HGNC Symbol;Acc:6889]	6889	MAPKAPK5
comp49623_c0_seq1|m.399082	cds.comp49623_c0_seq1|m.399082	1539	G	A	1275.88	0/0	11,0	0/0	31,0	0/0	21,0	1/1	0,36	1	ENSP00000377954	0	95.76	98.18	94.9425	70.2381	1.35172	ENSG00000133706	leucyl-tRNA synthetase [Source:HGNC Symbol;Acc:6512]	6512	LARS
comp48093_c0_seq2|m.333147	cds.comp48093_c0_seq2|m.333147	1545	G	A	6631.88	0/0	223,0	0/0	370,0	0/0	558,1	1/1	1183	1	ENSP00000421801	0	79.59	86.55	89.2857	95.3172	0.936722	ENSG00000109758	HGF activator [Source:HGNC Symbol;Acc:4894]	4894	HGFAC
Contig7634|m.69095	cds.Contig7634|m.69095	1678	G	A	6104.88	1/1	0,24	1/1	0,65	1/1	1,85	0/0	145,0	1	ENSP00000356156	0	63.52	71.86	89.2489	88.359	1.01007	ENSG00000158615	protein phosphatase 1, regulatory subunit 15B [Source:HGNC Symbol;Acc:14951]	14951	PPP1R15B
Contig8866|m.85582	cds.Contig8866|m.85582	1776	G	A	1044.88	0/0	30,0	0/0	69,0	0/0	73,0	1/1	0,30	1	ENSP00000354972	0	98.76	99.59	97.8408	100	0.978408	ENSG00000135040	N(alpha)-acetyltransferase 35, NatC auxiliary subunit [Source:HGNC Symbol;Acc:24340]	24340	NAA35
comp47080_c1_seq1|m.299883	cds.comp47080_c1_seq1|m.299883	1791	G	A	1335.88	0/0	21,0	0/0	26,0	0/0	22,0	1/1	0,37	1	ENSP00000363998	0	97.8	98.38	99.8844	100	0.998844	ENSG00000078747	itchy E3 ubiquitin protein ligase [Source:HGNC Symbol;Acc:13890]	13890	ITCH
comp47990_c1_seq2|m.328287	cds.comp47990_c1_seq2|m.328287	1890	G	A	1276.88	0/0	28,0	0/0	36,0	0/0	45,0	1/1	0,40	1	ENSP00000340184	0	81.01	88.05	98.9404	99.0777	0.998614	ENSG00000050405	LIM domain and actin binding 1 [Source:HGNC Symbol;Acc:24636]	24636	LIMA1
comp49356_c1_seq3|m.388109	cds.comp49356_c1_seq3|m.388109	1929	G	A	2680.88	0/0	66,0	0/0	124,0	0/0	186,0	1/1	0,78	1	ENSP00000389009	0	90.12	92.22	96.0606	100	0.960606	ENSG00000172508	carnosine synthase 1 [Source:HGNC Symbol;Acc:29268]	29268	CARNS1
comp48528_c0_seq4|m.353631	cds.comp48528_c0_seq4|m.353631	2036	G	A	5125.88	0/0	27,0	0/0	213,0	0/0	24,0	1/1	0,143	1	ENSP00000396493	0	90.16	94.39	96.8238	96.9168	0.999041	ENSG00000145730	peptidylglycine alpha-amidating monooxygenase [Source:HGNC Symbol;Acc:8596]	8596	PAM
comp44901_c1_seq2|m.239046	cds.comp44901_c1_seq2|m.239046	2055	G	A	2826.88	0/0	16,0	0/0	51,0	0/0	54,0	1/1	0,77	1	ENSP00000357459	0	82.06	87.36	95.3112	100	0.953112	ENSG00000160710	adenosine deaminase, RNA-specific [Source:HGNC Symbol;Acc:225]	225	ADAR
comp45947_c2_seq2|m.266983	cds.comp45947_c2_seq2|m.266983	2175	G	A	1525.88	0/0	45,0	0/0	61,0	0/0	18,0	1/1	0,40	1	ENSP00000354560	0	99.12	99.87	91.2442	100	0.912442	ENSG00000075945	kinesin-associated protein 3 [Source:HGNC Symbol;Acc:17060]	17060	KIFAP3
comp50055_c1_seq17|m.423537	cds.comp50055_c1_seq17|m.423537	2191	G	A	1065.88	0/0	18,0	0/0	27,0	0/0	20,0	1/1	0,31	1	ENSP00000258428	0	87.27	91.79	99.1778	77.6179	1.27777	ENSG00000135945	REV1, polymerase (DNA directed) [Source:HGNC Symbol;Acc:14060]	14060	REV1
comp45616_c0_seq1|m.256237	cds.comp45616_c0_seq1|m.256237	2250	G	A	1255.88	0/0	27,0	0/0	54,0	0/0	40,0	1/1	0,39	1	ENSP00000356520	0	95.13	97.69	97.3356	92.0472	1.05745	ENSG00000135829	DEAH (Asp-Glu-Ala-His) box helicase 9 [Source:HGNC Symbol;Acc:2750]	2750	DHX9
comp50173_c0_seq8|m.429929	cds.comp50173_c0_seq8|m.429929	2262	G	A	1409.88	0/0	21,0	0/0	82,0	0/0	47,0	1/1	0,43	1	ENSP00000438527	0	84.56	88.85	99.8768	100	0.998768	ENSG00000058673	zinc finger CCCH-type containing 11A [Source:HGNC Symbol;Acc:29093]	29093	ZC3H11A
comp45498_c1_seq2|m.252157	cds.comp45498_c1_seq2|m.252157	2269	G	A	1566.88	0/0	18,0	0/0	38,0	0/0	16,0	1/1	0,50	1	ENSP00000358716	0	89.75	93.67	95.4106	95.8738	0.995169	ENSG00000064703	DEAD (Asp-Glu-Ala-Asp) box polypeptide 20 [Source:HGNC Symbol;Acc:2743]	2743	DDX20
comp47605_c0_seq8|m.315954	cds.comp47605_c0_seq8|m.315954	2271	G	A	1109.88	0/0	12,0	0/0	41,0	0/0	21,0	1/1	0,34	1	ENSP00000337306	0	98.45	99.36	99.9294	100	0.999294	ENSG00000117114	latrophilin 2 [Source:HGNC Symbol;Acc:18582]	18582	LPHN2
comp51192_c1_seq10|m.489633	cds.comp51192_c1_seq10|m.489633	2301	G	A	1280.88	0/0	12,0	0/0	36,0	0/0	20,0	1/1	0,35	1	ENSP00000238616	0	95.31	96.53	99.898	100	0.99898	ENSG00000119638	NIMA-related kinase 9 [Source:HGNC Symbol;Acc:18591]	18591	NEK9
comp48229_c7_seq2|m.338178	cds.comp48229_c7_seq2|m.338178	2355	G	A	1120.88	0/0	22,0	0/0	30,0	0/0	32,0	1/1	0,32	1	ENSP00000382697	0	97.91	99.39	99.5667	84.8597	1.17331	ENSG00000067900	Rho-associated, coiled-coil containing protein kinase 1 [Source:HGNC Symbol;Acc:10251]	10251	ROCK1
Contig1537|m.8730	cds.Contig1537|m.8730	2538	G	A	1267.88	0/0	39,0	0/0	83,0	0/0	52,0	1/1	0,35	1	ENSP00000403315	0	96.04	98.42	92.0833	100	0.920833	ENSG00000136960	ectonucleotide pyrophosphatase/phosphodiesterase 2 [Source:HGNC Symbol;Acc:3357]	3357	ENPP2
Contig5000|m.40403	cds.Contig5000|m.40403	2589	G	A	1111.88	0/0	23,0	0/0	50,0	0/0	43,0	1/1	0,33	1	ENSP00000335371	0	96.2	98.76	96.0169	100	0.960169	ENSG00000168538	trafficking protein particle complex 11 [Source:HGNC Symbol;Acc:25751]	25751	TRAPPC11
comp42227_c0_seq1|m.201187	cds.comp42227_c0_seq1|m.201187	2622	G	A	1167.88	0/0	31,0	0/0	42,0	0/0	40,0	1/1	0,35	1	ENSP00000366396	0	98.21	99.16	97.2364	100	0.972364	ENSG00000088930	5'-3' exoribonuclease 2 [Source:HGNC Symbol;Acc:12836]	12836	XRN2
comp48648_c1_seq1|m.360732	cds.comp48648_c1_seq1|m.360732	2913	G	A	1668.88	0/0	69,0	0/0	107,0	0/0	91,0	1/1	0,56	1	ENSP00000404029	0	97.66	98.38	76.4798	90.6164	0.843995	ENSG00000196235	suppressor of Ty 5 homolog (S. cerevisiae) [Source:HGNC Symbol;Acc:11469]	11469	SUPT5H
comp51180_c0_seq1|m.488796	cds.comp51180_c0_seq1|m.488796	3360	G	A	1257.88	0/0	25,0	0/0	51,0	0/0	43,0	1/1	1,44	1	ENSP00000317123	0	99.81	100	99.9532	100	0.999532	ENSG00000144028	small nuclear ribonucleoprotein 200kDa (U5) [Source:HGNC Symbol;Acc:30859]	30859	SNRNP200
Contig2747|m.18939	cds.Contig2747|m.18939	3471	G	A	1417.88	0/0	24,0	0/0	40,0	0/0	36,0	1/1	0,39	1	ENSP00000317955	0	92.56	96.31	99.9292	100	0.999292	ENSG00000102189	early endosome antigen 1 [Source:HGNC Symbol;Acc:3185]	3185	EEA1
Contig7327|m.65666	cds.Contig7327|m.65666	4026	G	A	2973.88	0/0	16,0	0/0	41,0	0/0	37,0	1/1	0,87	1	ENSP00000355237	0	91.6	95.57	98.5057	100	0.985057	ENSG00000198752	CDC42 binding protein kinase beta (DMPK-like) [Source:HGNC Symbol;Acc:1738]	1738	CDC42BPB
comp46181_c0_seq6|m.271099	cds.comp46181_c0_seq6|m.271099	5694	G	A	3658.88	0/0	15,0	0/0	53,0	0/0	49,0	1/1	0,106	1	ENSP00000413133	0	93.59	95.43	99.9513	72.3883	1.38077	ENSG00000134982	adenomatous polyposis coli [Source:HGNC Symbol;Acc:583]	583	APC
Contig6753|m.59090	cds.Contig6753|m.59090	6027	G	A	3586.88	0/0	58,0	0/0	112,0	0/0	89,0	1/1	0,110	1	ENSP00000373696	0	97.53	98.06	99.9516	100	0.999516	ENSG00000153827	thyroid hormone receptor interactor 12 [Source:HGNC Symbol;Acc:12306]	12306	TRIP12
Contig9233|m.90913	cds.Contig9233|m.90913	7965	G	A	1016.89	0/0	10,0	0/0	28,0	0/0	29,0	1/1	0,32	1	ENSP00000370744	0	96.45	98.67	99.963	100	0.99963	ENSG00000123104	inositol 1,4,5-trisphosphate receptor, type 2 [Source:HGNC Symbol;Acc:6181]	6181	ITPR2
comp47691_c0_seq2|m.318808	cds.comp47691_c0_seq2|m.318808	6	G	A	995.88	0/0	18,0	0/0	37,0	0/0	33,0	1/1	0,31	2	ENSP00000376405	0	90.07	94.33	95.2596	93.1567	1.02257	ENSG00000170412	G protein-coupled receptor, family C, group 5, member C [Source:HGNC Symbol;Acc:13309]	13309	GPRC5C
Contig1030|m.5028	cds.Contig1030|m.5028	52	G	A	2277.88	0/0	21,0	0/0	82,0	0/0	53,0	1/1	0,64	2	ENSP00000379526	0	93.35	95.44	88.1072	86.7987	1.01508	ENSG00000102316	melanoma antigen family D, 2 [Source:HGNC Symbol;Acc:16353]	16353	MAGED2
comp31472_c0_seq1|m.143480	cds.comp31472_c0_seq1|m.143480	57	G	A	1108.88	0/0	76,0	0/0	24,0	0/0	32,0	1/1	0,31	2	ENSP00000351737	5e-124	73.48	81.74	99.5671	100	0.995671	ENSG00000171204	transmembrane protein 126B [Source:HGNC Symbol;Acc:30883]	30883	TMEM126B
comp41723_c0_seq1|m.196204	cds.comp41723_c0_seq1|m.196204	102	G	A	3753.88	0/0	20,0	0/0	50,0	0/0	53,0	1/1	1110	2	ENSP00000333490	2e-82	83.24	89.02	99.4253	100	0.994253	ENSG00000183463	ureidoimidazoline (2-oxo-4-hydroxy-4-carboxy-5-) decarboxylase [Source:HGNC Symbol;Acc:17785]	17785	URAD
comp45700_c0_seq1|m.258316	cds.comp45700_c0_seq1|m.258316	120	G	A	2280.88	0/0	11,0	0/0	68,0	0/0	39,0	1/1	0,73	2	ENSP00000269886	0	95.11	97.55	99.7283	100	0.997283	ENSG00000141985	SH3-domain GRB2-like 1 [Source:HGNC Symbol;Acc:10830]	10830	SH3GL1
comp42523_c0_seq2|m.204723	cds.comp42523_c0_seq2|m.204723	156	G	A	3796.88	0/0	22,0	0/0	187,0	0/0	136,1	1/1	1115	2	ENSP00000384568	2e-116	100	100	99.3711	100	0.993711	ENSG00000103275	ubiquitin-conjugating enzyme E2I [Source:HGNC Symbol;Acc:12485]	12485	UBE2I
comp45281_c0_seq2|m.247614	cds.comp45281_c0_seq2|m.247614	270	G	A	37560.9	0/0	716,0	0/0	999,0	0/0	999,1	1/1	0,996	2	ENSP00000415769	0	85.51	91.04	99.8895	100	0.998895	ENSG00000162267	inter-alpha-trypsin inhibitor heavy chain 3 [Source:HGNC Symbol;Acc:6168]	6168	ITIH3
comp43617_c0_seq1|m.218833	cds.comp43617_c0_seq1|m.218833	279	G	A	2954.88	0/0	16,0	0/0	136,0	0/0	67,0	1/1	0,89	2	ENSP00000371184	2e-142	98.96	99.48	99.4845	100	0.994845	ENSG00000115756	hippocalcin-like 1 [Source:HGNC Symbol;Acc:5145]	5145	HPCAL1
comp42189_c0_seq2|m.200862	cds.comp42189_c0_seq2|m.200862	309	G	A	2759.88	0/0	29,0	0/0	69,0	0/0	81,0	1/1	0,78	2	ENSP00000438903	1e-84	85.38	92.4	97.1591	97.1591	1	ENSG00000105700	KxDL motif containing 1 [Source:HGNC Symbol;Acc:28420]	28420	KXD1
comp44321_c0_seq1|m.229054	cds.comp44321_c0_seq1|m.229054	309	G	A	2099.88	0/0	35,0	0/0	40,0	0/0	28,0	1/1	0,58	2	ENSP00000361306	0	96.23	98.49	99.7494	100	0.997494	ENSG00000101844	autophagy related 4A, cysteine peptidase [Source:HGNC Symbol;Acc:16489]	16489	ATG4A
Contig3492|m.25286	cds.Contig3492|m.25286	318	G	A	3520.88	0/0	103,0	0/0	117,0	0/0	176,0	1/1	0,100	2	ENSP00000376796	0	83.89	92.24	99.8538	100	0.998538	ENSG00000197142	acyl-CoA synthetase long-chain family member 5 [Source:HGNC Symbol;Acc:16526]	16526	ACSL5
comp48362_c0_seq1|m.347657	cds.comp48362_c0_seq1|m.347657	342	G	A	5044.88	0/0	181,0	0/0	91,0	0/0	92,0	1/1	1132	2	ENSP00000386731	0	86.42	95.04	99.7849	99.7849	1	ENSG00000115919	kynureninase [Source:HGNC Symbol;Acc:6469]	6469	KYNU
comp45707_c0_seq1|m.258922	cds.comp45707_c0_seq1|m.258922	348	G	A	10097.9	0/0	110,1	0/0	303,0	0/0	251,0	1/1	0,285	2	ENSP00000258737	3e-128	100	100	90.6736	91.1458	0.994819	ENSG00000136238	ras-related C3 botulinum toxin substrate 1 (rho family, small GTP binding protein Rac1) [Source:HGNC Symbol;Acc:9801]	9801	RAC1
Contig4656|m.37157	cds.Contig4656|m.37157	357	G	A	3038.88	0/0	40,0	0/0	86,0	0/0	53,0	1/1	0,86	2	ENSP00000053468	2e-126	83.58	92.04	99.505	100	0.99505	ENSG00000048544	mitochondrial ribosomal protein S10 [Source:HGNC Symbol;Acc:14502]	14502	MRPS10
comp47991_c0_seq1|m.328301	cds.comp47991_c0_seq1|m.328301	384	G	A	1144.88	0/0	25,0	0/0	36,0	0/0	24,0	1/1	0,35	2	ENSP00000299163	0	99.07	99.69	90.2235	92.5501	0.97486	ENSG00000166135	hypoxia inducible factor 1, alpha subunit inhibitor [Source:HGNC Symbol;Acc:17113]	17113	HIF1AN
comp48072_c0_seq1|m.332575	cds.comp48072_c0_seq1|m.332575	384	G	A	5622.88	0/0	61,0	0/0	104,0	0/0	125,0	1/1	0,172	2	ENSP00000363685	0	96.77	98.28	97.0711	89.5753	1.08368	ENSG00000095203	erythrocyte membrane protein band 4.1 like 4B [Source:HGNC Symbol;Acc:19818]	19818	EPB41L4B
comp48845_c3_seq1|m.368866	cds.comp48845_c3_seq1|m.368866	399	G	A	17588.9	0/0	170,0	0/0	541,0	0/0	589,0	1/1	0,496	2	ENSP00000265462	8e-100	89.41	95.88	91.8919	79.4393	1.15676	ENSG00000126432	peroxiredoxin 5 [Source:HGNC Symbol;Acc:9355]	9355	PRDX5
comp50538_c2_seq5|m.453975	cds.comp50538_c2_seq5|m.453975	406	G	A	2760.88	0/0	17,0	0/0	80,0	0/0	55,0	1/1	0,81	2	ENSP00000465678	5e-117	90.18	95.54	99.5556	100	0.995556	ENSG00000108639	synaptogyrin 2 [Source:HGNC Symbol;Acc:11499]	11499	SYNGR2
comp51235_c1_seq5|m.492140	cds.comp51235_c1_seq5|m.492140	412	G	A	3452.88	1/1	0,19	1/1	0,45	1/1	0,33	0/0	76,0	2	ENSP00000379865	0	91.22	96.4	91.9255	95.0749	0.966874	ENSG00000147576	alcohol dehydrogenase, iron containing, 1 [Source:HGNC Symbol;Acc:16354]	16354	ADHFE1
comp47594_c0_seq1|m.315295	cds.comp47594_c0_seq1|m.315295	417	G	A	1510.88	0/0	13,0	0/0	50,0	0/0	39,0	1/1	1,48	2	ENSP00000217109	0	99.77	99.77	99.7685	100	0.997685	ENSG00000101138	cleavage stimulation factor, 3' pre-RNA, subunit 1, 50kDa [Source:HGNC Symbol;Acc:2483]	2483	CSTF1
comp49360_c1_seq1|m.388264	cds.comp49360_c1_seq1|m.388264	436	G	A	2683.88	1/1	0,15	1/1	0,28	1/1	0,33	0/0	50,0	2	ENSP00000280700	0	86.64	92.92	97.0992	97.2477	0.998473	ENSG00000151092	N-glycanase 1 [Source:HGNC Symbol;Acc:17646]	17646	NGLY1
Contig945|m.4443	cds.Contig945|m.4443	450	G	A	1915.88	0/0	18,0	0/0	73,0	0/0	87,0	1/1	1,57	2	ENSP00000363621	0	94.25	97.41	99.7135	100	0.997135	ENSG00000117308	UDP-galactose-4-epimerase [Source:HGNC Symbol;Acc:4116]	4116	GALE
Contig7592|m.68617	cds.Contig7592|m.68617	459	G	A	14003.9	0/0	17,0	0/0	290,0	0/0	186,0	1/1	0,431	2	ENSP00000328325	3e-59	88.4	92.82	86.8293	100	0.868293	ENSG00000183255	pituitary tumor-transforming 1 interacting protein [Source:HGNC Symbol;Acc:13524]	13524	PTTG1IP
comp46642_c0_seq1|m.288312	cds.comp46642_c0_seq1|m.288312	468	G	A	37777.9	0/0	106,0	0/0	1000,0	0/0	832,0	1/1	0,1000	2	ENSP00000354886	4e-167	84.74	88.31	90.9091	100	0.909091	ENSG00000140107	solute carrier family 25, member 47 [Source:HGNC Symbol;Acc:20115]	20115	SLC25A47
comp45733_c0_seq1|m.259454	cds.comp45733_c0_seq1|m.259454	469	G	A	2029.88	0/0	13,0	0/0	72,0	0/0	39,0	1/1	0,60	2	ENSP00000363021	2e-173	90.74	95.19	99.631	100	0.99631	ENSG00000117748	replication protein A2, 32kDa [Source:HGNC Symbol;Acc:10290]	10290	RPA2
comp45733_c0_seq1|m.259454	cds.comp45733_c0_seq1|m.259454	480	G	A	2342.88	0/0	15,0	0/0	70,0	0/0	39,0	1/1	0,64	2	ENSP00000363021	2e-173	90.74	95.19	99.631	100	0.99631	ENSG00000117748	replication protein A2, 32kDa [Source:HGNC Symbol;Acc:10290]	10290	RPA2
Contig7592|m.68617	cds.Contig7592|m.68617	486	G	A	12712.9	0/0	20,0	0/0	250,0	0/0	151,0	1/1	0,383	2	ENSP00000328325	3e-59	88.4	92.82	86.8293	100	0.868293	ENSG00000183255	pituitary tumor-transforming 1 interacting protein [Source:HGNC Symbol;Acc:13524]	13524	PTTG1IP
comp45369_c0_seq2|m.249964	cds.comp45369_c0_seq2|m.249964	508	G	A	1251.88	0/0	13,0	0/0	24,0	0/0	24,0	1/1	0,37	2	ENSP00000263997	1e-137	77.67	85.11	93.617	100	0.93617	ENSG00000103061	solute carrier family 7, member 6 opposite strand [Source:HGNC Symbol;Acc:25807]	25807	SLC7A6OS
comp43010_c0_seq1|m.210589	cds.comp43010_c0_seq1|m.210589	534	G	A	9996.88	0/0	99,0	0/0	256,0	0/0	254,0	1/1	0,289	2	ENSP00000319664	0	96.59	97.83	87.2973	97.5831	0.894595	ENSG00000090273	nudC nuclear distribution protein [Source:HGNC Symbol;Acc:8045]	8045	NUDC
comp49213_c1_seq3|m.382464	cds.comp49213_c1_seq3|m.382464	572	G	A	2577.88	0/0	28,0	0/0	51,0	0/0	50,0	1/1	0,71	2	ENSP00000397367	5e-156	71.12	82.35	97.0899	97.3615	0.997211	ENSG00000145220	Ly1 antibody reactive [Source:HGNC Symbol;Acc:26021]	26021	LYAR
comp47563_c0_seq1|m.313835	cds.comp47563_c0_seq1|m.313835	600	G	A	1205.88	0/0	22,0	0/0	36,0	0/0	31,0	1/1	0,34	2	ENSP00000276704	0	79.53	87.93	98.7047	100	0.987047	ENSG00000189376	chromosome 8 open reading frame 76 [Source:HGNC Symbol;Acc:25924]	25924	C8orf76
comp41963_c0_seq1|m.198591	cds.comp41963_c0_seq1|m.198591	609	G	A	1387.88	0/0	21,0	0/0	38,0	0/0	41,0	1/1	0,39	2	ENSP00000363392	4e-117	100	100	74.3119	100	0.743119	ENSG00000147164	sorting nexin 12 [Source:HGNC Symbol;Acc:14976]	14976	SNX12
comp43200_c0_seq1|m.213194	cds.comp43200_c0_seq1|m.213194	642	G	A	11779.9	0/0	139,0	0/0	371,0	0/0	264,0	1/1	0,350	2	ENSP00000322439	0	92.97	96.6	90.184	96.9231	0.93047	ENSG00000178952	Tu translation elongation factor, mitochondrial [Source:HGNC Symbol;Acc:12420]	12420	TUFM
comp48545_c0_seq5|m.353842	cds.comp48545_c0_seq5|m.353842	653	G	A	1313.88	0/0	20,0	0/0	56,0	0/0	36,0	1/1	0,38	2	ENSP00000258317	4e-176	78.93	91.82	91.9075	99.375	0.924855	ENSG00000135838	N-acetylneuraminate pyruvate lyase (dihydrodipicolinate synthase) [Source:HGNC Symbol;Acc:16781]	16781	NPL
comp44804_c0_seq1|m.236766	cds.comp44804_c0_seq1|m.236766	687	G	A	1578.88	0/0	36,0	0/0	47,0	0/0	53,0	1/1	0,47	2	ENSP00000325681	0	97	99.36	91.5686	96.888	0.945098	ENSG00000122674	CCZ1 vacuolar protein trafficking and biogenesis associated homolog (S. cerevisiae) [Source:HGNC Symbol;Acc:21691]	21691	CCZ1
comp47889_c0_seq1|m.324635	cds.comp47889_c0_seq1|m.324635	735	G	A	1317.88	0/0	13,0	0/0	47,0	0/0	31,0	1/1	0,39	2	ENSP00000365756	0	93.09	95.92	99.823	88.959	1.12212	ENSG00000116685	KIAA2013 [Source:HGNC Symbol;Acc:28513]	28513	KIAA2013
comp46445_c0_seq5|m.282197	cds.comp46445_c0_seq5|m.282197	759	G	A	2065.88	0/0	21,0	0/0	39,0	0/0	29,0	1/1	0,60	2	ENSP00000367950	0	67.77	74.11	96.3012	86.385	1.11479	ENSG00000164403	shroom family member 1 [Source:HGNC Symbol;Acc:24084]	24084	SHROOM1
comp50834_c1_seq1|m.466096	cds.comp50834_c1_seq1|m.466096	780	G	A	5344.88	0/0	73,0	0/0	97,0	0/0	87,0	1/1	0,154	2	ENSP00000307833	0	88.07	93.65	97.5248	97.5186	1.00006	ENSG00000167196	F-box protein 22 [Source:HGNC Symbol;Acc:13593]	13593	FBXO22
comp49944_c0_seq8|m.417668	cds.comp49944_c0_seq8|m.417668	783	G	A	1105.89	0/0	11,0	0/0	10,0	0/0	29,0	1/1	0,33	2	ENSP00000251642	0	83.63	90.41	90.8847	100	0.908847	ENSG00000108771	DEXH (Asp-Glu-X-His) box polypeptide 58 [Source:HGNC Symbol;Acc:29517]	29517	DHX58
comp43046_c0_seq5|m.211491	cds.comp43046_c0_seq5|m.211491	789	G	A	3018.88	0/0	27,0	0/0	45,0	0/0	70,0	1/1	0,87	2	ENSP00000221283	0	95.11	97.64	99.8316	100	0.998316	ENSG00000076944	syntaxin binding protein 2 [Source:HGNC Symbol;Acc:11445]	11445	STXBP2
comp49145_c0_seq5|m.379618	cds.comp49145_c0_seq5|m.379618	801	G	A	3378.89	1/1	0,10	1/1	0,64	1/1	0,20	0/0	30,0	2	ENSP00000370532	0	83.62	89.27	88.6598	96.9863	0.914148	ENSG00000122034	general transcription factor IIIA [Source:HGNC Symbol;Acc:4662]	4662	GTF3A
comp43539_c0_seq1|m.217906	cds.comp43539_c0_seq1|m.217906	803	G	A	38501.9	0/0	999,1	0/0	999,0	0/0	1000,0	1/1	2998	2	ENSP00000265132	0	82.23	89.76	82.793	94.3182	0.877805	ENSG00000106927	alpha-1-microglobulin/bikunin precursor [Source:HGNC Symbol;Acc:453]	453	AMBP
comp41239_c1_seq1|m.191920	cds.comp41239_c1_seq1|m.191920	807	G	A	2692.88	0/0	31,0	0/0	69,0	0/0	48,0	1/1	1,79	2	ENSP00000469896	0	97.35	98.53	85	80.5687	1.055	ENSG00000269277	protein phosphatase 2, regulatory subunit B, delta [Source:HGNC Symbol;Acc:23732]	23732	PPP2R2D
comp51126_c2_seq9|m.484111	cds.comp51126_c2_seq9|m.484111	816	G	A	1996.88	0/0	31,0	0/0	83,0	0/0	46,0	1/1	0,57	2	ENSP00000410409	4e-60	62.35	76.86	83.3333	90.2878	0.922975	ENSG00000166012	TATA box binding protein (TBP)-associated factor, RNA polymerase I, D, 41kDa [Source:HGNC Symbol;Acc:28759]	28759	TAF1D
comp50260_c0_seq6|m.436432	cds.comp50260_c0_seq6|m.436432	818	G	A	5410.88	0/0	44,0	0/0	166,0	0/0	154,0	1/1	0,154	2	ENSP00000411250	0	86.85	90.58	99.8947	100	0.998947	ENSG00000188554	neighbor of BRCA1 gene 1 [Source:HGNC Symbol;Acc:6746]	6746	NBR1
comp46096_c0_seq1|m.269584	cds.comp46096_c0_seq1|m.269584	829	G	A	1325.88	0/0	22,0	0/0	50,0	0/0	61,0	1/1	0,37	2	ENSP00000232744	0	94.76	96.65	97.546	99.7908	0.977505	ENSG00000114626	ankyrin repeat and BTB (POZ) domain containing 1 [Source:HGNC Symbol;Acc:18275]	18275	ABTB1
comp46315_c0_seq2|m.279533	cds.comp46315_c0_seq2|m.279533	829	G	A	1004.9	0/0	10,0	0/0	13,0	0/0	19,0	1/1	0,35	2	ENSP00000219473	0	83.5	87.82	98.4981	98.6216	0.998748	ENSG00000103194	ubiquitin specific peptidase 10 [Source:HGNC Symbol;Acc:12608]	12608	USP10
comp47814_c0_seq1|m.323017	cds.comp47814_c0_seq1|m.323017	849	G	A	38583.9	0/0	999,0	0/0	998,0	0/0	1000,0	1/1	0,1000	2	ENSP00000421725	0	82.45	91.12	99.1614	95.9432	1.03354	ENSG00000145321	group-specific component (vitamin D binding protein) [Source:HGNC Symbol;Acc:4187]	4187	GC
comp49078_c2_seq2|m.375506	cds.comp49078_c2_seq2|m.375506	849	G	A	7090.88	0/0	54,0	0/0	247,0	0/0	282,0	1/1	0,213	2	ENSP00000360296	0	93.27	96.79	99.6805	100	0.996805	ENSG00000162407	phosphatidic acid phosphatase type 2B [Source:HGNC Symbol;Acc:9229]	9229	PPAP2B
comp49078_c2_seq2|m.375506	cds.comp49078_c2_seq2|m.375506	852	G	A	6720.88	0/0	55,0	0/0	244,0	0/0	278,0	1/1	0,204	2	ENSP00000360296	0	93.27	96.79	99.6805	100	0.996805	ENSG00000162407	phosphatidic acid phosphatase type 2B [Source:HGNC Symbol;Acc:9229]	9229	PPAP2B
comp47814_c0_seq1|m.323017	cds.comp47814_c0_seq1|m.323017	912	G	A	36720.9	0/0	997,0	0/0	1000,0	0/0	1000,0	1/1	0,999	2	ENSP00000421725	0	82.45	91.12	99.1614	95.9432	1.03354	ENSG00000145321	group-specific component (vitamin D binding protein) [Source:HGNC Symbol;Acc:4187]	4187	GC
comp33713_c0_seq1|m.150387	cds.comp33713_c0_seq1|m.150387	918	G	A	3072.88	0/0	70,0	0/0	82,0	0/0	165,0	1/1	1,91	2	ENSP00000367830	0	95.27	97.8	99.8311	100	0.998311	ENSG00000067606	protein kinase C, zeta [Source:HGNC Symbol;Acc:9412]	9412	PRKCZ
comp49188_c0_seq1|m.381195	cds.comp49188_c0_seq1|m.381195	918	G	A	1369.88	0/0	12,0	0/0	29,0	0/0	32,0	1/1	0,36	2	ENSP00000395574	0	79.21	85.3	99.8677	98.4962	1.01392	ENSG00000011007	transcription elongation factor B (SIII), polypeptide 3 (110kDa, elongin A) [Source:HGNC Symbol;Acc:11620]	11620	TCEB3
comp47898_c3_seq1|m.324957	cds.comp47898_c3_seq1|m.324957	975	G	A	3111.88	1/1	0,20	1/1	0,35	1/1	0,35	0/0	80,0	2	ENSP00000264748	0	86.71	89.45	95.3061	94.0476	1.01338	ENSG00000127418	fibroblast growth factor receptor-like 1 [Source:HGNC Symbol;Acc:3693]	3693	FGFRL1
comp46111_c1_seq1|m.269753	cds.comp46111_c1_seq1|m.269753	982	G	A	1061.88	0/0	13,0	0/0	53,0	0/0	38,0	1/1	0,30	2	ENSP00000264595	0	85.84	89.31	93.2615	100	0.932615	ENSG00000038002	aspartylglucosaminidase [Source:HGNC Symbol;Acc:318]	318	AGA
comp42155_c0_seq1|m.200377	cds.comp42155_c0_seq1|m.200377	993	G	A	2908.88	0/0	18,0	0/0	66,0	0/0	25,0	1/1	0,83	2	ENSP00000312262	0	99.13	99.85	95.2974	100	0.952974	ENSG00000173020	adrenergic, beta, receptor kinase 1 [Source:HGNC Symbol;Acc:289]	289	ADRBK1
Contig4921|m.39734	cds.Contig4921|m.39734	1002	G	A	4126.88	1/1	0,32	1/1	0,44	1/1	0,45	0/0	179,0	2	ENSP00000362344	0	82.4	88.2	81.982	93.6968	0.874971	ENSG00000136877	folylpolyglutamate synthase [Source:HGNC Symbol;Acc:3824]	3824	FPGS
comp48072_c0_seq1|m.332575	cds.comp48072_c0_seq1|m.332575	1011	G	A	6281.88	0/0	88,0	0/0	87,0	0/0	125,0	1/1	0,175	2	ENSP00000363685	0	96.77	98.28	97.0711	89.5753	1.08368	ENSG00000095203	erythrocyte membrane protein band 4.1 like 4B [Source:HGNC Symbol;Acc:19818]	19818	EPB41L4B
Contig8065|m.74623	cds.Contig8065|m.74623	1014	G	A	1688.88	0/0	115,0	0/0	73,0	0/0	99,0	1/1	0,49	2	ENSP00000428684	0	75.99	85.9	99.7783	100	0.997783	ENSG00000104611	SH2 domain containing 4A [Source:HGNC Symbol;Acc:26102]	26102	SH2D4A
comp50662_c0_seq1|m.459857	cds.comp50662_c0_seq1|m.459857	1043	G	A	1870.89	0/0	10,0	0/0	43,0	0/0	34,0	1/1	0,55	2	ENSP00000385362	0	92.62	97.02	96.5517	100	0.965517	ENSG00000160293	vav 2 guanine nucleotide exchange factor [Source:HGNC Symbol;Acc:12658]	12658	VAV2
comp42136_c1_seq1|m.200218	cds.comp42136_c1_seq1|m.200218	1053	G	A	1176.88	0/0	21,0	0/0	20,0	0/0	20,0	1/1	0,33	2	ENSP00000386797	0	96.36	97.04	89.5918	99.7722	0.897964	ENSG00000136717	bridging integrator 1 [Source:HGNC Symbol;Acc:1052]	1052	BIN1
comp46805_c0_seq1|m.293835	cds.comp46805_c0_seq1|m.293835	1059	G	A	4810.88	0/0	41,0	0/0	187,0	0/0	139,0	1/1	1137	2	ENSP00000303554	0	96.63	98.99	99.8316	100	0.998316	ENSG00000169410	protein tyrosine phosphatase, non-receptor type 9 [Source:HGNC Symbol;Acc:9661]	9661	PTPN9
Contig6963|m.61658	cds.Contig6963|m.61658	1122	G	A	3030.89	0/0	10,0	0/0	31,0	0/0	58,0	1/1	0,84	2	ENSP00000421625	0	78.57	86.71	93.4492	100	0.934492	ENSG00000087008	acyl-CoA oxidase 3, pristanoyl [Source:HGNC Symbol;Acc:121]	121	ACOX3
comp47987_c0_seq1|m.328260	cds.comp47987_c0_seq1|m.328260	1132	G	A	3288.88	0/0	28,0	0/0	136,0	0/0	80,0	1/1	0,99	2	ENSP00000345445	0	96.38	99.15	89.1635	100	0.891635	ENSG00000100347	SAMM50 sorting and assembly machinery component [Source:HGNC Symbol;Acc:24276]	24276	SAMM50
comp46028_c1_seq1|m.268549	cds.comp46028_c1_seq1|m.268549	1150	G	A	3830.88	0/0	68,0	0/0	400,0	0/0	449,0	1/1	0,111	2	ENSP00000376983	0	80.33	88.49	99.7904	100	0.997904	ENSG00000140961	oxidative stress induced growth inhibitor 1 [Source:HGNC Symbol;Acc:30093]	30093	OSGIN1
comp50045_c0_seq4|m.422448	cds.comp50045_c0_seq4|m.422448	1152	G	A	1047.09	0/0	16,1	0/0	38,0	0/0	44,0	1/1	0,32	2	ENSP00000267978	0	89.8	94.22	97.4063	98.0769	0.993163	ENSG00000140400	mannosidase, alpha, class 2C, member 1 [Source:HGNC Symbol;Acc:6827]	6827	MAN2C1
comp46648_c0_seq1|m.288379	cds.comp46648_c0_seq1|m.288379	1190	G	A	12206.9	0/0	135,0	0/0	410,0	0/0	670,0	1/1	1369	2	ENSP00000453347	0	86.87	93.79	93.3185	100	0.933185	ENSG00000103876	fumarylacetoacetate hydrolase (fumarylacetoacetase) [Source:HGNC Symbol;Acc:3579]	3579	FAH
comp47958_c0_seq4|m.327393	cds.comp47958_c0_seq4|m.327393	1194	G	A	3053.88	0/0	19,0	0/0	32,0	0/0	34,0	1/1	0,87	2	ENSP00000341963	0	65.43	75.12	99.8331	100	0.998331	ENSG00000215695	regulatory solute carrier protein, family 1, member 1 [Source:HGNC Symbol;Acc:10458]	10458	RSC1A1
Contig2111|m.13382	cds.Contig2111|m.13382	1200	G	A	1369.88	0/0	18,0	0/0	56,0	0/0	48,0	1/1	0,37	2	ENSP00000384660	0	97.17	98.58	99.8586	100	0.998586	ENSG00000129351	interleukin enhancer binding factor 3, 90kDa [Source:HGNC Symbol;Acc:6038]	6038	ILF3
comp41315_c0_seq1|m.192589	cds.comp41315_c0_seq1|m.192589	1225	G	A	2059.88	0/0	12,0	0/0	71,0	0/0	55,0	1/1	0,61	2	ENSP00000346280	0	89.96	93.93	93.7255	100	0.937255	ENSG00000169718	dihydrouridine synthase 1-like (S. cerevisiae) [Source:HGNC Symbol;Acc:30086]	30086	DUS1L
comp50344_c0_seq1|m.442395	cds.comp50344_c0_seq1|m.442395	1278	G	A	37968.9	0/0	621,0	0/0	1000,0	0/0	1000,0	1/1	0,1000	2	ENSP00000308938	0	82.12	89.64	95.5241	100	0.955241	ENSG00000122194	plasminogen [Source:HGNC Symbol;Acc:9071]	9071	PLG
comp47691_c0_seq2|m.318808	cds.comp47691_c0_seq2|m.318808	1282	G	A	1628.88	0/0	36,0	0/0	79,0	0/0	65,0	1/1	0,47	2	ENSP00000376405	0	90.07	94.33	95.2596	93.1567	1.02257	ENSG00000170412	G protein-coupled receptor, family C, group 5, member C [Source:HGNC Symbol;Acc:13309]	13309	GPRC5C
comp46790_c1_seq2|m.293234	cds.comp46790_c1_seq2|m.293234	1287	G	A	2214.88	0/0	14,0	0/0	145,0	0/0	12,0	1/1	0,73	2	ENSP00000331260	0	93.63	97.36	97.4304	99.5624	0.978587	ENSG00000185100	adenylosuccinate synthase like 1 [Source:HGNC Symbol;Acc:20093]	20093	ADSSL1
comp46054_c0_seq3|m.268903	cds.comp46054_c0_seq3|m.268903	1372	G	A	1776.88	0/0	24,0	0/0	20,0	0/0	40,0	1/1	0,52	2	ENSP00000360561	0	78.59	86.87	99.7984	100	0.997984	ENSG00000188833	ectonucleoside triphosphate diphosphohydrolase 8 [Source:HGNC Symbol;Acc:24860]	24860	ENTPD8
comp48838_c0_seq1|m.368463	cds.comp48838_c0_seq1|m.368463	1383	G	A	2311.88	0/0	33,0	0/0	62,0	0/0	42,0	1/1	0,63	2	ENSP00000366800	0	97.67	99.28	99.1135	100	0.991135	ENSG00000007923	DnaJ (Hsp40) homolog, subfamily C, member 11 [Source:HGNC Symbol;Acc:25570]	25570	DNAJC11
comp45290_c0_seq1|m.247916	cds.comp45290_c0_seq1|m.247916	1416	G	A	2455.88	0/0	33,0	0/0	98,0	0/0	64,0	1/1	0,66	2	ENSP00000296456	0	94.13	96.86	95.9371	100	0.959371	ENSG00000164062	acylaminoacyl-peptide hydrolase [Source:HGNC Symbol;Acc:586]	586	APEH
comp46551_c0_seq4|m.286407	cds.comp46551_c0_seq4|m.286407	1437	G	A	944.88	0/0	15,0	0/0	37,0	0/0	38,0	1/1	0,30	2	ENSP00000278823	0	99.4	99.55	99.8505	100	0.998505	ENSG00000149480	metastasis associated 1 family, member 2 [Source:HGNC Symbol;Acc:7411]	7411	MTA2
comp47449_c0_seq3|m.309846	cds.comp47449_c0_seq3|m.309846	1442	G	A	1768.88	0/0	39,0	0/0	35,0	0/0	25,0	1/1	0,49	2	ENSP00000334808	0	90.81	94.92	99.8792	100	0.998792	ENSG00000156256	ubiquitin specific peptidase 16 [Source:HGNC Symbol;Acc:12614]	12614	USP16
comp51117_c0_seq2|m.483958	cds.comp51117_c0_seq2|m.483958	1470	G	A	1259.88	0/0	15,0	0/0	49,0	0/0	29,0	1/1	0,35	2	ENSP00000325677	0	95.5	97.3	99.9	100	0.999	ENSG00000103549	ring finger protein 40, E3 ubiquitin protein ligase [Source:HGNC Symbol;Acc:16867]	16867	RNF40
comp49360_c1_seq1|m.388264	cds.comp49360_c1_seq1|m.388264	1476	G	A	1533.88	0/0	74,0	0/0	73,0	0/0	42,0	1/1	0,48	2	ENSP00000280700	0	86.64	92.92	97.0992	97.2477	0.998473	ENSG00000151092	N-glycanase 1 [Source:HGNC Symbol;Acc:17646]	17646	NGLY1
comp47449_c0_seq3|m.309846	cds.comp47449_c0_seq3|m.309846	1516	G	A	1234.88	0/0	41,0	0/0	30,0	0/0	23,0	1/1	0,35	2	ENSP00000334808	0	90.81	94.92	99.8792	100	0.998792	ENSG00000156256	ubiquitin specific peptidase 16 [Source:HGNC Symbol;Acc:12614]	12614	USP16
Contig4614|m.36707	cds.Contig4614|m.36707	1533	G	A	1400.88	0/0	17,0	0/0	26,0	0/0	18,0	1/1	0,39	2	ENSP00000355415	0	91.59	94.55	96.1362	100	0.961362	ENSG00000134452	F-box protein, helicase, 18 [Source:HGNC Symbol;Acc:13620]	13620	FBXO18
comp47786_c1_seq3|m.321253	cds.comp47786_c1_seq3|m.321253	1617	G	A	2248.88	0/0	13,0	0/0	27,0	0/0	28,0	1/1	0,67	2	ENSP00000394458	0	99.59	100	99.8626	100	0.998626	ENSG00000155849	engulfment and cell motility 1 [Source:HGNC Symbol;Acc:16286]	16286	ELMO1
comp48838_c0_seq1|m.368463	cds.comp48838_c0_seq1|m.368463	1632	G	A	1202.88	0/0	18,0	0/0	35,0	0/0	30,0	1/1	0,36	2	ENSP00000366800	0	97.67	99.28	99.1135	100	0.991135	ENSG00000007923	DnaJ (Hsp40) homolog, subfamily C, member 11 [Source:HGNC Symbol;Acc:25570]	25570	DNAJC11
comp47776_c0_seq5|m.320874	cds.comp47776_c0_seq5|m.320874	1737	G	A	1657.88	0/0	41,0	0/0	52,0	0/0	53,0	1/1	0,45	2	ENSP00000238112	0	98.83	99.56	99.854	100	0.99854	ENSG00000119203	cleavage and polyadenylation specific factor 3, 73kDa [Source:HGNC Symbol;Acc:2326]	2326	CPSF3
Contig9227|m.90833	cds.Contig9227|m.90833	1739	G	A	1138.88	0/0	20,0	0/0	34,0	0/0	28,0	1/1	0,33	2	ENSP00000270139	0	62.02	75.38	88.0952	93.7163	0.94002	ENSG00000142166	interferon (alpha, beta and omega) receptor 1 [Source:HGNC Symbol;Acc:5432]	5432	IFNAR1
Contig1929|m.11804	cds.Contig1929|m.11804	1764	G	A	2097.88	0/0	20,0	0/0	74,1	0/0	106,0	1/1	0,60	2	ENSP00000360645	0	74.78	83.04	98.6706	98.7124	0.999576	ENSG00000177239	mannosidase, alpha, class 1B, member 1 [Source:HGNC Symbol;Acc:6823]	6823	MAN1B1
comp46551_c0_seq4|m.286407	cds.comp46551_c0_seq4|m.286407	1797	G	A	1185.88	0/0	29,0	0/0	48,0	0/0	34,0	1/1	0,37	2	ENSP00000278823	0	99.4	99.55	99.8505	100	0.998505	ENSG00000149480	metastasis associated 1 family, member 2 [Source:HGNC Symbol;Acc:7411]	7411	MTA2
comp47776_c0_seq5|m.320874	cds.comp47776_c0_seq5|m.320874	1797	G	A	1708.88	0/0	44,0	0/0	85,0	0/0	66,0	1/1	0,48	2	ENSP00000238112	0	98.83	99.56	99.854	100	0.99854	ENSG00000119203	cleavage and polyadenylation specific factor 3, 73kDa [Source:HGNC Symbol;Acc:2326]	2326	CPSF3
comp42858_c0_seq1|m.208917	cds.comp42858_c0_seq1|m.208917	1882	G	A	1924.88	0/0	36,0	0/0	47,0	0/0	36,0	1/1	0,57	2	ENSP00000419446	0	92.19	95.97	99.878	100	0.99878	ENSG00000168615	ADAM metallopeptidase domain 9 [Source:HGNC Symbol;Acc:216]	216	ADAM9
comp51409_c1_seq6|m.509842	cds.comp51409_c1_seq6|m.509842	1902	G	A	1244.88	0/0	12,0	0/0	57,0	0/0	77,0	1/1	0,40	2	ENSP00000369773	0	67.13	78.45	93.8776	94.9329	0.988883	ENSG00000137275	receptor (TNFRSF)-interacting serine-threonine kinase 1 [Source:HGNC Symbol;Acc:10019]	10019	RIPK1
Contig2652|m.18127	cds.Contig2652|m.18127	2025	G	A	1257.88	0/0	22,0	0/0	25,0	0/0	18,0	1/1	0,36	2	ENSP00000410083	0	87.6	90.73	96.5834	97.6893	0.988679	ENSG00000028203	vezatin, adherens junctions transmembrane protein [Source:HGNC Symbol;Acc:18258]	18258	VEZT
comp50388_c0_seq2|m.446885	cds.comp50388_c0_seq2|m.446885	2181	G	A	2359.88	0/0	22,0	0/0	42,0	0/0	54,0	1/1	1,66	2	ENSP00000343204	0	95.84	98.53	99.6528	100	0.996528	ENSG00000162434	Janus kinase 1 [Source:HGNC Symbol;Acc:6190]	6190	JAK1
comp50307_c0_seq2|m.439783	cds.comp50307_c0_seq2|m.439783	2183	G	A	1127.88	0/0	50,0	0/0	89,0	0/0	111,0	1/1	0,34	2	ENSP00000305692	0	81.6	88.64	95.4453	99.895	0.955457	ENSG00000171298	glucosidase, alpha; acid [Source:HGNC Symbol;Acc:4065]	4065	GAA
comp49307_c1_seq1|m.386978	cds.comp49307_c1_seq1|m.386978	2200	G	A	14307.9	0/0	97,0	0/0	302,0	0/0	227,0	1/1	0,369	2	ENSP00000343873	0	95.95	97.61	98.9733	88.7661	1.11499	ENSG00000112992	nicotinamide nucleotide transhydrogenase [Source:HGNC Symbol;Acc:7863]	7863	NNT
Contig7338|m.65763	cds.Contig7338|m.65763	2298	G	A	1655.88	0/0	15,0	0/0	63,0	0/0	25,0	1/1	1,46	2	ENSP00000352834	0	97.27	99.15	99.906	100	0.99906	ENSG00000197879	myosin IC [Source:HGNC Symbol;Acc:7597]	7597	MYO1C
comp49307_c1_seq1|m.386978	cds.comp49307_c1_seq1|m.386978	2322	G	A	16581.9	0/0	165,0	0/0	435,0	0/0	286,0	1/1	0,473	2	ENSP00000343873	0	95.95	97.61	98.9733	88.7661	1.11499	ENSG00000112992	nicotinamide nucleotide transhydrogenase [Source:HGNC Symbol;Acc:7863]	7863	NNT
comp48453_c0_seq3|m.349770	cds.comp48453_c0_seq3|m.349770	2505	G	A	1749.88	0/0	28,0	0/0	48,0	0/0	68,0	1/1	1,52	2	ENSP00000475943	0	95.11	97.2	97.281	100	0.97281	ENSG00000178814	5-oxoprolinase (ATP-hydrolysing) [Source:HGNC Symbol;Acc:8149]	8149	OPLAH
comp43644_c0_seq1|m.219533	cds.comp43644_c0_seq1|m.219533	2541	G	A	5306.88	0/0	156,0	0/0	239,0	0/0	290,0	1/1	0,150	2	ENSP00000310129	0	99.66	99.66	95.9957	97.6872	0.982684	ENSG00000175166	proteasome (prosome, macropain) 26S subunit, non-ATPase, 2 [Source:HGNC Symbol;Acc:9559]	9559	PSMD2
Contig7338|m.65763	cds.Contig7338|m.65763	2547	G	A	2094.88	0/0	13,0	0/0	93,0	0/0	54,0	1/1	1,60	2	ENSP00000352834	0	97.27	99.15	99.906	100	0.99906	ENSG00000197879	myosin IC [Source:HGNC Symbol;Acc:7597]	7597	MYO1C
comp50056_c0_seq1|m.423793	cds.comp50056_c0_seq1|m.423793	2748	G	A	1317.88	0/0	16,0	0/0	33,0	0/0	32,0	1/1	0,40	2	ENSP00000263243	0	96.66	98.23	97.3604	98.0553	0.992914	ENSG00000100403	zinc finger CCCH-type containing 7B [Source:HGNC Symbol;Acc:30869]	30869	ZC3H7B
comp50264_c0_seq3|m.436517	cds.comp50264_c0_seq3|m.436517	3075	G	A	3298.88	0/0	27,0	0/0	53,0	0/0	91,0	1/1	0,94	2	ENSP00000194871	0	76.79	83.6	95.202	91.9708	1.03513	ENSG00000082438	cordon-bleu WH2 repeat protein-like 1 [Source:HGNC Symbol;Acc:23571]	23571	COBLL1
comp47726_c0_seq1|m.319649	cds.comp47726_c0_seq1|m.319649	4389	G	A	2952.88	0/0	103,0	0/0	102,0	0/0	67,0	1/1	1,83	2	ENSP00000339889	0	96.78	98.47	99.5655	99.6194	0.999459	ENSG00000136813	KIAA0368 [Source:HGNC Symbol;Acc:29020]	29020	KIAA0368
Contig2042|m.12887	cds.Contig2042|m.12887	5361	G	A	2199.88	0/0	32,0	0/0	42,0	0/0	34,0	1/1	0,60	2	ENSP00000367558	0	99.14	99.61	99.9609	100	0.999609	ENSG00000124486	ubiquitin specific peptidase 9, X-linked [Source:HGNC Symbol;Acc:12632]	12632	USP9X
Contig2042|m.12887	cds.Contig2042|m.12887	5673	G	A	2667.88	0/0	43,0	0/0	85,0	0/0	63,0	1/1	0,76	2	ENSP00000367558	0	99.14	99.61	99.9609	100	0.999609	ENSG00000124486	ubiquitin specific peptidase 9, X-linked [Source:HGNC Symbol;Acc:12632]	12632	USP9X
comp45773_c0_seq3|m.260272	cds.comp45773_c0_seq3|m.260272	9	G	A	1343.88	0/0	25,0	0/0	26,0	0/0	20,0	1/1	0,42	3	ENSP00000453888	3e-119	91.83	94.71	99.5192	100	0.995192	ENSG00000086666	zinc finger, AN1-type domain 6 [Source:HGNC Symbol;Acc:30164]	30164	ZFAND6
comp34122_c0_seq1|m.151956	cds.comp34122_c0_seq1|m.151956	91	G	A	11135.9	0/0	144,0	0/0	244,0	0/0	103,0	1/1	0,356	3	ENSP00000259037	1e-113	82.54	89.42	99.4737	100	0.994737	ENSG00000136521	NADH dehydrogenase (ubiquinone) 1 beta subcomplex, 5, 16kDa [Source:HGNC Symbol;Acc:7700]	7700	NDUFB5
comp49939_c3_seq1|m.417446	cds.comp49939_c3_seq1|m.417446	169	G	A	32105.9	0/0	828,0	0/0	1000,0	0/0	999,0	1/1	0,953	3	ENSP00000242375	0	91.72	96.63	99.6942	100	0.996942	ENSG00000122787	aldo-keto reductase family 1, member D1 [Source:HGNC Symbol;Acc:388]	388	AKR1D1
Contig768|m.3389	cds.Contig768|m.3389	228	G	A	8964.88	0/0	94,0	0/0	270,0	0/0	208,0	1/1	0,282	3	ENSP00000294360	2e-88	94.62	96.92	99.2366	81.25	1.22137	ENSG00000162384	chromosome 1 open reading frame 123 [Source:HGNC Symbol;Acc:26059]	26059	C1orf123
comp46808_c0_seq1|m.293879	cds.comp46808_c0_seq1|m.293879	236	G	A	36783.9	0/0	1000,0	0/0	999,1	0/0	999,1	1/1	0,998	3	ENSP00000263100	0	58.96	68.53	99.3952	99.596	0.997984	ENSG00000121410	alpha-1-B glycoprotein [Source:HGNC Symbol;Acc:5]	5	A1BG
comp45453_c0_seq1|m.251279	cds.comp45453_c0_seq1|m.251279	265	G	A	6073.88	0/0	76,0	0/0	43,0	0/0	72,0	1/1	0,169	3	ENSP00000321038	1e-66	62.39	73.45	99.5536	100	0.995536	ENSG00000180089	transmembrane protein 86B [Source:HGNC Symbol;Acc:28448]	28448	TMEM86B
comp48384_c1_seq3|m.348388	cds.comp48384_c1_seq3|m.348388	279	G	A	3212.89	0/0	11,0	0/0	64,0	0/0	29,0	1/1	0,85	3	ENSP00000343990	0	82.94	88.79	93.4498	96.8326	0.965066	ENSG00000106785	tripartite motif containing 14 [Source:HGNC Symbol;Acc:16283]	16283	TRIM14
comp45511_c0_seq1|m.252934	cds.comp45511_c0_seq1|m.252934	303	G	A	12437.9	0/0	389,0	0/0	575,0	0/0	540,0	1/1	0,369	3	ENSP00000329546	0	75.41	85.11	94.8315	95.2703	0.995394	ENSG00000057593	coagulation factor VII (serum prothrombin conversion accelerator) [Source:HGNC Symbol;Acc:3544]	3544	F7
comp48384_c1_seq3|m.348388	cds.comp48384_c1_seq3|m.348388	517	G	A	6409.88	0/0	53,0	0/0	70,0	0/0	74,0	1/1	0,181	3	ENSP00000343990	0	82.94	88.79	93.4498	96.8326	0.965066	ENSG00000106785	tripartite motif containing 14 [Source:HGNC Symbol;Acc:16283]	16283	TRIM14
comp42278_c0_seq1|m.201694	cds.comp42278_c0_seq1|m.201694	567	G	A	10548.9	0/0	39,0	0/0	206,0	0/0	84,0	1/1	1311	3	ENSP00000252453	7e-62	75	84.44	90.4523	90.9091	0.994975	ENSG00000130173	chromosome 19 open reading frame 80 [Source:HGNC Symbol;Acc:24933]	24933	C19orf80
comp50497_c5_seq2|m.452073	cds.comp50497_c5_seq2|m.452073	656	G	A	3260.88	0/0	45,0	0/0	59,0	0/0	56,0	1/1	0,95	3	ENSP00000284437	3e-86	53.26	64.26	91.6399	92.0382	0.995672	ENSG00000154274	chromosome 4 open reading frame 19 [Source:HGNC Symbol;Acc:25618]	25618	C4orf19
comp47173_c0_seq1|m.302955	cds.comp47173_c0_seq1|m.302955	693	G	A	2463.88	0/0	42,0	0/0	95,0	0/0	96,0	1/1	0,74	3	ENSP00000439651	0	96.53	97.79	92.6901	93.787	0.988304	ENSG00000119408	NIMA-related kinase 6 [Source:HGNC Symbol;Acc:7749]	7749	NEK6
comp47173_c0_seq1|m.302955	cds.comp47173_c0_seq1|m.302955	732	G	A	2667.88	0/0	43,0	0/0	90,0	0/0	114,0	1/1	0,73	3	ENSP00000439651	0	96.53	97.79	92.6901	93.787	0.988304	ENSG00000119408	NIMA-related kinase 6 [Source:HGNC Symbol;Acc:7749]	7749	NEK6
comp43084_c2_seq1|m.211986	cds.comp43084_c2_seq1|m.211986	739	G	A	1382.88	0/0	15,0	0/0	19,0	0/0	25,0	1/1	0,41	3	ENSP00000285398	0	98.02	98.68	94.3925	77.4936	1.21807	ENSG00000163161	excision repair cross-complementing rodent repair deficiency, complementation group 3 [Source:HGNC Symbol;Acc:3435]	3435	ERCC3
comp45886_c0_seq1|m.265123	cds.comp45886_c0_seq1|m.265123	767	G	A	8946.88	1/1	0,44	1/1	0,107	1/1	0,130	0/0	149,0	3	ENSP00000451882	0	84.35	91.69	86.2259	92.3304	0.933884	ENSG00000100612	dehydrogenase/reductase (SDR family) member 7 [Source:HGNC Symbol;Acc:21524]	21524	DHRS7
comp45886_c0_seq1|m.265123	cds.comp45886_c0_seq1|m.265123	790	G	A	9634.88	1/1	0,39	1/1	0,108	1/1	0,117	0/0	136,0	3	ENSP00000451882	0	84.35	91.69	86.2259	92.3304	0.933884	ENSG00000100612	dehydrogenase/reductase (SDR family) member 7 [Source:HGNC Symbol;Acc:21524]	21524	DHRS7
comp47973_c0_seq1|m.327819	cds.comp47973_c0_seq1|m.327819	795	G	A	1048.88	0/0	15,0	0/0	22,0	0/0	32,0	1/1	0,32	3	ENSP00000234170	0	86.82	93.1	92.9966	76.4706	1.21611	ENSG00000115816	CCAAT/enhancer binding protein (C/EBP), zeta [Source:HGNC Symbol;Acc:24218]	24218	CEBPZ
comp49828_c7_seq2|m.412842	cds.comp49828_c7_seq2|m.412842	804	G	A	4814.88	0/0	78,0	0/0	215,0	0/0	379,0	1/1	0,150	3	ENSP00000200676	0	80.5	90.36	96.3636	96.5517	0.998052	ENSG00000087237	cholesteryl ester transfer protein, plasma [Source:HGNC Symbol;Acc:1869]	1869	CETP
comp51063_c5_seq1|m.478252	cds.comp51063_c5_seq1|m.478252	813	G	A	2652.88	0/0	50,0	0/0	83,0	0/0	93,0	1/1	1,78	3	ENSP00000266014	0	91.72	94.67	90.8356	91.1051	0.997041	ENSG00000016864	glycosyltransferase 8 domain containing 1 [Source:HGNC Symbol;Acc:24870]	24870	GLT8D1
comp51236_c0_seq2|m.492253	cds.comp51236_c0_seq2|m.492253	835	G	A	1253.89	0/0	10,0	0/0	46,0	0/0	60,0	1/1	0,37	3	ENSP00000269346	0	81.65	89.89	99.8131	100	0.998131	ENSG00000141540	tweety family member 2 [Source:HGNC Symbol;Acc:13877]	13877	TTYH2
comp51063_c5_seq1|m.478252	cds.comp51063_c5_seq1|m.478252	849	G	A	2758.88	0/0	42,0	0/0	77,0	0/0	87,0	1/1	1,84	3	ENSP00000266014	0	91.72	94.67	90.8356	91.1051	0.997041	ENSG00000016864	glycosyltransferase 8 domain containing 1 [Source:HGNC Symbol;Acc:24870]	24870	GLT8D1
comp49065_c0_seq2|m.375099	cds.comp49065_c0_seq2|m.375099	963	G	A	3549.89	0/0	10,0	0/0	76,0	0/0	93,0	1/1	0,107	3	ENSP00000364938	1e-92	82.65	90.54	87.3278	92.4198	0.944904	ENSG00000162460	transmembrane protein 82 [Source:HGNC Symbol;Acc:32350]	32350	TMEM82
comp47375_c0_seq1|m.308265	cds.comp47375_c0_seq1|m.308265	969	G	A	6177.88	0/0	83,0	0/0	92,0	0/0	152,0	1/1	1166	3	ENSP00000432812	0	94.16	97.9	99.7669	75.3521	1.32401	ENSG00000198431	thioredoxin reductase 1 [Source:HGNC Symbol;Acc:12437]	12437	TXNRD1
comp49065_c0_seq2|m.375099	cds.comp49065_c0_seq2|m.375099	975	G	A	3060.89	0/0	10,0	0/0	59,0	0/0	87,0	1/1	1,97	3	ENSP00000364938	1e-92	82.65	90.54	87.3278	92.4198	0.944904	ENSG00000162460	transmembrane protein 82 [Source:HGNC Symbol;Acc:32350]	32350	TMEM82
comp51236_c0_seq2|m.492253	cds.comp51236_c0_seq2|m.492253	981	G	A	1893.89	0/0	10,0	0/0	36,0	0/0	63,0	1/1	0,59	3	ENSP00000269346	0	81.65	89.89	99.8131	100	0.998131	ENSG00000141540	tweety family member 2 [Source:HGNC Symbol;Acc:13877]	13877	TTYH2
comp47375_c0_seq1|m.308265	cds.comp47375_c0_seq1|m.308265	1017	G	A	4806.88	0/0	70,0	0/0	102,0	0/0	127,0	1/1	0,131	3	ENSP00000432812	0	94.16	97.9	99.7669	75.3521	1.32401	ENSG00000198431	thioredoxin reductase 1 [Source:HGNC Symbol;Acc:12437]	12437	TXNRD1
comp47144_c2_seq3|m.302058	cds.comp47144_c2_seq3|m.302058	1056	G	A	3029.88	0/0	25,0	0/0	119,0	0/0	152,0	1/1	1,85	3	ENSP00000329093	0	95.11	97.35	92.467	100	0.92467	ENSG00000139287	tryptophan hydroxylase 2 [Source:HGNC Symbol;Acc:20692]	20692	TPH2
comp46808_c0_seq1|m.293879	cds.comp46808_c0_seq1|m.293879	1059	G	A	26607.9	0/0	432,0	0/0	1000,0	0/0	999,0	1/1	0,704	3	ENSP00000263100	0	58.96	68.53	99.3952	99.596	0.997984	ENSG00000121410	alpha-1-B glycoprotein [Source:HGNC Symbol;Acc:5]	5	A1BG
comp47936_c0_seq1|m.326864	cds.comp47936_c0_seq1|m.326864	1062	G	A	1399.88	0/0	23,0	0/0	30,0	0/0	23,0	1/1	0,42	3	ENSP00000388152	0	85.79	90.81	99.6516	97.6231	1.02078	ENSG00000087266	SH3-domain binding protein 2 [Source:HGNC Symbol;Acc:10825]	10825	SH3BP2
comp49083_c0_seq1|m.375808	cds.comp49083_c0_seq1|m.375808	1083	G	A	37161.9	0/0	1000,0	0/0	1000,0	0/0	1000,0	1/1	3981	3	ENSP00000355193	0	80.78	89.77	99.8233	100	0.998233	ENSG00000198848	carboxylesterase 1 [Source:HGNC Symbol;Acc:1863]	1863	CES1
comp49619_c0_seq1|m.399044	cds.comp49619_c0_seq1|m.399044	1140	G	A	1219.88	0/0	53,0	0/0	29,0	0/0	26,0	1/1	0,36	3	ENSP00000292538	0	95.43	97.05	99.8527	100	0.998527	ENSG00000257923	cut-like homeobox 1 [Source:HGNC Symbol;Acc:2557]	2557	CUX1
comp51255_c0_seq1|m.492700	cds.comp51255_c0_seq1|m.492700	1156	G	A	2853.88	0/0	21,0	0/0	74,0	0/0	15,0	1/1	0,85	3	ENSP00000322061	0	84.22	92.17	99.8815	100	0.998815	ENSG00000112936	complement component 7 [Source:HGNC Symbol;Acc:1346]	1346	C7
comp49828_c7_seq2|m.412842	cds.comp49828_c7_seq2|m.412842	1261	G	A	8570.88	0/0	124,0	0/0	379,0	0/0	815,0	1/1	0,234	3	ENSP00000200676	0	80.5	90.36	96.3636	96.5517	0.998052	ENSG00000087237	cholesteryl ester transfer protein, plasma [Source:HGNC Symbol;Acc:1869]	1869	CETP
comp47826_c0_seq2|m.323315	cds.comp47826_c0_seq2|m.323315	1383	G	A	2020.88	0/0	71,0	0/0	188,0	0/0	72,0	1/1	1,62	3	ENSP00000262430	0	89.43	93.83	89.0196	92.0892	0.966667	ENSG00000103150	malonyl-CoA decarboxylase [Source:HGNC Symbol;Acc:7150]	7150	MLYCD
comp38991_c0_seq1|m.175546	cds.comp38991_c0_seq1|m.175546	1412	G	A	2768.88	0/0	61,0	0/0	87,0	0/0	124,0	1/1	0,79	3	ENSP00000404030	0	74.95	80.87	97.3251	97.6744	0.996424	ENSG00000115718	protein C (inactivator of coagulation factors Va and VIIIa) [Source:HGNC Symbol;Acc:9451]	9451	PROC
comp50052_c0_seq8|m.422990	cds.comp50052_c0_seq8|m.422990	1521	G	A	29283.9	0/0	606,0	0/0	746,1	0/0	1000,0	1/1	0,766	3	ENSP00000438615	0	77.41	84.52	98.5994	100	0.985994	ENSG00000159403	complement component 1, r subcomponent [Source:HGNC Symbol;Acc:1246]	1246	C1R
comp49083_c0_seq1|m.375808	cds.comp49083_c0_seq1|m.375808	1544	G	A	37439.9	0/0	997,1	0/0	1000,0	0/0	1000,0	1/1	0,1000	3	ENSP00000355193	0	80.78	89.77	99.8233	100	0.998233	ENSG00000198848	carboxylesterase 1 [Source:HGNC Symbol;Acc:1863]	1863	CES1
comp50052_c0_seq8|m.422990	cds.comp50052_c0_seq8|m.422990	1545	G	A	37313.9	0/0	1000,0	0/0	1000,0	0/0	1000,0	1/1	0,999	3	ENSP00000438615	0	77.41	84.52	98.5994	100	0.985994	ENSG00000159403	complement component 1, r subcomponent [Source:HGNC Symbol;Acc:1246]	1246	C1R
comp50052_c0_seq8|m.422990	cds.comp50052_c0_seq8|m.422990	1555	G	A	34144.9	0/0	1000,0	0/0	998,0	0/0	998,1	1/1	0,993	3	ENSP00000438615	0	77.41	84.52	98.5994	100	0.985994	ENSG00000159403	complement component 1, r subcomponent [Source:HGNC Symbol;Acc:1246]	1246	C1R
comp49619_c0_seq1|m.399044	cds.comp49619_c0_seq1|m.399044	1575	G	A	1167.88	0/0	19,0	0/0	52,0	0/0	54,0	1/1	0,34	3	ENSP00000292538	0	95.43	97.05	99.8527	100	0.998527	ENSG00000257923	cut-like homeobox 1 [Source:HGNC Symbol;Acc:2557]	2557	CUX1
comp50593_c0_seq2|m.455973	cds.comp50593_c0_seq2|m.455973	1584	G	A	2857.88	1/1	0,23	1/1	0,20	1/1	0,41	0/0	91,0	3	ENSP00000381823	0	91.58	94.14	99.9084	100	0.999084	ENSG00000113615	SEC24 family, member A (S. cerevisiae) [Source:HGNC Symbol;Acc:10703]	10703	SEC24A
comp48388_c1_seq1|m.348481	cds.comp48388_c1_seq1|m.348481	1625	G	A	2360.88	0/0	77,0	0/0	90,0	0/0	83,0	1/1	1,68	3	ENSP00000265162	0	79.86	89.72	97.6934	75.2351	1.29851	ENSG00000138792	glutamyl aminopeptidase (aminopeptidase A) [Source:HGNC Symbol;Acc:3355]	3355	ENPEP
comp46080_c0_seq1|m.269151	cds.comp46080_c0_seq1|m.269151	1758	G	A	1150.88	0/0	29,0	0/0	44,0	0/0	31,0	1/1	0,33	3	ENSP00000462407	0	98.03	99.54	96.6368	98.9667	0.976457	ENSG00000266779	coatomer protein complex, subunit gamma 2 [Source:HGNC Symbol;Acc:2237]	2237	COPG2
comp48275_c0_seq1|m.344367	cds.comp48275_c0_seq1|m.344367	1818	G	A	8405.88	0/0	130,0	0/0	226,0	0/0	261,0	1/1	0,250	3	ENSP00000369255	0	94.38	97.53	90.6218	100	0.906218	ENSG00000122729	aconitase 1, soluble [Source:HGNC Symbol;Acc:117]	117	ACO1
comp50010_c0_seq1|m.420469	cds.comp50010_c0_seq1|m.420469	1905	G	A	1756.88	0/0	11,0	0/0	45,0	0/0	51,0	1/1	1,51	3	ENSP00000224949	0	89.49	95.08	98.9494	100	0.989494	ENSG00000107959	pitrilysin metallopeptidase 1 [Source:HGNC Symbol;Acc:17663]	17663	PITRM1
comp48275_c0_seq1|m.344367	cds.comp48275_c0_seq1|m.344367	2004	G	A	8232.88	0/0	203,0	0/0	246,1	0/0	203,0	1/1	0,235	3	ENSP00000369255	0	94.38	97.53	90.6218	100	0.906218	ENSG00000122729	aconitase 1, soluble [Source:HGNC Symbol;Acc:117]	117	ACO1
comp45958_c0_seq1|m.267131	cds.comp45958_c0_seq1|m.267131	2682	G	A	1104.88	0/0	23,0	0/0	62,0	0/0	74,0	1/1	0,33	3	ENSP00000467805	0	99.79	100	99.8972	100	0.998972	ENSG00000108883	elongation factor Tu GTP binding domain containing 2 [Source:HGNC Symbol;Acc:30858]	30858	EFTUD2
comp42872_c0_seq1|m.209037	cds.comp42872_c0_seq1|m.209037	2829	G	A	2172.88	0/0	55,0	0/0	45,0	0/0	63,0	1/1	0,65	3	ENSP00000309474	0	99.16	99.37	99.8952	100	0.998952	ENSG00000173692	proteasome (prosome, macropain) 26S subunit, non-ATPase, 1 [Source:HGNC Symbol;Acc:9554]	9554	PSMD1
comp50580_c0_seq4|m.455599	cds.comp50580_c0_seq4|m.455599	3741	G	A	3100.88	0/0	71,1	0/0	97,0	0/0	102,0	1/1	0,92	3	ENSP00000402814	0	72.64	82.99	99.9383	100	0.999383	ENSG00000141338	ATP-binding cassette, sub-family A (ABC1), member 8 [Source:HGNC Symbol;Acc:38]	38	ABCA8
comp48491_c0_seq1|m.352447	cds.comp48491_c0_seq1|m.352447	3817	G	A	30821.9	0/0	998,2	0/0	1000,0	0/0	999,0	1/1	1875	3	ENSP00000323929	0	77.77	87.23	99.9319	100	0.999319	ENSG00000175899	alpha-2-macroglobulin [Source:HGNC Symbol;Acc:7]	7	A2M
comp51374_c3_seq1|m.502451	cds.comp51374_c3_seq1|m.502451	4074	G	A	10820.9	0/0	244,0	0/0	157,0	0/0	212,0	1/1	0,312	3	ENSP00000274364	0	85.46	91.94	99.9364	100	0.999364	ENSG00000145703	IQ motif containing GTPase activating protein 2 [Source:HGNC Symbol;Acc:6111]	6111	IQGAP2
comp44999_c0_seq1|m.241237	cds.comp44999_c0_seq1|m.241237	73	G	A	2088.88	0/0	52,0	0/0	39,0	0/0	81,0	1/1	1,61	4	ENSP00000363999	6e-70	72.33	81.76	90.8571	100	0.908571	ENSG00000136897	mitochondrial ribosomal protein L50 [Source:HGNC Symbol;Acc:16654]	16654	MRPL50
comp43427_c0_seq13|m.216695	cds.comp43427_c0_seq13|m.216695	89	G	A	5331.88	0/0	44,0	0/0	187,0	0/0	307,0	1/1	1154	4	ENSP00000469355	8e-169	69.79	76.43	96.1969	94.5652	1.01725	ENSG00000060566	cAMP responsive element binding protein 3-like 3 [Source:HGNC Symbol;Acc:18855]	18855	CREB3L3
comp48514_c0_seq1|m.353073	cds.comp48514_c0_seq1|m.353073	96	G	A	1555.88	0/0	28,0	0/0	31,0	0/0	31,0	1/1	0,46	4	ENSP00000252115	0	90.02	94.54	99.7625	100	0.997625	ENSG00000100227	polymerase (DNA-directed), delta interacting protein 3 [Source:HGNC Symbol;Acc:23782]	23782	POLDIP3
comp49230_c0_seq15|m.384053	cds.comp49230_c0_seq15|m.384053	105	G	A	1060.88	0/0	18,0	0/0	62,0	0/0	55,0	1/1	0,30	4	ENSP00000244204	0	95.93	99.13	99.7101	100	0.997101	ENSG00000124357	N-acetylglucosamine kinase [Source:HGNC Symbol;Acc:17174]	17174	NAGK
comp46547_c0_seq1|m.286147	cds.comp46547_c0_seq1|m.286147	120	G	A	22742.9	0/0	633,0	0/0	830,1	0/0	995,0	1/1	1647	4	ENSP00000356015	0	86.11	93.69	99.4975	99.7481	0.997487	ENSG00000120437	acetyl-CoA acetyltransferase 2 [Source:HGNC Symbol;Acc:94]	94	ACAT2
comp48724_c0_seq1|m.363121	cds.comp48724_c0_seq1|m.363121	142	G	A	23851.9	0/0	359,0	0/0	999,0	0/0	999,0	1/1	0,695	4	ENSP00000333203	0	72.97	85.26	99.7543	100	0.997543	ENSG00000188488	serpin peptidase inhibitor, clade A (alpha-1 antiproteinase, antitrypsin), member 5 [Source:HGNC Symbol;Acc:8723]	8723	SERPINA5
comp45640_c0_seq1|m.256571	cds.comp45640_c0_seq1|m.256571	165	G	A	2727.88	0/0	21,0	0/0	62,0	0/0	49,0	1/1	0,83	4	ENSP00000333551	1e-175	86.91	91.64	94.6237	100	0.946237	ENSG00000147471	proline synthetase co-transcribed homolog (bacterial) [Source:HGNC Symbol;Acc:9457]	9457	PROSC
Contig2589|m.17512	cds.Contig2589|m.17512	176	G	A	2353.88	0/0	49,0	0/0	34,0	0/0	26,0	1/1	0,67	4	ENSP00000262219	0	87.96	93.56	99.7207	100	0.997207	ENSG00000104537	annexin A13 [Source:HGNC Symbol;Acc:536]	536	ANXA13
comp44999_c0_seq1|m.241237	cds.comp44999_c0_seq1|m.241237	207	G	A	4019.88	0/0	46,0	0/0	139,0	0/0	186,0	1/1	0,123	4	ENSP00000363999	6e-70	72.33	81.76	90.8571	100	0.908571	ENSG00000136897	mitochondrial ribosomal protein L50 [Source:HGNC Symbol;Acc:16654]	16654	MRPL50
comp44999_c0_seq1|m.241237	cds.comp44999_c0_seq1|m.241237	213	G	A	4246.88	0/0	45,0	0/0	134,0	0/0	197,0	1/1	0,127	4	ENSP00000363999	6e-70	72.33	81.76	90.8571	100	0.908571	ENSG00000136897	mitochondrial ribosomal protein L50 [Source:HGNC Symbol;Acc:16654]	16654	MRPL50
comp49230_c0_seq15|m.384053	cds.comp49230_c0_seq15|m.384053	264	G	A	1934.88	0/0	31,0	0/0	75,0	0/0	79,0	1/1	0,54	4	ENSP00000244204	0	95.93	99.13	99.7101	100	0.997101	ENSG00000124357	N-acetylglucosamine kinase [Source:HGNC Symbol;Acc:17174]	17174	NAGK
Contig2589|m.17512	cds.Contig2589|m.17512	298	G	A	3262.88	0/0	43,0	0/0	44,0	0/0	43,0	1/1	0,90	4	ENSP00000262219	0	87.96	93.56	99.7207	100	0.997207	ENSG00000104537	annexin A13 [Source:HGNC Symbol;Acc:536]	536	ANXA13
Contig2589|m.17512	cds.Contig2589|m.17512	300	G	A	3213.87	0/0	44,0	0/0	41,0	0/0	41,0	1/1	0,87	4	ENSP00000262219	0	87.96	93.56	99.7207	100	0.997207	ENSG00000104537	annexin A13 [Source:HGNC Symbol;Acc:536]	536	ANXA13
comp47339_c0_seq1|m.306442	cds.comp47339_c0_seq1|m.306442	309	G	A	3042.88	0/0	12,0	0/0	36,0	0/0	47,0	1/1	0,87	4	ENSP00000364589	0	95.26	97.5	97.5578	100	0.975578	ENSG00000139842	cullin 4A [Source:HGNC Symbol;Acc:2554]	2554	CUL4A
comp45508_c0_seq1|m.252901	cds.comp45508_c0_seq1|m.252901	387	G	A	4881.88	0/0	205,0	0/0	223,0	0/0	151,0	1/1	0,151	4	ENSP00000246802	0	86.65	91.68	91.0359	95.6067	0.952191	ENSG00000105373	glioma tumor suppressor candidate region gene 2 [Source:HGNC Symbol;Acc:4333]	4333	GLTSCR2
comp44666_c0_seq1|m.234896	cds.comp44666_c0_seq1|m.234896	484	G	A	13779.9	0/0	227,1	0/0	182,0	0/0	181,0	1/1	0,384	4	ENSP00000358896	0	83.01	90.14	85.2804	97.3333	0.876168	ENSG00000214435	arsenic (+3 oxidation state) methyltransferase [Source:HGNC Symbol;Acc:17452]	17452	AS3MT
comp45640_c0_seq1|m.256571	cds.comp45640_c0_seq1|m.256571	519	G	A	2833.88	0/0	40,0	0/0	79,0	0/0	79,0	1/1	0,79	4	ENSP00000333551	1e-175	86.91	91.64	94.6237	100	0.946237	ENSG00000147471	proline synthetase co-transcribed homolog (bacterial) [Source:HGNC Symbol;Acc:9457]	9457	PROSC
comp50376_c1_seq1|m.446598	cds.comp50376_c1_seq1|m.446598	525	G	A	1385.89	0/0	10,0	0/0	24,0	0/0	32,0	1/1	0,40	4	ENSP00000342278	0	67.9	80.74	94.5726	97.2184	0.972785	ENSG00000111335	2'-5'-oligoadenylate synthetase 2, 69/71kDa [Source:HGNC Symbol;Acc:8087]	8087	OAS2
comp41652_c0_seq1|m.195609	cds.comp41652_c0_seq1|m.195609	653	G	A	5948.88	0/0	22,0	0/0	228,0	0/0	210,0	1/1	0,169	4	ENSP00000301281	0	83.78	90.77	96.7177	100	0.967177	ENSG00000167671	UBX domain protein 6 [Source:HGNC Symbol;Acc:14928]	14928	UBXN6
comp48322_c3_seq2|m.346453	cds.comp48322_c3_seq2|m.346453	663	G	A	4604.88	0/0	21,0	0/0	90,0	0/0	119,0	1/1	1135	4	ENSP00000332613	3e-157	92.08	94.17	81.9113	87.9121	0.931741	ENSG00000184232	OAF homolog (Drosophila) [Source:HGNC Symbol;Acc:28752]	28752	OAF
comp51417_c0_seq1|m.510077	cds.comp51417_c0_seq1|m.510077	711	G	A	3355.88	0/0	36,0	0/0	50,0	0/0	103,0	1/1	0,89	4	ENSP00000230036	0	84.2	90.89	97.8597	97.9762	0.998811	ENSG00000112293	glycosylphosphatidylinositol specific phospholipase D1 [Source:HGNC Symbol;Acc:4459]	4459	GPLD1
comp51307_c0_seq4|m.496934	cds.comp51307_c0_seq4|m.496934	747	G	A	2537.88	0/0	130,0	0/0	98,0	0/0	195,0	1/1	0,74	4	ENSP00000290868	0	92.29	95.98	99.8328	88.3136	1.13043	ENSG00000159650	urocanate hydratase 1 [Source:HGNC Symbol;Acc:26444]	26444	UROC1
comp47097_c0_seq1|m.300167	cds.comp47097_c0_seq1|m.300167	865	G	A	12373.9	1/1	0,73	1/1	1168	1/1	0,129	0/0	127,1	4	ENSP00000377783	0	82.5	90.87	90.9847	97.1893	0.93616	ENSG00000184500	protein S (alpha) [Source:HGNC Symbol;Acc:9456]	9456	PROS1
comp47799_c0_seq1|m.321499	cds.comp47799_c0_seq1|m.321499	882	G	A	3390.88	0/0	40,0	0/0	57,0	0/0	47,0	1/1	0,97	4	ENSP00000363883	0	97.26	98.41	98.5795	93.1544	1.05824	ENSG00000108094	cullin 2 [Source:HGNC Symbol;Acc:2552]	2552	CUL2
Contig4969|m.40159	cds.Contig4969|m.40159	891	G	A	1067.88	0/0	12,0	0/0	44,0	0/0	51,0	1/1	0,35	4	ENSP00000338718	0	96.79	97.69	99.6	92	1.08261	ENSG00000168488	ataxin 2-like [Source:HGNC Symbol;Acc:31326]	31326	ATXN2L
comp48724_c0_seq1|m.363121	cds.comp48724_c0_seq1|m.363121	946	G	A	37682.9	0/0	1000,0	0/0	1000,0	0/0	1000,0	1/1	0,1000	4	ENSP00000333203	0	72.97	85.26	99.7543	100	0.997543	ENSG00000188488	serpin peptidase inhibitor, clade A (alpha-1 antiproteinase, antitrypsin), member 5 [Source:HGNC Symbol;Acc:8723]	8723	SERPINA5
comp49935_c2_seq3|m.417274	cds.comp49935_c2_seq3|m.417274	1168	G	A	9054.88	0/0	279,0	0/0	275,0	0/0	397,0	1/1	0,258	4	ENSP00000360281	0	84.07	90	99.8308	99.8308	1	ENSG00000021852	complement component 8, beta polypeptide [Source:HGNC Symbol;Acc:1353]	1353	C8B
comp49935_c2_seq3|m.417274	cds.comp49935_c2_seq3|m.417274	1171	G	A	9092.88	0/0	265,0	0/0	268,0	0/0	398,0	1/1	0,256	4	ENSP00000360281	0	84.07	90	99.8308	99.8308	1	ENSG00000021852	complement component 8, beta polypeptide [Source:HGNC Symbol;Acc:1353]	1353	C8B
comp49935_c2_seq3|m.417274	cds.comp49935_c2_seq3|m.417274	1211	G	A	11003.9	0/0	363,0	0/0	322,1	0/0	502,1	1/1	1317	4	ENSP00000360281	0	84.07	90	99.8308	99.8308	1	ENSG00000021852	complement component 8, beta polypeptide [Source:HGNC Symbol;Acc:1353]	1353	C8B
Contig7649|m.69245	cds.Contig7649|m.69245	1289	G	A	1092.88	0/0	25,0	0/0	62,0	0/0	53,0	1/1	0,31	4	ENSP00000253083	0	91.04	94.74	98.674	83.6142	1.18011	ENSG00000130787	huntingtin interacting protein 1 related [Source:HGNC Symbol;Acc:18415]	18415	HIP1R
comp45096_c0_seq1|m.243882	cds.comp45096_c0_seq1|m.243882	1290	G	A	1475.88	0/0	51,0	0/0	61,0	0/0	77,0	1/1	0,43	4	ENSP00000450264	0	88.99	93.58	99.8168	100	0.998168	ENSG00000139531	sulfite oxidase [Source:HGNC Symbol;Acc:11460]	11460	SUOX
Contig7858|m.72195	cds.Contig7858|m.72195	1392	G	A	1866.88	0/0	42,0	0/0	45,0	0/0	51,0	1/1	0,53	4	ENSP00000263035	0	90.67	95.28	96.1985	99.0207	0.971499	ENSG00000181192	dehydrogenase E1 and transketolase domain containing 1 [Source:HGNC Symbol;Acc:23537]	23537	DHTKD1
Contig8154|m.75776	cds.Contig8154|m.75776	1431	G	A	2796.88	0/0	17,0	0/0	63,0	0/0	63,0	1/1	0,78	4	ENSP00000338799	0	87.47	93.68	99.8911	100	0.998911	ENSG00000134352	interleukin 6 signal transducer (gp130, oncostatin M receptor) [Source:HGNC Symbol;Acc:6021]	6021	IL6ST
comp51307_c0_seq4|m.496934	cds.comp51307_c0_seq4|m.496934	1560	G	A	1808.88	0/0	118,0	0/0	152,0	0/0	238,0	1/1	0,59	4	ENSP00000290868	0	92.29	95.98	99.8328	88.3136	1.13043	ENSG00000159650	urocanate hydratase 1 [Source:HGNC Symbol;Acc:26444]	26444	UROC1
comp48009_c0_seq1|m.330418	cds.comp48009_c0_seq1|m.330418	1947	G	A	2075.88	0/0	21,0	0/0	42,0	0/0	77,0	1/1	0,60	4	ENSP00000314499	0	80.34	86.28	96.8821	100	0.968821	ENSG00000178950	cyclin G associated kinase [Source:HGNC Symbol;Acc:4113]	4113	GAK
comp51417_c0_seq1|m.510077	cds.comp51417_c0_seq1|m.510077	1956	G	A	4412.88	0/0	50,0	0/0	73,0	0/0	114,0	1/1	1121	4	ENSP00000230036	0	84.2	90.89	97.8597	97.9762	0.998811	ENSG00000112293	glycosylphosphatidylinositol specific phospholipase D1 [Source:HGNC Symbol;Acc:4459]	4459	GPLD1
comp47459_c0_seq1|m.310365	cds.comp47459_c0_seq1|m.310365	2001	G	A	3017.88	0/0	19,0	0/0	45,0	0/0	44,0	1/1	0,84	4	ENSP00000358283	0	93.83	97.1	96.9438	100	0.969438	ENSG00000014123	UFM1-specific ligase 1 [Source:HGNC Symbol;Acc:23039]	23039	UFL1
comp48030_c0_seq12|m.331256	cds.comp48030_c0_seq12|m.331256	2181	G	A	2703.88	0/0	28,0	0/0	41,0	0/0	31,0	1/1	0,72	4	ENSP00000383044	0	97.24	98.93	96.3153	100	0.963153	ENSG00000155313	ubiquitin specific peptidase 25 [Source:HGNC Symbol;Acc:12624]	12624	USP25
comp46032_c0_seq1|m.268570	cds.comp46032_c0_seq1|m.268570	2226	G	A	1577.89	0/0	10,0	0/0	83,0	0/0	41,0	1/1	0,47	4	ENSP00000323377	0	94.77	97.85	96.129	100	0.96129	ENSG00000180104	exocyst complex component 3 [Source:HGNC Symbol;Acc:30378]	30378	EXOC3
Contig4969|m.40159	cds.Contig4969|m.40159	2250	G	A	2655.88	0/0	51,0	0/0	67,0	0/0	46,0	1/1	0,75	4	ENSP00000338718	0	96.79	97.69	99.6	92	1.08261	ENSG00000168488	ataxin 2-like [Source:HGNC Symbol;Acc:31326]	31326	ATXN2L
comp47459_c0_seq1|m.310365	cds.comp47459_c0_seq1|m.310365	2280	G	A	2866.88	0/0	34,0	0/0	45,0	0/0	38,0	1/1	0,85	4	ENSP00000358283	0	93.83	97.1	96.9438	100	0.969438	ENSG00000014123	UFM1-specific ligase 1 [Source:HGNC Symbol;Acc:23039]	23039	UFL1
comp46457_c0_seq1|m.282450	cds.comp46457_c0_seq1|m.282450	2331	G	A	4719.88	0/0	64,0	0/0	89,0	0/0	161,0	1/1	1138	4	ENSP00000359211	0	93.85	97.37	99.9025	100	0.999025	ENSG00000188641	dihydropyrimidine dehydrogenase [Source:HGNC Symbol;Acc:3012]	3012	DPYD
Contig6386|m.54889	cds.Contig6386|m.54889	2770	G	A	2258.88	0/0	11,0	0/0	38,0	0/0	30,0	1/1	0,65	4	ENSP00000323659	0	92.3	95.47	99.9245	100	0.999245	ENSG00000115548	lysine (K)-specific demethylase 3A [Source:HGNC Symbol;Acc:20815]	20815	KDM3A
comp46196_c0_seq1|m.276647	cds.comp46196_c0_seq1|m.276647	2772	G	A	7698.88	1/1	0,29	1/1	0,95	1/1	0,112	0/0	262,0	4	ENSP00000261772	0	97	98.14	99.8968	100	0.998968	ENSG00000090861	alanyl-tRNA synthetase [Source:HGNC Symbol;Acc:20]	20	AARS
Contig6386|m.54889	cds.Contig6386|m.54889	2793	G	A	2633.88	0/0	14,0	0/0	43,0	0/0	32,0	1/1	0,74	4	ENSP00000323659	0	92.3	95.47	99.9245	100	0.999245	ENSG00000115548	lysine (K)-specific demethylase 3A [Source:HGNC Symbol;Acc:20815]	20815	KDM3A
comp51033_c0_seq1|m.476458	cds.comp51033_c0_seq1|m.476458	3075	G	A	9641.88	0/0	131,0	0/0	128,0	0/0	86,0	1/1	1271	4	ENSP00000321195	0	96.18	98.64	99.9151	100	0.999151	ENSG00000058063	ATPase, class VI, type 11B [Source:HGNC Symbol;Acc:13553]	13553	ATP11B
comp51208_c0_seq11|m.490866	cds.comp51208_c0_seq11|m.490866	3261	G	A	1047.88	0/0	92,0	0/0	97,0	0/0	148,0	1/1	0,30	4	ENSP00000265724	0	87.51	93.75	96.3828	100	0.963828	ENSG00000085563	ATP-binding cassette, sub-family B (MDR/TAP), member 1 [Source:HGNC Symbol;Acc:40]	40	ABCB1
comp51292_c3_seq4|m.494885	cds.comp51292_c3_seq4|m.494885	3429	G	A	2273.88	0/0	40,0	0/0	33,0	0/0	44,0	1/1	0,64	4	ENSP00000445359	0	94.32	97.6	99.9201	100	0.999201	ENSG00000081923	ATPase, aminophospholipid transporter, class I, type 8B, member 1 [Source:HGNC Symbol;Acc:3706]	3706	ATP8B1
comp46175_c0_seq1|m.270906	cds.comp46175_c0_seq1|m.270906	256	G	A	3197	0/0	193,0	0/0	211,1	0/0	541,0	1/1	0,95	5	ENSP00000318867	0	78.84	88.59	96.2076	96.2076	1	ENSG00000180432	cytochrome P450, family 8, subfamily B, polypeptide 1 [Source:HGNC Symbol;Acc:2653]	2653	CYP8B1
comp42252_c1_seq1|m.201461	cds.comp42252_c1_seq1|m.201461	351	G	A	4392.88	1/1	0,49	1/1	0,44	1/1	0,26	0/0	189,0	5	ENSP00000357981	0	85.45	90.61	87.5332	99.6979	0.877984	ENSG00000163131	cathepsin S [Source:HGNC Symbol;Acc:2545]	2545	CTSS
comp46649_c0_seq1|m.288389	cds.comp46649_c0_seq1|m.288389	447	G	A	20234.9	1/1	0,413	1/1	0,63	1/1	0,91	0/0	999,0	5	ENSP00000255030	3e-116	71.56	81.78	99.5575	100	0.995575	ENSG00000132693	C-reactive protein, pentraxin-related [Source:HGNC Symbol;Acc:2367]	2367	CRP
comp48617_c0_seq2|m.360159	cds.comp48617_c0_seq2|m.360159	585	G	A	2898.88	0/0	26,0	0/0	50,0	0/0	81,0	1/1	0,79	5	ENSP00000258960	0	98.59	99.19	99.7988	100	0.997988	ENSG00000136448	N-myristoyltransferase 1 [Source:HGNC Symbol;Acc:7857]	7857	NMT1
comp44737_c0_seq1|m.235731	cds.comp44737_c0_seq1|m.235731	765	G	A	18820.9	1/1	0,139	1/1	0,123	1/1	1252	0/0	885,0	5	ENSP00000228027	0	95.36	96.91	99.7429	100	0.997429	ENSG00000062282	diacylglycerol O-acyltransferase 2 [Source:HGNC Symbol;Acc:16940]	16940	DGAT2
comp41714_c0_seq5|m.196109	cds.comp41714_c0_seq5|m.196109	786	G	A	1667.88	0/0	80,0	0/0	31,0	0/0	82,0	1/1	0,53	5	ENSP00000262960	0	91.64	95.43	93.0426	100	0.930426	ENSG00000142002	dipeptidyl-peptidase 9 [Source:HGNC Symbol;Acc:18648]	18648	DPP9
comp50990_c1_seq1|m.474691	cds.comp50990_c1_seq1|m.474691	1014	G	A	12010.9	0/0	88,0	0/0	209,1	0/0	505,0	1/1	0,342	5	ENSP00000366702	0	85.96	90.71	99.7835	100	0.997835	ENSG00000116285	ERBB receptor feedback inhibitor 1 [Source:HGNC Symbol;Acc:18185]	18185	ERRFI1
comp46357_c0_seq39|m.280527	cds.comp46357_c0_seq39|m.280527	1707	G	A	1341.88	0/0	16,0	0/0	44,0	0/0	46,0	1/1	0,40	5	ENSP00000389445	0	95.46	95.91	99.9111	100	0.999111	ENSG00000143569	ubiquitin associated protein 2-like [Source:HGNC Symbol;Acc:29877]	29877	UBAP2L
comp46357_c0_seq39|m.280527	cds.comp46357_c0_seq39|m.280527	2388	G	A	972.88	0/0	13,0	0/0	37,0	0/0	21,0	1/1	0,31	5	ENSP00000389445	0	95.46	95.91	99.9111	100	0.999111	ENSG00000143569	ubiquitin associated protein 2-like [Source:HGNC Symbol;Acc:29877]	29877	UBAP2L
comp50553_c0_seq3|m.454586	cds.comp50553_c0_seq3|m.454586	5019	G	A	1826.89	1/1	0,18	1/1	0,11	1/1	0,23	0/0	86,0	5	ENSP00000344079	0	89.18	94.5	96.6884	98.7258	0.979363	ENSG00000132470	integrin, beta 4 [Source:HGNC Symbol;Acc:6158]	6158	ITGB4
comp50586_c1_seq5|m.455909	cds.comp50586_c1_seq5|m.455909	7296	G	A	3020.88	0/0	53,0	0/0	145,0	0/0	203,0	1/1	1,83	5	ENSP00000316029	0	99.06	99.49	99.9607	100	0.999607	ENSG00000137076	talin 1 [Source:HGNC Symbol;Acc:11845]	11845	TLN1
comp50586_c1_seq5|m.455909	cds.comp50586_c1_seq5|m.455909	7365	G	A	2933.88	0/0	40,0	0/0	142,0	0/0	184,0	1/1	0,79	5	ENSP00000316029	0	99.06	99.49	99.9607	100	0.999607	ENSG00000137076	talin 1 [Source:HGNC Symbol;Acc:11845]	11845	TLN1
comp50270_c0_seq1|m.436818	cds.comp50270_c0_seq1|m.436818	200	G	A	1450.88	0/0	13,0	0/0	23,0	0/0	36,0	1/1	0,39	6	ENSP00000369213	0	78.29	88.01	97.065	100	0.97065	ENSG00000107201	DEAD (Asp-Glu-Ala-Asp) box polypeptide 58 [Source:HGNC Symbol;Acc:19102]	19102	DDX58
comp46871_c1_seq1|m.295278	cds.comp46871_c1_seq1|m.295278	363	G	A	4881.88	0/0	17,0	0/0	66,0	0/0	49,0	1/1	0,137	6	ENSP00000389524	0	85.09	92.13	93.4272	90.0452	1.03756	ENSG00000165102	heparan-alpha-glucosaminide N-acetyltransferase [Source:HGNC Symbol;Acc:26527]	26527	HGSNAT
comp42871_c0_seq1|m.209032	cds.comp42871_c0_seq1|m.209032	532	G	A	38830.9	0/0	758,0	0/0	997,1	0/0	1000,0	1/1	0,999	6	ENSP00000233809	4e-129	69.69	78.4	77.1676	88.3077	0.873849	ENSG00000115457	insulin-like growth factor binding protein 2, 36kDa [Source:HGNC Symbol;Acc:5471]	5471	IGFBP2
comp46871_c1_seq1|m.295278	cds.comp46871_c1_seq1|m.295278	838	G	A	6898.88	0/0	63,0	0/0	121,0	0/0	78,0	1/1	1196	6	ENSP00000389524	0	85.09	92.13	93.4272	90.0452	1.03756	ENSG00000165102	heparan-alpha-glucosaminide N-acetyltransferase [Source:HGNC Symbol;Acc:26527]	26527	HGSNAT
comp51333_c1_seq2|m.497614	cds.comp51333_c1_seq2|m.497614	897	G	A	5604.88	0/0	11,0	0/0	157,0	0/0	143,0	1/1	0,162	6	ENSP00000473348	0	84.89	91.69	99.4987	98.8778	1.00628	ENSG00000049239	hexose-6-phosphate dehydrogenase (glucose 1-dehydrogenase) [Source:HGNC Symbol;Acc:4795]	4795	H6PD
comp51333_c1_seq2|m.497614	cds.comp51333_c1_seq2|m.497614	973	G	A	5199.88	0/0	16,0	0/0	118,0	0/0	112,0	1/1	1141	6	ENSP00000473348	0	84.89	91.69	99.4987	98.8778	1.00628	ENSG00000049239	hexose-6-phosphate dehydrogenase (glucose 1-dehydrogenase) [Source:HGNC Symbol;Acc:4795]	4795	H6PD
comp51333_c1_seq2|m.497614	cds.comp51333_c1_seq2|m.497614	1017	G	A	4299.88	0/0	24,0	0/0	123,0	0/0	102,0	1/1	1141	6	ENSP00000473348	0	84.89	91.69	99.4987	98.8778	1.00628	ENSG00000049239	hexose-6-phosphate dehydrogenase (glucose 1-dehydrogenase) [Source:HGNC Symbol;Acc:4795]	4795	H6PD
comp47475_c0_seq1|m.310623	cds.comp47475_c0_seq1|m.310623	1082	G	A	2472.88	0/0	19,0	0/0	35,0	0/0	26,0	1/1	0,69	6	ENSP00000275736	0	75.42	84.45	92.0543	100	0.920543	ENSG00000146833	tripartite motif containing 4 [Source:HGNC Symbol;Acc:16275]	16275	TRIM4
comp47475_c0_seq1|m.310623	cds.comp47475_c0_seq1|m.310623	1161	G	A	2107.88	1/1	0,17	1/1	0,25	1/1	0,22	0/0	75,0	6	ENSP00000275736	0	75.42	84.45	92.0543	100	0.920543	ENSG00000146833	tripartite motif containing 4 [Source:HGNC Symbol;Acc:16275]	16275	TRIM4
comp47475_c0_seq1|m.310623	cds.comp47475_c0_seq1|m.310623	1319	G	A	2044.88	0/0	34,0	0/0	20,0	0/0	26,0	1/1	0,62	6	ENSP00000275736	0	75.42	84.45	92.0543	100	0.920543	ENSG00000146833	tripartite motif containing 4 [Source:HGNC Symbol;Acc:16275]	16275	TRIM4
comp51053_c1_seq8|m.477655	cds.comp51053_c1_seq8|m.477655	1656	G	A	1070.88	0/0	22,0	0/0	36,0	0/0	61,0	1/1	0,31	6	ENSP00000285238	0	80.16	88.67	98.0013	99.9345	0.980655	ENSG00000108846	ATP-binding cassette, sub-family C (CFTR/MRP), member 3 [Source:HGNC Symbol;Acc:54]	54	ABCC3
comp51053_c1_seq8|m.477655	cds.comp51053_c1_seq8|m.477655	1698	G	A	1127.88	0/0	19,0	0/0	33,0	0/0	66,0	1/1	0,35	6	ENSP00000285238	0	80.16	88.67	98.0013	99.9345	0.980655	ENSG00000108846	ATP-binding cassette, sub-family C (CFTR/MRP), member 3 [Source:HGNC Symbol;Acc:54]	54	ABCC3
comp50270_c0_seq1|m.436818	cds.comp50270_c0_seq1|m.436818	1776	G	A	1908.88	0/0	117,0	0/0	56,0	0/0	133,0	1/1	0,53	6	ENSP00000369213	0	78.29	88.01	97.065	100	0.97065	ENSG00000107201	DEAD (Asp-Glu-Ala-Asp) box polypeptide 58 [Source:HGNC Symbol;Acc:19102]	19102	DDX58
Contig4654|m.37139	cds.Contig4654|m.37139	2169	G	A	8663.88	0/0	78,0	0/0	273,0	0/0	388,0	1/1	0,251	6	ENSP00000334962	0	88.4	92.53	96.3885	95.6843	1.00736	ENSG00000187045	transmembrane protease, serine 6 [Source:HGNC Symbol;Acc:16517]	16517	TMPRSS6
Contig4654|m.37139	cds.Contig4654|m.37139	2202	G	A	8256.88	0/0	73,0	0/0	269,0	0/0	329,0	1/1	1228	6	ENSP00000334962	0	88.4	92.53	96.3885	95.6843	1.00736	ENSG00000187045	transmembrane protease, serine 6 [Source:HGNC Symbol;Acc:16517]	16517	TMPRSS6
comp48636_c0_seq1|m.360529	cds.comp48636_c0_seq1|m.360529	2846	G	A	4382.88	1/1	0,37	1/1	0,21	1/1	0,67	0/0	234,0	6	ENSP00000304592	0	82.41	90.57	99.9602	100	0.999602	ENSG00000169710	fatty acid synthase [Source:HGNC Symbol;Acc:3594]	3594	FASN
comp49803_c0_seq8|m.412137	cds.comp49803_c0_seq8|m.412137	3366	G	A	1866.88	0/0	20,0	0/0	24,0	0/0	19,0	1/1	0,52	6	ENSP00000333926	0	97.15	98.75	99.9305	100	0.999305	ENSG00000114770	ATP-binding cassette, sub-family C (CFTR/MRP), member 5 [Source:HGNC Symbol;Acc:56]	56	ABCC5
comp50004_c0_seq2|m.420209	cds.comp50004_c0_seq2|m.420209	3516	G	A	18510.9	0/0	897,0	0/0	670,1	0/0	1000,0	1/1	0,513	6	ENSP00000363832	0	84.16	91.78	99.9251	100	0.999251	ENSG00000138356	aldehyde oxidase 1 [Source:HGNC Symbol;Acc:553]	553	AOX1
comp51096_c0_seq8|m.482361	cds.comp51096_c0_seq8|m.482361	4317	G	A	2297.88	0/0	14,0	0/0	45,0	0/0	87,0	1/1	0,65	6	ENSP00000361491	0	95.91	97.75	99.9476	100	0.999476	ENSG00000142949	protein tyrosine phosphatase, receptor type, F [Source:HGNC Symbol;Acc:9670]	9670	PTPRF
comp51096_c0_seq8|m.482361	cds.comp51096_c0_seq8|m.482361	5220	G	A	1772.88	0/0	64,0	0/0	60,0	0/0	104,0	1/1	0,52	6	ENSP00000361491	0	95.91	97.75	99.9476	100	0.999476	ENSG00000142949	protein tyrosine phosphatase, receptor type, F [Source:HGNC Symbol;Acc:9670]	9670	PTPRF
comp47597_c0_seq1|m.315403	cds.comp47597_c0_seq1|m.315403	1053	G	A	4771.88	0/0	75,0	0/0	124,0	0/0	63,0	1/1	1131	7	ENSP00000215539	0	78.47	86.83	89.6166	92.8926	0.964734	ENSG00000099769	insulin-like growth factor binding protein, acid labile subunit [Source:HGNC Symbol;Acc:5468]	5468	IGFALS
comp50712_c0_seq1|m.461689	cds.comp50712_c0_seq1|m.461689	1362	G	A	1395.88	0/0	67,0	0/0	33,0	0/0	63,0	1/1	0,38	7	ENSP00000454071	0	75.21	84.98	92.6421	97.2093	0.953017	ENSG00000130164	low density lipoprotein receptor [Source:HGNC Symbol;Acc:6547]	6547	LDLR
comp47597_c0_seq1|m.315403	cds.comp47597_c0_seq1|m.315403	1463	G	A	4467.88	0/0	75,0	0/0	98,0	0/0	48,0	1/1	0,135	7	ENSP00000215539	0	78.47	86.83	89.6166	92.8926	0.964734	ENSG00000099769	insulin-like growth factor binding protein, acid labile subunit [Source:HGNC Symbol;Acc:5468]	5468	IGFALS
comp45390_c0_seq1|m.250334	cds.comp45390_c0_seq1|m.250334	1517	G	A	1505.88	0/0	14,0	0/0	27,0	0/0	20,0	1/1	0,41	7	ENSP00000377944	0	83.8	89.85	97.2257	100	0.972257	ENSG00000156697	UTP14, U3 small nucleolar ribonucleoprotein, homolog A (yeast) [Source:HGNC Symbol;Acc:10665]	10665	UTP14A
comp47597_c0_seq1|m.315403	cds.comp47597_c0_seq1|m.315403	1783	G	A	2489.88	0/0	29,0	0/0	57,0	0/0	20,0	1/1	1,64	7	ENSP00000215539	0	78.47	86.83	89.6166	92.8926	0.964734	ENSG00000099769	insulin-like growth factor binding protein, acid labile subunit [Source:HGNC Symbol;Acc:5468]	5468	IGFALS
comp50712_c0_seq1|m.461689	cds.comp50712_c0_seq1|m.461689	2298	G	A	1408.88	0/0	98,0	0/0	46,0	0/0	82,0	1/1	1,40	7	ENSP00000454071	0	75.21	84.98	92.6421	97.2093	0.953017	ENSG00000130164	low density lipoprotein receptor [Source:HGNC Symbol;Acc:6547]	6547	LDLR
comp50712_c0_seq1|m.461689	cds.comp50712_c0_seq1|m.461689	2422	G	A	1738.88	0/0	83,0	0/0	60,0	0/0	88,0	1/1	0,52	7	ENSP00000454071	0	75.21	84.98	92.6421	97.2093	0.953017	ENSG00000130164	low density lipoprotein receptor [Source:HGNC Symbol;Acc:6547]	6547	LDLR
comp51401_c1_seq1|m.508912	cds.comp51401_c1_seq1|m.508912	2973	G	A	1516.67	0/0	13,0	0/0	19,0	0/0	17,1	1/1	0,45	7	ENSP00000285039	0	90.81	94.65	99.672	100	0.99672	ENSG00000167306	myosin VB [Source:HGNC Symbol;Acc:7603]	7603	MYO5B
comp51401_c1_seq1|m.508912	cds.comp51401_c1_seq1|m.508912	3042	G	A	1654.89	0/0	20,0	0/0	12,0	0/0	15,0	1/1	0,46	7	ENSP00000285039	0	90.81	94.65	99.672	100	0.99672	ENSG00000167306	myosin VB [Source:HGNC Symbol;Acc:7603]	7603	MYO5B
comp43319_c0_seq1|m.214847	cds.comp43319_c0_seq1|m.214847	30	G	A	33512.9	0/0	999,0	0/0	1000,0	0/0	1000,0	1/1	0,1000	8	ENSP00000381077	2e-65	72.92	85.42	90.566	97.9592	0.924528	ENSG00000214274	angiogenin, ribonuclease, RNase A family, 5 [Source:HGNC Symbol;Acc:483]	483	ANG
comp43319_c0_seq1|m.214847	cds.comp43319_c0_seq1|m.214847	203	G	A	37630.9	0/0	1000,0	0/0	1000,0	0/0	997,0	1/1	1998	8	ENSP00000381077	2e-65	72.92	85.42	90.566	97.9592	0.924528	ENSG00000214274	angiogenin, ribonuclease, RNase A family, 5 [Source:HGNC Symbol;Acc:483]	483	ANG
comp43319_c0_seq1|m.214847	cds.comp43319_c0_seq1|m.214847	310	G	A	37131.9	0/0	994,0	0/0	996,2	0/0	997,2	1/1	0,999	8	ENSP00000381077	2e-65	72.92	85.42	90.566	97.9592	0.924528	ENSG00000214274	angiogenin, ribonuclease, RNase A family, 5 [Source:HGNC Symbol;Acc:483]	483	ANG
comp50776_c2_seq1|m.463743	cds.comp50776_c2_seq1|m.463743	1050	G	A	8607.88	1/1	0,98	1/1	0,71	1/1	0,79	0/0	94,0	8	ENSP00000284425	0	76.51	85.67	99.9385	100	0.999385	ENSG00000154262	ATP-binding cassette, sub-family A (ABC1), member 6 [Source:HGNC Symbol;Acc:36]	36	ABCA6
comp51035_c1_seq2|m.476490	cds.comp51035_c1_seq2|m.476490	483	G	A	3690.88	0/0	13,0	0/0	49,0	0/0	33,0	1/1	0,102	9	ENSP00000319684	0	91.78	94.45	96.583	98.2967	0.982566	ENSG00000111077	tensin like C1 domain containing phosphatase (tensin 2) [Source:HGNC Symbol;Acc:19737]	19737	TENC1
comp46253_c0_seq1|m.278133	cds.comp46253_c0_seq1|m.278133	571	G	A	9765.88	0/0	110,0	0/0	279,0	0/0	341,0	1/1	1292	9	ENSP00000380025	7e-164	91.96	95.5	99.6764	100	0.996764	ENSG00000135926	transmembrane BAX inhibitor motif containing 1 [Source:HGNC Symbol;Acc:23410]	23410	TMBIM1
comp51035_c1_seq2|m.476490	cds.comp51035_c1_seq2|m.476490	609	G	A	2731.88	0/0	17,0	0/0	36,0	0/0	37,0	1/1	1,77	9	ENSP00000319684	0	91.78	94.45	96.583	98.2967	0.982566	ENSG00000111077	tensin like C1 domain containing phosphatase (tensin 2) [Source:HGNC Symbol;Acc:19737]	19737	TENC1
comp46253_c0_seq1|m.278133	cds.comp46253_c0_seq1|m.278133	832	G	A	5111.88	0/0	54,0	0/0	172,0	0/0	213,0	1/1	0,161	9	ENSP00000380025	7e-164	91.96	95.5	99.6764	100	0.996764	ENSG00000135926	transmembrane BAX inhibitor motif containing 1 [Source:HGNC Symbol;Acc:23410]	23410	TMBIM1
comp49817_c1_seq1|m.412469	cds.comp49817_c1_seq1|m.412469	1192	G	A	4923.88	0/0	43,0	0/0	37,0	0/0	28,0	1/1	0,138	9	ENSP00000232892	0	74.44	83.96	91.3043	100	0.913043	ENSG00000114771	arylacetamide deacetylase [Source:HGNC Symbol;Acc:17]	17	AADAC
comp49817_c1_seq1|m.412469	cds.comp49817_c1_seq1|m.412469	1247	G	A	2031.89	1/1	0,38	1/1	0,10	1/1	0,14	0/0	78,0	9	ENSP00000232892	0	74.44	83.96	91.3043	100	0.913043	ENSG00000114771	arylacetamide deacetylase [Source:HGNC Symbol;Acc:17]	17	AADAC
comp51035_c1_seq2|m.476490	cds.comp51035_c1_seq2|m.476490	2829	G	A	3462.88	0/0	24,0	0/0	74,0	0/0	40,0	1/1	0,91	9	ENSP00000319684	0	91.78	94.45	96.583	98.2967	0.982566	ENSG00000111077	tensin like C1 domain containing phosphatase (tensin 2) [Source:HGNC Symbol;Acc:19737]	19737	TENC1
comp46724_c0_seq1|m.289930	cds.comp46724_c0_seq1|m.289930	2947	G	A	37300.9	0/0	1000,0	0/0	999,0	0/0	998,2	1/1	1976	10	ENSP00000245907	0	78.61	89.58	96.9822	98.617	0.983424	ENSG00000125730	complement component 3 [Source:HGNC Symbol;Acc:1318]	1318	C3
comp47685_c0_seq1|m.318721	cds.comp47685_c0_seq1|m.318721	3432	G	A	1859.88	0/0	15,0	0/0	36,0	0/0	27,0	1/1	0,54	10	ENSP00000460348	0	100	100	99.9572	100	0.999572	ENSG00000174231	pre-mRNA processing factor 8 [Source:HGNC Symbol;Acc:17340]	17340	PRPF8
comp47685_c0_seq1|m.318721	cds.comp47685_c0_seq1|m.318721	3867	G	A	2128.88	0/0	21,0	0/0	37,0	0/0	59,0	1/1	0,57	10	ENSP00000460348	0	100	100	99.9572	100	0.999572	ENSG00000174231	pre-mRNA processing factor 8 [Source:HGNC Symbol;Acc:17340]	17340	PRPF8
comp47685_c0_seq1|m.318721	cds.comp47685_c0_seq1|m.318721	3987	G	A	2097.88	0/0	13,0	0/0	30,0	0/0	44,0	1/1	0,58	10	ENSP00000460348	0	100	100	99.9572	100	0.999572	ENSG00000174231	pre-mRNA processing factor 8 [Source:HGNC Symbol;Acc:17340]	17340	PRPF8
Contig8282|m.77350	cds.Contig8282|m.77350	735	G	A	1512.88	0/0	19,0	0/0	58,0	0/0	56,0	1/1	0,44	12	ENSP00000357448	0	73.24	81.02	89.2954	90.9713	0.981578	ENSG00000163346	pre-B-cell leukemia homeobox interacting protein 1 [Source:HGNC Symbol;Acc:21199]	21199	PBXIP1
Contig8282|m.77350	cds.Contig8282|m.77350	1434	G	A	1562.88	0/0	30,0	0/0	68,0	0/0	76,0	1/1	1,45	12	ENSP00000357448	0	73.24	81.02	89.2954	90.9713	0.981578	ENSG00000163346	pre-B-cell leukemia homeobox interacting protein 1 [Source:HGNC Symbol;Acc:21199]	21199	PBXIP1
Contig8282|m.77350	cds.Contig8282|m.77350	1854	G	A	5526.88	1/1	0,29	1/1	0,64	1/1	0,64	0/0	43,0	12	ENSP00000357448	0	73.24	81.02	89.2954	90.9713	0.981578	ENSG00000163346	pre-B-cell leukemia homeobox interacting protein 1 [Source:HGNC Symbol;Acc:21199]	21199	PBXIP1
Contig8193|m.76309	cds.Contig8193|m.76309	2484	G	A	2587.88	0/0	21,0	0/0	58,0	0/0	49,0	1/1	0,80	12	ENSP00000438262	0	87.47	90.88	99.914	95.5774	1.04537	ENSG00000119139	tight junction protein 2 [Source:HGNC Symbol;Acc:11828]	11828	TJP2
Contig8193|m.76309	cds.Contig8193|m.76309	3342	G	A	1640.88	0/0	16,0	0/0	36,0	0/0	48,1	1/1	0,54	12	ENSP00000438262	0	87.47	90.88	99.914	95.5774	1.04537	ENSG00000119139	tight junction protein 2 [Source:HGNC Symbol;Acc:11828]	11828	TJP2
comp50316_c3_seq1|m.440325	cds.comp50316_c3_seq1|m.440325	163	G	A	1560.88	0/0	16,0	0/0	20,0	0/0	144,0	1/1	0,48	21	ENSP00000261646	0	86.33	90.24	80.4538	79.7733	1.00853	ENSG00000072310	sterol regulatory element binding transcription factor 1 [Source:HGNC Symbol;Acc:11289]	11289	SREBF1
comp50316_c3_seq1|m.440325	cds.comp50316_c3_seq1|m.440325	174	G	A	1799.88	0/0	17,0	0/0	24,0	0/0	148,0	1/1	0,54	21	ENSP00000261646	0	86.33	90.24	80.4538	79.7733	1.00853	ENSG00000072310	sterol regulatory element binding transcription factor 1 [Source:HGNC Symbol;Acc:11289]	11289	SREBF1
comp50316_c3_seq1|m.440325	cds.comp50316_c3_seq1|m.440325	495	G	A	2055.88	0/0	20,0	0/0	30,0	0/0	129,0	1/1	0,58	21	ENSP00000261646	0	86.33	90.24	80.4538	79.7733	1.00853	ENSG00000072310	sterol regulatory element binding transcription factor 1 [Source:HGNC Symbol;Acc:11289]	11289	SREBF1
comp50316_c3_seq1|m.440325	cds.comp50316_c3_seq1|m.440325	799	G	A	2253.88	0/0	44,0	0/0	38,0	0/0	238,0	1/1	0,66	21	ENSP00000261646	0	86.33	90.24	80.4538	79.7733	1.00853	ENSG00000072310	sterol regulatory element binding transcription factor 1 [Source:HGNC Symbol;Acc:11289]	11289	SREBF1
comp50316_c3_seq1|m.440325	cds.comp50316_c3_seq1|m.440325	825	G	A	1794.88	0/0	51,0	0/0	34,0	0/0	254,0	1/1	0,51	21	ENSP00000261646	0	86.33	90.24	80.4538	79.7733	1.00853	ENSG00000072310	sterol regulatory element binding transcription factor 1 [Source:HGNC Symbol;Acc:11289]	11289	SREBF1
comp49874_c1_seq1|m.414441	cds.comp49874_c1_seq1|m.414441	825	G	A	25178.9	0/0	498,0	0/0	508,0	0/0	630,0	1/1	1678	31	ENSP00000261196	0	75.36	87.39	99.5671	98.2906	1.01299	ENSG00000111700	solute carrier organic anion transporter family, member 1B3 [Source:HGNC Symbol;Acc:10961]	10961	SLCO1B3
comp49874_c1_seq1|m.414441	cds.comp49874_c1_seq1|m.414441	966	G	A	23745.9	0/0	625,0	0/0	647,0	0/0	814,0	1/1	0,742	31	ENSP00000261196	0	75.36	87.39	99.5671	98.2906	1.01299	ENSG00000111700	solute carrier organic anion transporter family, member 1B3 [Source:HGNC Symbol;Acc:10961]	10961	SLCO1B3
comp49874_c1_seq1|m.414441	cds.comp49874_c1_seq1|m.414441	1007	G	A	24824.9	0/0	624,0	0/0	624,0	0/0	729,0	1/1	1779	31	ENSP00000261196	0	75.36	87.39	99.5671	98.2906	1.01299	ENSG00000111700	solute carrier organic anion transporter family, member 1B3 [Source:HGNC Symbol;Acc:10961]	10961	SLCO1B3
comp49874_c1_seq1|m.414441	cds.comp49874_c1_seq1|m.414441	1098	G	A	20298.9	0/0	836,0	0/0	624,1	0/0	691,0	1/1	0,616	31	ENSP00000261196	0	75.36	87.39	99.5671	98.2906	1.01299	ENSG00000111700	solute carrier organic anion transporter family, member 1B3 [Source:HGNC Symbol;Acc:10961]	10961	SLCO1B3
comp49874_c1_seq1|m.414441	cds.comp49874_c1_seq1|m.414441	1575	G	A	21739.9	0/0	999,0	0/0	646,0	0/0	968,0	1/1	0,640	31	ENSP00000261196	0	75.36	87.39	99.5671	98.2906	1.01299	ENSG00000111700	solute carrier organic anion transporter family, member 1B3 [Source:HGNC Symbol;Acc:10961]	10961	SLCO1B3
comp46521_c0_seq1|m.285306	cds.comp46521_c0_seq1|m.285306	1401	G	A,T	4294967205	0/0	80,0,0	0/0	427,0,0	0/0	286,0,0	1/2	0,182,250	1	ENSP00000249269	0	93.43	96.4	92.9134	96.319	0.964642	ENSG00000105819	peptidase (mitochondrial processing) beta [Source:HGNC Symbol;Acc:9119]	9119	PMPCB
Contig4270|m.33369	cds.Contig4270|m.33369	1863	G	A,T	6447.55	1/1	0,35,0	1/1	0,81,0	1/2	0,36,27	0/0	111,0,0	1	ENSP00000322804	0	96.84	98.16	99.8684	100	0.998684	ENSG00000170873	metastasis suppressor 1 [Source:HGNC Symbol;Acc:20443]	20443	MTSS1
comp40571_c0_seq1|m.186621	cds.comp40571_c0_seq1|m.186621	85	G	C	2767.88	0/0	34,0	0/0	47,0	0/0	33,0	1/1	0,78	1	ENSP00000286371	7e-180	84.23	92.83	99.6429	100	0.996429	ENSG00000069849	ATPase, Na+/K+ transporting, beta 3 polypeptide [Source:HGNC Symbol;Acc:806]	806	ATP1B3
comp43665_c1_seq1|m.219827	cds.comp43665_c1_seq1|m.219827	147	G	C	3612.88	0/0	16,0	0/0	64,0	0/0	69,0	1/1	0,100	1	ENSP00000351490	1e-96	97.5	99.38	99.3789	100	0.993789	ENSG00000125952	MYC associated factor X [Source:HGNC Symbol;Acc:6913]	6913	MAX
comp42200_c0_seq1|m.200993	cds.comp42200_c0_seq1|m.200993	240	G	C	2637.88	0/0	65,0	0/0	106,0	0/0	54,0	1/1	0,70	1	ENSP00000469636	9e-102	94.27	94.9	99.3671	100	0.993671	ENSG00000269715	ubiquitin-like 4A [Source:HGNC Symbol;Acc:12505]	12505	UBL4A
comp49365_c0_seq2|m.388414	cds.comp49365_c0_seq2|m.388414	342	G	C	1436.88	0/0	26,0	0/0	119,0	0/0	65,0	1/1	0,41	1	ENSP00000339613	0	93	97.1	95.612	96.5035	0.990762	ENSG00000186866	protein O-fucosyltransferase 2 [Source:HGNC Symbol;Acc:14683]	14683	POFUT2
comp39423_c0_seq1|m.178484	cds.comp39423_c0_seq1|m.178484	344	G	C	4922.88	0/0	93,0	0/0	150,0	0/0	212,0	1/1	0,139	1	ENSP00000334424	0	81.15	90.84	99.7389	100	0.997389	ENSG00000242110	alpha-methylacyl-CoA racemase [Source:HGNC Symbol;Acc:451]	451	AMACR
comp34055_c0_seq1|m.151705	cds.comp34055_c0_seq1|m.151705	390	G	C	4781.88	0/0	53,0	0/0	159,0	0/0	95,0	1/1	0,141	1	ENSP00000292211	0	99.48	99.48	98.9664	90.7583	1.09044	ENSG00000160714	ubiquitin-conjugating enzyme E2Q family member 1 [Source:HGNC Symbol;Acc:15698]	15698	UBE2Q1
comp34140_c0_seq1|m.152033	cds.comp34140_c0_seq1|m.152033	393	G	C	5527.88	0/0	128,0	0/0	170,0	0/0	179,0	1/1	0,153	1	ENSP00000239891	0	93.94	96.97	84.6154	91.6667	0.923077	ENSG00000120697	ALG5, dolichyl-phosphate beta-glucosyltransferase [Source:HGNC Symbol;Acc:20266]	20266	ALG5
comp51147_c0_seq4|m.486246	cds.comp51147_c0_seq4|m.486246	486	G	C	2919.88	0/0	27,0	0/0	124,0	0/0	111,0	1/1	0,85	1	ENSP00000355385	2e-140	91.94	95.97	85.5172	92.5373	0.924138	ENSG00000198858	R3H domain containing 4 [Source:HGNC Symbol;Acc:28270]	28270	R3HDM4
comp44034_c0_seq3|m.225488	cds.comp44034_c0_seq3|m.225488	552	G	C	1142.88	0/0	24,0	0/0	51,0	0/0	52,0	1/1	0,32	1	ENSP00000468539	3e-140	87.9	92.88	99.6454	100	0.996454	ENSG00000173581	coiled-coil domain containing 106 [Source:HGNC Symbol;Acc:30181]	30181	CCDC106
comp37787_c0_seq1|m.168649	cds.comp37787_c0_seq1|m.168649	623	G	C	1990.88	0/0	14,0	0/0	70,0	0/0	109,0	1/1	0,64	1	ENSP00000394405	3e-104	87.92	92.75	88.0851	90.7895	0.970213	ENSG00000157870	family with sequence similarity 213, member B [Source:HGNC Symbol;Acc:28390]	28390	FAM213B
comp48949_c0_seq2|m.371525	cds.comp48949_c0_seq2|m.371525	624	G	C	1827.88	0/0	31,0	0/0	59,0	0/0	36,0	1/1	0,47	1	ENSP00000194118	0	74.9	82.27	88.8489	96.3107	0.922524	ENSG00000081791	KIAA0141 [Source:HGNC Symbol;Acc:28969]	28969	KIAA0141
comp37220_c0_seq1|m.165400	cds.comp37220_c0_seq1|m.165400	681	G	C	5901.88	0/0	31,0	0/0	271,0	0/0	262,0	1/1	0,179	1	ENSP00000361042	7e-157	80.77	88.81	99.6516	95.3333	1.0453	ENSG00000148290	surfeit 1 [Source:HGNC Symbol;Acc:11474]	11474	SURF1
comp47556_c1_seq2|m.313716	cds.comp47556_c1_seq2|m.313716	697	G	C	1255.89	0/0	10,0	0/0	53,0	0/0	17,0	1/1	0,35	1	ENSP00000341324	0	77.59	84.91	94.6188	98.8345	0.957346	ENSG00000151304	serum response factor binding protein 1 [Source:HGNC Symbol;Acc:26333]	26333	SRFBP1
comp44664_c2_seq2|m.234790	cds.comp44664_c2_seq2|m.234790	813	G	C	1133.88	0/0	19,0	0/0	37,0	0/0	26,0	1/1	0,31	1	ENSP00000365624	0	95.72	96.91	99.5238	100	0.995238	ENSG00000068400	GRIP1 associated protein 1 [Source:HGNC Symbol;Acc:18706]	18706	GRIPAP1
comp47772_c0_seq5|m.320823	cds.comp47772_c0_seq5|m.320823	933	G	C	2482.88	0/0	48,0	0/0	114,0	0/0	135,0	1/1	0,76	1	ENSP00000233121	0	99.25	100	77.0349	94.306	0.81686	ENSG00000084764	microtubule-associated protein, RP/EB family, member 3 [Source:HGNC Symbol;Acc:6892]	6892	MAPRE3
comp45300_c0_seq1|m.248122	cds.comp45300_c0_seq1|m.248122	960	G	C	6303.88	0/0	119,0	0/0	341,0	0/0	354,0	1/1	1191	1	ENSP00000440282	0	92.64	98.16	86.9333	86.9333	1	ENSG00000105854	paraoxonase 2 [Source:HGNC Symbol;Acc:9205]	9205	PON2
Contig1583|m.9113	cds.Contig1583|m.9113	1001	G	C	8826.88	0/0	83,0	0/0	196,0	0/0	227,0	1/1	0,236	1	ENSP00000389175	0	88.91	93.12	99.8092	100	0.998092	ENSG00000168237	glycerate kinase [Source:HGNC Symbol;Acc:24247]	24247	GLYCTK
Contig4854|m.39131	cds.Contig4854|m.39131	1085	G	C	5567.88	1/1	0,30	1/1	0,58	1/1	0,66	0/0	55,0	1	ENSP00000238788	0	89.85	92.46	98.7805	94.3396	1.04707	ENSG00000119777	transmembrane protein 214 [Source:HGNC Symbol;Acc:25983]	25983	TMEM214
comp44528_c0_seq1|m.232870	cds.comp44528_c0_seq1|m.232870	1089	G	C	1723.88	0/0	16,0	0/0	78,0	0/0	59,0	1/1	0,50	1	ENSP00000016171	0	91.28	94.67	99.7585	100	0.997585	ENSG00000014919	cytochrome c oxidase assembly homolog 15 (yeast) [Source:HGNC Symbol;Acc:2263]	2263	COX15
Contig7176|m.64351	cds.Contig7176|m.64351	1119	G	C	1613.88	0/0	25,0	0/0	36,0	0/0	35,0	1/1	0,45	1	ENSP00000421565	0	90.54	96.47	95.7371	95.2297	1.00533	ENSG00000013375	phosphoglucomutase 3 [Source:HGNC Symbol;Acc:8907]	8907	PGM3
comp43760_c0_seq1|m.221088	cds.comp43760_c0_seq1|m.221088	1207	G	C	1057.88	0/0	55,0	0/0	42,0	0/0	39,0	1/1	0,30	1	ENSP00000386226	2e-170	77.14	84.53	99.7685	100	0.997685	ENSG00000188739	RNA binding motif protein 34 [Source:HGNC Symbol;Acc:28965]	28965	RBM34
comp48236_c0_seq30|m.338698	cds.comp48236_c0_seq30|m.338698	1525	G	C	1405.88	0/0	13,0	0/0	28,0	0/0	31,0	1/1	1,43	1	ENSP00000262027	0	92.84	95.97	95.3961	99.3333	0.960364	ENSG00000166986	methionyl-tRNA synthetase [Source:HGNC Symbol;Acc:6898]	6898	MARS
comp46462_c4_seq14|m.282554	cds.comp46462_c4_seq14|m.282554	1731	G	C	4089.88	0/0	173,0	0/0	654,1	0/0	705,0	1/1	0,125	1	ENSP00000226355	0	74.96	85.48	98.1967	100	0.981967	ENSG00000079557	afamin [Source:HGNC Symbol;Acc:316]	316	AFM
comp50843_c0_seq2|m.466791	cds.comp50843_c0_seq2|m.466791	2094	G	C	1768.88	1/1	0,11	1/1	0,21	1/1	0,22	0/0	77,0	1	ENSP00000379406	0	89	92.88	99.8919	99.3562	1.00539	ENSG00000134324	lipin 1 [Source:HGNC Symbol;Acc:13345]	13345	LPIN1
Contig3784|m.28000	cds.Contig3784|m.28000	2316	G	C	1809.88	0/0	18,0	0/0	47,0	0/0	19,0	1/1	0,56	1	ENSP00000342667	0	96.9	97.97	99.8808	100	0.998808	ENSG00000034677	ring finger protein 19A, RBR E3 ubiquitin protein ligase [Source:HGNC Symbol;Acc:13432]	13432	RNF19A
comp45572_c0_seq14|m.255567	cds.comp45572_c0_seq14|m.255567	3627	G	C	1609.88	0/0	33,0	0/0	46,0	0/0	55,0	1/1	1,47	1	ENSP00000381872	0	93.13	95.62	93.5734	100	0.935734	ENSG00000172046	ubiquitin specific peptidase 19 [Source:HGNC Symbol;Acc:12617]	12617	USP19
comp46610_c0_seq1|m.287495	cds.comp46610_c0_seq1|m.287495	67	G	C	24198.9	0/0	311,0	0/0	751,0	0/0	605,0	1/1	0,706	2	ENSP00000307940	0	99.42	99.88	96.8397	100	0.968397	ENSG00000167658	eukaryotic translation elongation factor 2 [Source:HGNC Symbol;Acc:3214]	3214	EEF2
comp45474_c1_seq2|m.251761	cds.comp45474_c1_seq2|m.251761	279	G	C	6007.88	0/0	57,0	0/0	137,1	0/0	139,0	1/1	0,173	2	ENSP00000367615	2e-104	82.78	91.67	99.4475	100	0.994475	ENSG00000198931	adenine phosphoribosyltransferase [Source:HGNC Symbol;Acc:626]	626	APRT
comp43329_c0_seq11|m.215098	cds.comp43329_c0_seq11|m.215098	287	G	C	2221.88	0/0	17,0	0/0	70,0	0/0	28,0	1/1	0,67	2	ENSP00000254654	0	93.61	96.16	94.6602	99.7449	0.949023	ENSG00000132323	integrin-linked kinase-associated serine/threonine phosphatase [Source:HGNC Symbol;Acc:15566]	15566	ILKAP
comp45290_c0_seq1|m.247916	cds.comp45290_c0_seq1|m.247916	336	G	C	2150.97	0/0	14,1	0/0	55,0	0/0	43,0	1/1	0,63	2	ENSP00000296456	0	94.13	96.86	95.9371	100	0.959371	ENSG00000164062	acylaminoacyl-peptide hydrolase [Source:HGNC Symbol;Acc:586]	586	APEH
comp45868_c0_seq1|m.262431	cds.comp45868_c0_seq1|m.262431	363	G	C	5439.88	0/0	75,0	0/0	239,0	0/0	143,0	1/1	0,164	2	ENSP00000269980	0	92.62	95.75	99.7768	100	0.997768	ENSG00000248098	branched chain keto acid dehydrogenase E1, alpha polypeptide [Source:HGNC Symbol;Acc:986]	986	BCKDHA
comp51008_c4_seq1|m.475294	cds.comp51008_c4_seq1|m.475294	480	G	C	2703.88	0/0	12,0	0/0	181,0	0/0	202,0	1/1	0,72	2	ENSP00000465948	7e-107	93.14	94.86	83.7321	87.5	0.956938	ENSG00000130175	protein kinase C substrate 80K-H [Source:HGNC Symbol;Acc:9411]	9411	PRKCSH
comp42329_c0_seq1|m.202323	cds.comp42329_c0_seq1|m.202323	567	G	C	2301.88	0/0	11,0	0/0	73,0	0/0	53,0	1/1	0,62	2	ENSP00000330694	3e-150	73.54	82.47	91.5493	95.7237	0.956391	ENSG00000185115	necdin-like 2 [Source:HGNC Symbol;Acc:7677]	7677	NDNL2
comp49419_c0_seq2|m.390304	cds.comp49419_c0_seq2|m.390304	591	G	C	1434.88	0/0	17,0	0/0	71,0	0/0	33,0	1/1	0,42	2	ENSP00000261888	0	95.67	97.21	99.6914	100	0.996914	ENSG00000138617	poly (ADP-ribose) polymerase family, member 16 [Source:HGNC Symbol;Acc:26040]	26040	PARP16
comp47987_c0_seq1|m.328260	cds.comp47987_c0_seq1|m.328260	822	G	C	2720.88	0/0	15,0	0/0	59,0	0/0	57,0	1/1	0,72	2	ENSP00000345445	0	96.38	99.15	89.1635	100	0.891635	ENSG00000100347	SAMM50 sorting and assembly machinery component [Source:HGNC Symbol;Acc:24276]	24276	SAMM50
comp47567_c0_seq1|m.314275	cds.comp47567_c0_seq1|m.314275	1065	G	C	1145.88	0/0	20,0	0/0	51,0	0/0	55,0	1/1	0,32	2	ENSP00000320658	0	87.87	93.1	99.1701	100	0.991701	ENSG00000139131	tyrosyl-tRNA synthetase 2, mitochondrial [Source:HGNC Symbol;Acc:24249]	24249	YARS2
Contig4921|m.39734	cds.Contig4921|m.39734	1197	G	C	5092.88	1/1	0,32	1/1	0,64	1/1	0,46	0/0	169,0	2	ENSP00000362344	0	82.4	88.2	81.982	93.6968	0.874971	ENSG00000136877	folylpolyglutamate synthase [Source:HGNC Symbol;Acc:3824]	3824	FPGS
comp45772_c0_seq1|m.260238	cds.comp45772_c0_seq1|m.260238	1578	G	C	1159.88	0/0	18,0	0/0	50,0	0/0	72,0	1/1	0,30	2	ENSP00000313854	0	91.82	96.28	99.8145	100	0.998145	ENSG00000049656	CLPTM1-like [Source:HGNC Symbol;Acc:24308]	24308	CLPTM1L
comp48168_c0_seq1|m.335094	cds.comp48168_c0_seq1|m.335094	1779	G	C	1863.88	0/0	11,0	0/0	40,0	0/0	57,0	1/1	0,49	2	ENSP00000381528	0	78.83	85.84	91.8809	99.4294	0.924082	ENSG00000145217	solute carrier family 26 (anion exchanger), member 1 [Source:HGNC Symbol;Acc:10993]	10993	SLC26A1
comp34122_c0_seq1|m.151956	cds.comp34122_c0_seq1|m.151956	56	G	C	8554.88	0/0	159,0	0/0	205,0	0/0	84,0	1/1	0,279	3	ENSP00000259037	1e-113	82.54	89.42	99.4737	100	0.994737	ENSG00000136521	NADH dehydrogenase (ubiquinone) 1 beta subcomplex, 5, 16kDa [Source:HGNC Symbol;Acc:7700]	7700	NDUFB5
comp48757_c1_seq3|m.364771	cds.comp48757_c1_seq3|m.364771	249	G	C	23524.9	0/0	778,0	0/0	729,0	0/0	1000,0	1/1	1664	3	ENSP00000307697	0	80.76	88.84	99.8534	100	0.998534	ENSG00000168306	acyl-CoA oxidase 2, branched chain [Source:HGNC Symbol;Acc:120]	120	ACOX2
comp43479_c0_seq1|m.217353	cds.comp43479_c0_seq1|m.217353	450	G	C	5272.88	0/0	30,0	0/0	122,0	0/0	97,0	1/1	0,155	3	ENSP00000307741	3e-91	94.22	96.53	87.8173	100	0.878173	ENSG00000170293	CKLF-like MARVEL transmembrane domain containing 8 [Source:HGNC Symbol;Acc:19179]	19179	CMTM8
comp45648_c0_seq1|m.257211	cds.comp45648_c0_seq1|m.257211	753	G	C	24411.9	0/0	180,0	0/0	878,0	0/0	444,0	1/1	0,682	3	ENSP00000465858	0	92.08	96.48	94.1472	99.1274	0.949759	ENSG00000105220	glucose-6-phosphate isomerase [Source:HGNC Symbol;Acc:4458]	4458	GPI
comp46223_c0_seq2|m.277052	cds.comp46223_c0_seq2|m.277052	801	G	C	1139.88	0/0	45,0	0/0	137,0	0/0	191,0	1/1	0,36	3	ENSP00000357229	0	87.16	93.35	91.4046	95.186	0.960274	ENSG00000132677	Rh family, B glycoprotein (gene/pseudogene) [Source:HGNC Symbol;Acc:14572]	14572	RHBG
Contig5784|m.48057	cds.Contig5784|m.48057	818	G	C	2217.88	0/0	34,0	0/0	39,0	0/0	26,0	1/1	0,68	3	ENSP00000260952	0	80.06	89.1	99.689	99.8445	0.998442	ENSG00000138381	asparagine synthetase domain containing 1 [Source:HGNC Symbol;Acc:24910]	24910	ASNSD1
comp46498_c0_seq1|m.284947	cds.comp46498_c0_seq1|m.284947	861	G	C	2687.88	0/0	51,0	0/0	92,0	0/0	96,0	1/1	1,76	3	ENSP00000237455	0	92.69	96.65	96.6127	95.9124	1.0073	ENSG00000239305	ring finger protein 103 [Source:HGNC Symbol;Acc:12859]	12859	RNF103
comp47826_c0_seq2|m.323315	cds.comp47826_c0_seq2|m.323315	1140	G	C	9393.88	1/1	0,66	1/1	0,125	1/1	0,68	0/0	64,1	3	ENSP00000262430	0	89.43	93.83	89.0196	92.0892	0.966667	ENSG00000103150	malonyl-CoA decarboxylase [Source:HGNC Symbol;Acc:7150]	7150	MLYCD
comp46498_c0_seq1|m.284947	cds.comp46498_c0_seq1|m.284947	1446	G	C	4370.88	0/0	126,0	0/0	108,0	0/0	174,0	1/1	0,120	3	ENSP00000237455	0	92.69	96.65	96.6127	95.9124	1.0073	ENSG00000239305	ring finger protein 103 [Source:HGNC Symbol;Acc:12859]	12859	RNF103
comp48388_c1_seq1|m.348481	cds.comp48388_c1_seq1|m.348481	1590	G	C	2492.88	0/0	81,0	0/0	105,0	0/0	93,0	1/1	1,69	3	ENSP00000265162	0	79.86	89.72	97.6934	75.2351	1.29851	ENSG00000138792	glutamyl aminopeptidase (aminopeptidase A) [Source:HGNC Symbol;Acc:3355]	3355	ENPEP
[truncated: 534 more rows]

## Sheet: 69608_polymorphic_sites
Nucleotide_Sequence_id_in_S1_FASTA_file	SNP_position	SNP_Reference_allele	SNP_Alternative_allele	SNP_QUALITY_SCORE	Number_of_reads_for_that_position_(DP)	H123f_genotype	H456_genotype	Is_SNP_Within_MSAT_detected_microsattelites	Is_the_hare_contig_detected_as_duplicates_merged_based_on_tetraploidy_and_5_reads
[truncated: 69,608 more rows]

[truncated: 5 more sheets: 7755_genes-cds, effect_of_coverage_on_SNP_detec, Primers_Sanger_validation, Sanger_validation, Picard-GATK_analysis_steps]
